# Supplementary material for: A spatial portrait of the human sebaceous gland transcriptional program
Source: J Biol Chem. 2024 Jun 3;300(7):107442. doi: 10.1016/j.jbc.2024.107442 (PMC11261126; doi:10.1016/j.jbc.2024.107442)
Supplement: Supporting Table S1 [file mmc1.xlsx]

## Sheet: SEB-B
p_val	avg_log2FC	pct.1	pct.2	p_val_adj	gene
1.39486e-107	1.49679	1	0.989	2.14962e-103	AACS
6.78021e-104	1.24858	1	0.997	1.0449e-99	TKT
3.47433e-102	1.23523	1	0.993	5.35429e-98	HSPD1
3.62807e-93	1.4292	1	0.864	5.59122e-89	ACO1
7.50996e-93	1.88275	0.988	0.78	1.15736e-88	PKLR
2.04521e-92	0.8051	1	1	3.15188e-88	RACK1
8.97805e-92	1.0837	1	1	1.38361e-87	APOE
1.09471e-91	1.23116	1	0.989	1.68706e-87	LY6E
1.95092e-91	1.46815	1	1	3.00656e-87	FASN
8.91541e-90	1.07187	1	0.996	1.37395e-85	PDHA1
1.04741e-87	0.983575	1	1	1.61417e-83	COMT
1.97673e-87	1.35181	1	0.786	3.04633e-83	GLDC
2.79094e-87	1.3613	0.984	0.723	4.30112e-83	EMILIN3
2.86925e-86	-3.36569	0.988	0.999	4.4218e-82	KRTDAP
3.93668e-86	1.23904	1	0.908	6.06682e-82	CLMP
1.16696e-85	1.47493	0.959	0.576	1.7984e-81	HAO2
1.78212e-84	1.17626	1	0.999	2.74643e-80	PGRMC1
3.03243e-84	1.17935	1	0.931	4.67328e-80	SCARB1
4.1407e-84	1.54722	0.992	0.841	6.38124e-80	HSD11B1
7.2709e-84	1.39188	1	0.95	1.12052e-79	ACSBG1
2.901e-82	1.99461	0.996	0.865	4.47072e-78	CYP4F8
4.68471e-82	1.32156	1	0.971	7.21961e-78	BRI3BP
4.99503e-82	0.772015	1	1	7.69784e-78	COX5A
8.80197e-82	0.923483	1	1	1.35647e-77	ATP5MC3
9.21615e-82	1.28996	0.996	0.815	1.4203e-77	ACSL5
9.48031e-82	1.11764	1	0.967	1.46101e-77	HACD2
5.25783e-81	1.24248	0.967	0.755	8.10285e-77	MOCOS
3.40156e-80	0.649644	1	1	5.24214e-76	COX4I1
4.90017e-80	1.0717	1	0.984	7.55165e-76	DNAJA1
9.22669e-80	0.794228	1	1	1.42192e-75	PHB2
1.01028e-79	1.59172	0.975	0.711	1.55694e-75	TF
1.31449e-79	0.663521	1	1	2.02577e-75	SLC25A3
2.91363e-79	1.01255	1	0.973	4.4902e-75	IRX3
3.15872e-79	-2.6834	1	1	4.86791e-75	S100A8
3.48867e-79	0.669865	1	1	5.37639e-75	EEF1B2
2.54021e-78	1.51125	0.864	0.354	3.91471e-74	MC5R
2.91952e-78	1.08418	1	0.959	4.49928e-74	HADH
5.15061e-78	1.23537	1	0.927	7.93761e-74	AGPAT1
8.31035e-78	1.38249	1	0.907	1.28071e-73	AWAT2
4.31143e-77	0.900853	1	0.997	6.64435e-73	PRDX6
6.66533e-77	1.15418	1	0.986	1.02719e-72	AGPAT3
9.63158e-77	1.19666	0.996	0.794	1.48432e-72	CRACR2B
3.24578e-76	1.18423	1	0.995	5.00208e-72	ACLY
8.98583e-76	0.683773	1	1	1.38481e-71	ATP5F1B
1.62191e-75	1.06446	1	0.94	2.49953e-71	TBC1D4
2.18687e-75	1.24861	0.988	0.769	3.37019e-71	ACOX2
2.7313e-75	0.574409	1	1	4.2092e-71	EEF1G
3.09934e-75	1.20951	0.992	0.876	4.77639e-71	DUSP4
3.7511e-75	0.830041	1	0.998	5.78082e-71	ASPH
4.71896e-75	1.10349	1	0.981	7.27239e-71	SRD5A1
1.17478e-73	1.28743	0.959	0.673	1.81045e-69	ZBTB16
1.31027e-73	-2.15882	0.992	0.998	2.01925e-69	FABP5
2.35574e-73	0.804318	1	1	3.63044e-69	BSG
2.42453e-73	1.02098	0.831	0.236	3.73644e-69	METTL7B
2.60157e-73	-2.48285	1	1	4.00929e-69	S100A9
3.69015e-73	1.02156	1	0.928	5.68688e-69	ZBTB44
7.37749e-73	0.892441	1	0.99	1.13694e-68	CHCHD10
7.93009e-73	-2.99508	0.889	0.994	1.22211e-68	SBSN
1.06237e-72	0.946006	1	0.961	1.63721e-68	PGM1
1.40305e-72	1.08375	0.996	0.873	2.16223e-68	ALCAM
1.71207e-72	0.763974	1	0.994	2.63846e-68	ANP32B
2.81988e-72	0.598256	1	1	4.34572e-68	EEF2
3.58121e-72	1.15576	1	0.923	5.519e-68	TMEM97
5.75682e-72	1.29581	1	0.987	8.87184e-68	FDPS
6.79759e-72	1.10637	1	0.882	1.04758e-67	PXMP4
8.1334e-72	1.28124	0.951	0.606	1.25344e-67	PDE6A
4.10746e-71	1.10525	0.971	0.7	6.33001e-67	APMAP
5.33062e-71	0.679615	1	1	8.21502e-67	TCP1
6.92272e-71	1.21013	1	0.91	1.06686e-66	TMEM164
7.8352e-71	0.654188	1	1	1.20748e-66	COX7C
2.02123e-70	1.06283	1	0.979	3.11491e-66	FAM3C
2.29402e-70	1.37426	0.959	0.852	3.53532e-66	KRT7
8.28227e-70	0.720615	1	1	1.27638e-65	COX5B
1.19198e-69	0.620143	1	1	1.83696e-65	EIF4B
1.94409e-69	0.968989	1	0.999	2.99603e-65	ECH1
2.63395e-69	1.11386	1	0.998	4.05918e-65	CYB5A
5.885e-69	1.08488	0.996	0.822	9.06937e-65	PPARG
6.72948e-69	0.907374	0.745	0.204	1.03708e-64	NRG2
1.42797e-68	1.05945	1	0.964	2.20064e-64	DCXR
4.2485e-68	0.80998	1	0.994	6.54736e-64	NIT2
7.8231e-68	1.24002	0.975	0.767	1.20562e-63	WFDC2
2.71491e-67	1.1282	0.889	0.48	4.18394e-63	GABRA4
3.07258e-67	0.724601	1	0.998	4.73516e-63	GPX4
4.19543e-67	-2.77649	0.947	0.994	6.46557e-63	SPINK5
4.49421e-67	0.648705	1	0.999	6.92603e-63	TUFM
5.57831e-67	0.687944	1	1	8.59673e-63	NOP53
7.67898e-67	0.786171	1	1	1.18341e-62	ATP5F1A
1.22202e-66	1.02669	1	0.955	1.88326e-62	CLSTN3
2.72005e-66	0.822846	1	0.993	4.19187e-62	HSPE1
3.68906e-66	1.01337	1	0.869	5.6852e-62	PIK3C2G
4.81644e-66	1.04804	0.996	0.855	7.42262e-62	LAMB1
9.75624e-66	0.970277	0.996	0.797	1.50353e-61	NR1H3
1.96833e-65	0.905668	0.621	0.129	3.0334e-61	HGD
2.06304e-65	0.755242	1	0.997	3.17934e-61	DDT
2.72071e-65	0.899335	0.992	0.926	4.19289e-61	TENT4A
3.23326e-65	-2.88594	0.671	0.946	4.98278e-61	CALML5
7.21177e-64	0.70668	1	0.999	1.11141e-59	UQCRC1
8.29812e-64	-1.49451	0.802	0.968	1.27882e-59	LGALS3
1.06761e-63	-2.15615	0.449	0.907	1.6453e-59	NCCRP1
1.98101e-63	1.12688	0.967	0.74	3.05294e-59	MOGAT2
2.3586e-63	-1.46504	0.691	0.96	3.63484e-59	KLF4
2.62199e-63	-1.48232	0.93	0.996	4.04075e-59	TUBA4A
3.32179e-63	0.808354	1	0.978	5.1192e-59	SAMM50
3.33659e-63	-2.2275	0.646	0.947	5.14202e-59	KRT80
8.56538e-63	1.1009	1	0.852	1.32001e-58	ENTPD2
8.77535e-63	0.434295	1	1	1.35237e-58	PABPC1
9.82224e-63	-1.46951	1	1	1.51371e-58	CTSB
1.49543e-62	-3.14818	0.733	0.954	2.30461e-58	SPRR2D
1.84801e-62	0.875636	0.992	0.912	2.84797e-58	ERMP1
2.09048e-62	1.03626	0.996	0.863	3.22164e-58	LTBP2
3.90415e-62	0.662437	1	1	6.01669e-58	EIF3K
5.25885e-62	-1.20058	0.988	1	8.10441e-58	JUNB
9.8777e-62	-3.15641	0.716	0.965	1.52225e-57	SPRR2A
9.91221e-62	0.932693	1	0.955	1.52757e-57	FKBP5
1.70818e-61	-2.22018	0.716	0.95	2.63247e-57	CRABP2
2.34918e-61	0.422836	1	1	3.62032e-57	UBA52
3.34336e-61	0.844063	1	0.992	5.15245e-57	ALDH9A1
3.53566e-61	0.914958	1	1	5.44881e-57	PMVK
6.23052e-61	1.0148	0.988	0.838	9.60186e-57	PLEKHH1
1.02792e-60	0.66328	1	0.998	1.58413e-56	SUCLG1
1.21165e-60	-2.59953	0.547	0.924	1.86728e-56	KLK10
2.8391e-60	0.932391	0.996	0.882	4.37534e-56	KLHDC8B
3.05634e-60	0.691601	1	0.999	4.71012e-56	GSTK1
3.18923e-60	0.966022	1	0.959	4.91492e-56	ZNF117
4.01133e-60	0.930791	0.979	0.856	6.18187e-56	CCNG1
4.12001e-60	0.6364	1	0.994	6.34935e-56	PARK7
7.44379e-60	1.00128	0.971	0.76	1.14716e-55	MAOA
1.26103e-59	0.877047	0.761	0.241	1.94337e-55	PTPRQ
2.33972e-59	-2.96055	0.909	0.98	3.60575e-55	CST6
3.5195e-59	0.553081	1	1	5.4239e-55	ERGIC3
3.52145e-59	-2.26597	0.93	0.998	5.42691e-55	KRT16
3.80344e-59	0.733753	1	1	5.86148e-55	UQCRQ
4.14173e-59	0.742465	1	0.998	6.38282e-55	PYURF
5.04028e-59	0.91905	1	0.881	7.76758e-55	VKORC1L1
5.1518e-59	-1.68528	0.774	0.971	7.93943e-55	ABCA12
6.46782e-59	1.02952	1	0.979	9.96756e-55	ELOVL5
7.72533e-59	0.930049	0.992	0.878	1.19055e-54	PXMP2
9.88538e-59	0.841095	1	0.959	1.52344e-54	MCCC1
1.12043e-58	0.683832	1	1	1.7267e-54	ACADVL
3.21639e-58	0.898957	1	0.932	4.95678e-54	MTOR
4.22363e-58	-2.39044	0.593	0.932	6.50903e-54	ATP6V1C2
4.29762e-58	0.868063	1	0.952	6.62307e-54	ASS1
4.79456e-58	1.15907	1	0.91	7.3889e-54	FA2H
5.07654e-58	-2.41495	0.802	0.975	7.82345e-54	GJB2
6.66741e-58	0.671968	1	0.999	1.02751e-53	DDR1
7.47164e-58	0.971471	0.947	0.777	1.15145e-53	TRAF4
9.17959e-58	0.743747	1	0.986	1.41467e-53	SMIM4
1.15044e-57	-3.01229	0.7	0.933	1.77294e-53	ASPRV1
1.91052e-57	-1.9195	0.963	0.996	2.9443e-53	DMKN
2.36457e-57	0.627509	1	0.997	3.64404e-53	HSPA9
2.833e-57	1.00155	0.889	0.611	4.36593e-53	KCNJ15
2.97e-57	0.885325	1	0.984	4.57706e-53	MVK
3.19212e-57	1.07247	0.996	0.849	4.91938e-53	FBP1
3.56366e-57	-2.40294	0.498	0.892	5.49196e-53	IVL
3.79868e-57	-2.3618	0.716	0.948	5.85414e-53	KLK7
4.00649e-57	0.628608	1	1	6.17441e-53	ATP5PF
4.15442e-57	0.963651	0.905	0.663	6.40238e-53	PCDH7
6.09469e-57	0.932599	0.988	0.822	9.39252e-53	LYST
7.97286e-57	0.821764	0.992	0.947	1.2287e-52	MMAB
9.81228e-57	0.930606	0.819	0.303	1.51217e-52	NNAT
1.06312e-56	0.796366	1	0.99	1.63837e-52	MPC2
1.55974e-56	1.03116	0.959	0.738	2.40371e-52	ACACB
1.84752e-56	0.84386	1	0.873	2.84722e-52	MCAM
2.02393e-56	0.613375	1	1	3.11909e-52	ATP5MC2
2.07987e-56	0.595603	1	1	3.20529e-52	CANX
2.60266e-56	0.668477	1	0.994	4.01096e-52	OXA1L
3.49977e-56	0.718612	1	1	5.39349e-52	RTN4
3.88883e-56	0.909509	0.984	0.864	5.99307e-52	PEX3
5.23193e-56	-1.19458	0.942	0.994	8.06292e-52	METRNL
9.75155e-56	0.584914	1	1	1.50281e-51	ATP5MF
1.25579e-55	0.948334	1	0.944	1.9353e-51	GK5
4.43072e-55	-2.43713	0.461	0.881	6.82818e-51	C15orf48
4.43523e-55	0.977796	0.996	0.841	6.83514e-51	ACSM3
6.03687e-55	0.708856	1	0.998	9.30341e-51	HADHB
6.42208e-55	-2.11754	0.28	0.796	9.89707e-51	KLK11
6.61486e-55	-2.5342	0.654	0.946	1.01942e-50	LCN2
1.46452e-54	-2.16127	0.938	0.991	2.25698e-50	GLTP
1.80011e-54	0.839125	0.72	0.216	2.77416e-50	TRIM55
1.99668e-54	0.93273	0.992	0.86	3.07708e-50	MOCS1
2.2131e-54	0.59724	1	1	3.41061e-50	COX8A
2.45217e-54	0.760178	1	0.961	3.77905e-50	GRINA
3.05768e-54	0.706063	1	0.989	4.7122e-50	DLD
4.61163e-54	0.766812	1	0.957	7.10698e-50	RNASET2
6.2755e-54	0.56722	1	1	9.67118e-50	EIF3M
7.56126e-54	1.01116	0.992	0.828	1.16527e-49	PECR
7.83116e-54	-1.55713	0.506	0.891	1.20686e-49	AHNAK2
8.05321e-54	0.884512	0.831	0.377	1.24108e-49	RTN4RL1
9.85858e-54	0.779769	1	0.923	1.51931e-49	LGR4
1.37607e-53	0.938599	0.786	0.318	2.12066e-49	SLC35G1
1.87577e-53	0.775641	1	0.95	2.89074e-49	ECI1
2.81597e-53	1.28962	0.84	0.478	4.33969e-49	FAM166B
3.97108e-53	0.761734	1	0.909	6.11983e-49	NINJ1
8.56325e-53	0.937466	0.93	0.658	1.31968e-48	MERTK
8.58369e-53	0.526942	1	1	1.32283e-48	TOMM7
1.24922e-52	0.674614	1	0.999	1.92517e-48	PGD
1.85977e-52	-3.40003	0.975	0.997	2.86609e-48	KRT1
2.00277e-52	0.579808	1	1	3.08648e-48	ATP5ME
2.93297e-52	0.836279	1	0.89	4.52e-48	HACL1
3.48032e-52	-3.00079	0.889	0.959	5.36351e-48	LOR
5.41046e-52	0.837779	0.971	0.784	8.33806e-48	ECHDC3
5.48308e-52	0.808501	0.749	0.258	8.44997e-48	HYKK
7.54673e-52	-1.40741	0.486	0.878	1.16303e-47	PIM1
1.03659e-51	0.810155	0.984	0.832	1.59748e-47	SLC1A5
1.15486e-51	0.920431	1	0.991	1.77976e-47	MVD
3.07932e-51	0.811072	0.979	0.93	4.74554e-47	MCCC2
3.37097e-51	0.526331	1	1	5.19501e-47	MICOS10
4.8722e-51	0.615169	1	1	7.50854e-47	NDUFB9
4.89354e-51	0.981646	1	0.99	7.54144e-47	FADS2
8.20775e-51	0.540992	1	1	1.2649e-46	HADHA
1.0009e-50	0.810766	0.996	0.965	1.54248e-46	EI24
1.14989e-50	0.819318	1	0.925	1.77209e-46	LPCAT3
1.20073e-50	1.00986	1	0.908	1.85045e-46	APOC1
1.2332e-50	-1.92108	0.329	0.829	1.90048e-46	EGLN3
1.24017e-50	0.684531	1	0.982	1.91123e-46	TFAP2C
1.32033e-50	0.613185	1	0.998	2.03476e-46	CCDC47
1.42122e-50	1.69594	0.971	0.821	2.19025e-46	HSD3B1
1.55428e-50	0.575209	1	0.998	2.3953e-46	PSMA2
1.78843e-50	0.821489	0.971	0.907	2.75615e-46	VAV3
3.51297e-50	0.593468	1	1	5.41384e-46	EIF2S3
3.67984e-50	0.579778	1	0.996	5.671e-46	APRT
3.74369e-50	0.463865	1	1	5.76941e-46	TMED2
4.51057e-50	0.835602	0.979	0.837	6.95123e-46	DTX4
4.95691e-50	0.664456	1	0.991	7.6391e-46	RSL1D1
5.21553e-50	0.857424	1	0.983	8.03766e-46	ERV3-1
5.69002e-50	0.577227	0.506	0.105	8.7689e-46	SPINK8
6.6503e-50	0.647339	1	0.994	1.02488e-45	ST13
8.48761e-50	0.594012	1	0.996	1.30803e-45	EIF3L
9.97634e-50	-1.53667	0.193	0.729	1.53745e-45	PGLYRP3
1.24683e-49	0.829908	0.934	0.617	1.92148e-45	DDAH1
1.5754e-49	0.589178	1	1	2.42784e-45	CYC1
1.82207e-49	0.524228	1	1	2.80798e-45	UQCRB
1.83455e-49	-2.70677	0.547	0.87	2.82722e-45	CDSN
2.19753e-49	-1.0673	0.243	0.763	3.38662e-45	EPHB3
2.58376e-49	0.652049	1	0.99	3.98184e-45	FLNB
2.64601e-49	0.742866	0.996	0.95	4.07777e-45	PEX19
6.23815e-49	0.642943	1	0.981	9.61361e-45	FBXO9
8.62065e-49	0.424728	1	1	1.32853e-44	HSP90AA1
1.00828e-48	0.79583	1	0.97	1.55386e-44	PRXL2A
1.0973e-48	0.939976	0.687	0.222	1.69105e-44	ALDH1L1
1.26013e-48	0.584255	1	0.992	1.94198e-44	SSR3
1.43811e-48	0.667085	1	0.96	2.21628e-44	ADI1
1.4983e-48	0.744724	0.802	0.305	2.30902e-44	CCL17
1.84418e-48	0.554713	1	0.999	2.84207e-44	RPN2
1.96544e-48	0.444198	1	1	3.02894e-44	CHCHD2
2.01425e-48	0.678088	1	0.978	3.10417e-44	SDHA
2.09183e-48	0.391376	1	1	3.22372e-44	RBM3
2.54398e-48	0.779112	0.774	0.273	3.92052e-44	TMEM63C
2.87898e-48	0.619882	1	0.999	4.43679e-44	CEBPA
3.22853e-48	0.655533	1	0.951	4.97548e-44	NOC2L
3.68296e-48	-1.07915	1	1	5.6758e-44	HSPB1
4.71359e-48	0.756125	0.984	0.908	7.26411e-44	DUSP16
6.06258e-48	-1.93066	0.852	0.971	9.34303e-44	CARD18
6.33886e-48	0.62237	1	0.998	9.76882e-44	GRSF1
6.82457e-48	-1.82969	0.222	0.733	1.05173e-43	SPRR1B
7.02629e-48	0.841381	0.938	0.705	1.08282e-43	RAB15
8.53531e-48	0.726399	0.687	0.216	1.31538e-43	KLF15
1.09032e-47	0.508509	1	1	1.68029e-43	NDUFS5
1.30791e-47	0.464508	1	0.999	2.01563e-43	PFDN5
1.50231e-47	0.900213	0.893	0.644	2.3152e-43	LARGE2
1.6948e-47	0.622792	1	0.994	2.61186e-43	TRAP1
1.78646e-47	1.34192	0.996	0.86	2.75311e-43	SAA1
2.295e-47	0.732836	0.992	0.938	3.53683e-43	NOP16
2.37298e-47	0.856152	1	0.865	3.657e-43	FAR2
3.11879e-47	0.754488	0.992	0.908	4.80637e-43	GSS
3.1375e-47	-0.857207	1	1	4.83519e-43	SH3BGRL3
3.62503e-47	0.5144	1	1	5.58654e-43	ATP5MG
3.73282e-47	0.616324	1	0.999	5.75265e-43	SDC1
5.10703e-47	0.535766	1	1	7.87044e-43	COX7A2
5.68245e-47	0.603452	0.56	0.139	8.75722e-43	AKAP5
7.04041e-47	-1.37394	0.658	0.948	1.085e-42	DEFB1
7.07675e-47	0.492686	1	1	1.0906e-42	COX6A1
7.14237e-47	0.803644	0.963	0.771	1.10071e-42	CHPT1
8.10207e-47	-2.94338	0.605	0.885	1.24861e-42	SPRR2G
8.16711e-47	0.835007	1	0.969	1.25863e-42	ACAT2
8.84321e-47	0.844534	0.971	0.821	1.36283e-42	MATN2
8.89488e-47	0.536193	1	0.999	1.37079e-42	TTC3
1.36465e-46	-1.92812	0.387	0.827	2.10307e-42	PLA2G4D
1.45037e-46	-2.23934	0.794	0.979	2.23517e-42	KLK6
1.64174e-46	0.636096	0.996	0.965	2.53009e-42	NSA2
1.8858e-46	-1.26177	0.366	0.842	2.9062e-42	EPHX3
2.39416e-46	0.821763	0.996	0.872	3.68964e-42	TINAGL1
2.51133e-46	0.815004	0.856	0.498	3.8702e-42	PAQR5
2.52223e-46	-0.697678	1	1	3.887e-42	ACTB
3.02928e-46	0.810788	0.951	0.779	4.66842e-42	SLC26A2
3.24709e-46	0.693666	0.996	0.974	5.00409e-42	MPC1
3.82153e-46	0.747051	1	0.997	5.88936e-42	ALDH3B2
5.00505e-46	0.671191	0.996	0.952	7.71328e-42	CTDSPL
6.01074e-46	-1.58811	0.391	0.838	9.26316e-42	GRHL3
6.1021e-46	-1.80883	0.222	0.724	9.40394e-42	ARG1
6.18433e-46	-2.55945	0.498	0.863	9.53067e-42	ATP12A
6.27705e-46	0.804588	0.831	0.429	9.67356e-42	UBE2QL1
7.25614e-46	0.679862	1	0.987	1.11824e-41	STAP2
9.35206e-46	0.522985	1	0.998	1.44125e-41	ADAM15
1.009e-45	0.710441	0.733	0.267	1.55497e-41	DSG2
1.01159e-45	-2.10333	0.733	0.958	1.55897e-41	HOPX
1.05683e-45	0.761367	0.955	0.831	1.62867e-41	OPLAH
1.48726e-45	0.651677	1	0.966	2.29202e-41	WDR61
1.82682e-45	0.873532	1	0.891	2.81531e-41	MYLK
2.03408e-45	0.725021	0.975	0.756	3.13472e-41	B4GALT5
3.07103e-45	0.574883	0.465	0.097	4.73277e-41	ST6GAL2
3.25841e-45	-1.50108	0.469	0.887	5.02153e-41	KLK8
4.56887e-45	-1.23507	0.967	0.996	7.04109e-41	LAD1
7.55499e-45	-1.83773	0.551	0.903	1.1643e-40	KLK5
9.08901e-45	-1.36647	0.255	0.735	1.40071e-40	CLIC3
1.01406e-44	-1.48391	0.461	0.873	1.56277e-40	QPCT
1.08831e-44	-1.87118	0.72	0.936	1.67719e-40	ATP1B1
1.21762e-44	0.826075	0.967	0.759	1.87648e-40	ITGA7
1.44156e-44	0.721458	1	0.878	2.22158e-40	HLCS
1.54915e-44	0.70552	0.551	0.151	2.38739e-40	MRAP
2.06418e-44	-0.865555	0.971	0.994	3.18111e-40	TYMP
2.06793e-44	0.69252	0.996	0.933	3.18688e-40	GRHL2
2.14406e-44	-1.35478	0.802	0.971	3.30421e-40	GJB3
2.37116e-44	0.656166	0.679	0.228	3.65419e-40	TMEM139
2.38996e-44	0.802241	0.967	0.84	3.68316e-40	ISOC1
3.23819e-44	0.558451	1	0.999	4.99038e-40	PILRB
3.43392e-44	0.641889	1	0.985	5.29202e-40	ACACA
3.59847e-44	0.80411	0.79	0.382	5.5456e-40	PMFBP1
5.94948e-44	0.595208	1	0.998	9.16875e-40	ALDH2
6.46289e-44	0.805976	0.914	0.652	9.95996e-40	MAPK8IP2
6.48153e-44	0.626195	0.996	0.96	9.98868e-40	CLUH
6.4979e-44	0.79488	1	0.997	1.00139e-39	MGST1
1.08972e-43	-1.49265	0.37	0.836	1.67936e-39	LIPK
1.09141e-43	0.813923	1	0.906	1.68197e-39	THRSP
1.23074e-43	0.776338	0.893	0.567	1.8967e-39	FZD4
1.26941e-43	0.841085	0.984	0.863	1.95629e-39	ACSS2
1.54961e-43	0.834557	0.881	0.691	2.3881e-39	GADD45G
1.60902e-43	0.753726	0.963	0.861	2.47966e-39	PNPLA8
1.67657e-43	0.565516	1	0.994	2.58377e-39	RUVBL2
1.76134e-43	-1.7779	0.979	1	2.7144e-39	S100A7
2.16612e-43	0.808242	0.963	0.794	3.3382e-39	MYLIP
2.41604e-43	0.504558	0.465	0.1	3.72335e-39	KANK4
3.19994e-43	0.526034	1	1	4.93142e-39	GTF2I
3.37909e-43	0.753331	0.955	0.812	5.20751e-39	SLC25A17
3.94111e-43	0.748534	0.807	0.392	6.07364e-39	CHADL
6.24435e-43	-2.0333	0.975	0.992	9.62316e-39	KRT6B
6.92192e-43	0.787535	0.621	0.191	1.06674e-38	DHRS2
6.99557e-43	0.816948	1	0.851	1.07809e-38	TLCD4
1.03209e-42	0.619822	0.473	0.105	1.59056e-38	SLC26A3
1.0606e-42	-1.48034	0.753	0.943	1.63449e-38	CRYAB
1.76963e-42	0.675784	0.683	0.242	2.72718e-38	AR
1.78988e-42	0.708586	1	0.929	2.75838e-38	ACAT1
1.86272e-42	-2.4591	0.379	0.806	2.87064e-38	PI3
2.15509e-42	0.827194	1	0.952	3.3212e-38	FADS1
2.16512e-42	0.588447	0.601	0.18	3.33666e-38	ZC2HC1B
2.20174e-42	0.671907	0.938	0.798	3.39311e-38	TENM4
2.30825e-42	0.581564	1	0.983	3.55725e-38	EIF3H
2.5261e-42	0.573704	0.667	0.218	3.89297e-38	CDKL2
3.23588e-42	-1.69694	0.263	0.742	4.98682e-38	WFDC5
3.67792e-42	0.602281	1	0.999	5.66804e-38	NUPR1
3.99452e-42	-1.18325	0.601	0.921	6.15595e-38	PLA2G4F
4.27586e-42	-1.17245	0.695	0.938	6.58953e-38	PFKFB3
4.51072e-42	0.735113	1	0.991	6.95146e-38	ACAA2
6.91975e-42	0.608081	1	1	1.0664e-37	DBI
7.77951e-42	0.606494	0.543	0.149	1.1989e-37	CSRP2
1.0285e-41	0.615704	1	0.955	1.58502e-37	MGST3
1.3221e-41	-1.19317	0.741	0.938	2.03749e-37	QSOX1
1.34858e-41	-0.578234	1	1	2.07829e-37	UBC
1.43526e-41	-1.41598	0.185	0.671	2.21188e-37	SLC5A1
1.78933e-41	-1.35091	0.761	0.945	2.75754e-37	CTSH
2.0697e-41	-1.80099	0.284	0.749	3.18962e-37	PLA2G2F
2.64573e-41	0.507626	1	1	4.07733e-37	KIAA1522
2.87425e-41	0.654295	0.761	0.294	4.4295e-37	ADHFE1
2.90982e-41	-0.81891	0.938	0.986	4.48433e-37	DLGAP4
2.99571e-41	0.794953	0.951	0.798	4.6167e-37	AMACR
3.50756e-41	0.832166	0.996	0.826	5.4055e-37	MOGAT1
3.82713e-41	-2.25763	0.387	0.805	5.89799e-37	KLK13
3.85124e-41	0.588961	0.7	0.24	5.93515e-37	MARC1
3.85576e-41	0.634395	0.996	0.953	5.94212e-37	TSKU
3.90668e-41	0.613082	1	0.966	6.02058e-37	CAT
4.24601e-41	0.489762	1	0.996	6.54352e-37	RTRAF
4.51112e-41	0.590578	1	0.991	6.95209e-37	ACAD9
5.53533e-41	0.599678	1	0.991	8.5305e-37	MTCH2
5.83181e-41	0.661086	1	0.987	8.9874e-37	GPT2
6.55674e-41	-1.18468	0.967	0.984	1.01046e-36	CENPT
6.66394e-41	0.654722	0.996	0.94	1.02698e-36	C19orf48
7.64025e-41	-2.10491	0.416	0.818	1.17744e-36	LY6D
8.67161e-41	-2.16881	0.506	0.863	1.33638e-36	SMPD3
9.38165e-41	0.516802	0.498	0.123	1.44581e-36	CLDN8
1.09705e-40	0.596135	0.992	0.958	1.69066e-36	FH
1.14224e-40	0.768279	0.922	0.696	1.76031e-36	TGFBR3
1.15983e-40	0.588087	1	0.999	1.78741e-36	PEBP1
1.25136e-40	0.70736	0.963	0.748	1.92847e-36	PEX11A
1.37278e-40	0.624489	1	0.97	2.11559e-36	IMPDH2
1.49223e-40	0.70947	0.996	0.921	2.29967e-36	DHRS11
1.61659e-40	0.650786	0.691	0.25	2.49132e-36	SORBS2
2.51306e-40	0.734373	0.918	0.758	3.87287e-36	SLC7A5
3.0132e-40	0.516836	0.996	0.999	4.64365e-36	NDUFB11
4.52642e-40	-1.72384	0.305	0.755	6.97566e-36	ATG9B
4.85611e-40	-1.55784	0.416	0.846	7.48375e-36	ENDOU
5.26662e-40	0.615031	0.979	0.885	8.11638e-36	NIPSNAP2
8.5619e-40	0.568592	1	0.997	1.31947e-35	PDHB
9.12442e-40	0.691555	1	0.995	1.40616e-35	RDH11
9.32178e-40	-1.93955	0.658	0.939	1.43658e-35	CPA4
1.04902e-39	0.629686	1	0.996	1.61664e-35	FDFT1
1.11849e-39	0.650826	1	0.93	1.7237e-35	SNHG32
1.30591e-39	0.616946	0.996	0.986	2.01254e-35	GLRX5
1.34481e-39	-1.14201	0.292	0.758	2.07249e-35	TRPV3
1.36037e-39	0.642496	0.959	0.857	2.09647e-35	VWA8
1.4205e-39	0.550264	0.461	0.111	2.18913e-35	SLC25A18
1.45084e-39	0.647265	1	0.953	2.23588e-35	RETSAT
1.46673e-39	0.764206	0.934	0.84	2.26038e-35	EFNB2
1.49038e-39	0.633092	0.959	0.789	2.29682e-35	ADGRA3
1.72914e-39	0.600702	0.996	0.966	2.66478e-35	EIF2A
2.22497e-39	0.58671	0.695	0.259	3.4289e-35	SAMD5
2.24994e-39	0.700035	0.992	0.929	3.46738e-35	TNS4
2.27792e-39	0.441437	0.436	0.095	3.51051e-35	SPAG17
2.2846e-39	-2.50131	0.395	0.794	3.52079e-35	CRCT1
2.53447e-39	0.748062	0.934	0.759	3.90587e-35	JADE1
2.54283e-39	0.6357	1	0.947	3.91876e-35	RBM47
2.68551e-39	0.706479	0.753	0.339	4.13864e-35	TMEM268
2.73241e-39	0.581849	1	0.977	4.21092e-35	CD46
2.84363e-39	0.728516	0.914	0.715	4.38232e-35	BTD
3.06848e-39	-0.82206	0.934	0.996	4.72884e-35	FAM102A
3.13821e-39	0.703458	0.971	0.853	4.8363e-35	PEX16
3.39765e-39	0.576789	1	0.977	5.23612e-35	SMARCD2
3.42082e-39	0.696586	0.984	0.912	5.27182e-35	CAV2
3.70351e-39	0.773603	0.877	0.582	5.70748e-35	AKR1C3
3.80537e-39	0.514752	1	0.999	5.86446e-35	PTPRF
3.84996e-39	-1.19328	0.477	0.88	5.93317e-35	KLF5
4.05362e-39	0.700758	0.897	0.691	6.24704e-35	PC
4.49008e-39	0.408638	1	1	6.91967e-35	CCNI
4.76597e-39	0.705609	0.992	0.902	7.34484e-35	JAG2
5.00559e-39	0.553042	1	0.99	7.71411e-35	CD82
5.40037e-39	-1.1987	0.387	0.814	8.3225e-35	BPIFC
5.56481e-39	0.696345	1	0.946	8.57594e-35	SLC25A1
6.13973e-39	0.616176	0.753	0.289	9.46193e-35	CNTFR
6.6045e-39	0.679417	0.996	0.943	1.01782e-34	ADTRP
6.87023e-39	0.605158	0.992	0.931	1.05877e-34	MBNL2
7.26301e-39	-0.965444	0.938	0.981	1.1193e-34	GAS7
8.59347e-39	0.656403	0.951	0.865	1.32434e-34	CCNF
1.14074e-38	0.700636	0.683	0.264	1.75799e-34	COL23A1
1.28018e-38	0.650447	0.947	0.792	1.97289e-34	RCL1
1.37619e-38	0.678778	0.992	0.865	2.12084e-34	PCP4L1
1.64647e-38	0.494233	1	0.999	2.53737e-34	NDUFS8
1.86855e-38	0.519958	1	0.997	2.87963e-34	NME2
1.99907e-38	0.468444	1	1	3.08077e-34	UQCR11
2.15353e-38	0.696888	0.938	0.779	3.31881e-34	ACSF2
2.23557e-38	0.514679	0.613	0.2	3.44524e-34	MAB21L3
3.75068e-38	0.376244	1	1	5.78018e-34	ATP5F1E
3.9078e-38	0.675121	0.967	0.898	6.02231e-34	SCAP
3.93735e-38	-1.35665	0.827	0.96	6.06785e-34	IFFO2
4.04335e-38	0.632257	0.988	0.933	6.2312e-34	PLA2G12A
4.59926e-38	-1.26514	0.979	0.993	7.08791e-34	PKP1
4.708e-38	0.732951	0.79	0.405	7.2555e-34	NEDD9
5.46856e-38	0.491511	0.481	0.121	8.4276e-34	VASH2
5.74872e-38	0.67324	0.971	0.847	8.85936e-34	ALDH1A1
5.76743e-38	0.470353	0.457	0.108	8.88818e-34	SLC16A7
7.0746e-38	0.712134	1	0.999	1.09027e-33	ACSL1
7.30583e-38	-1.15944	0.502	0.87	1.1259e-33	PRDM1
8.43316e-38	0.586926	0.634	0.224	1.29963e-33	MMP15
8.82649e-38	-2.55275	0.807	0.933	1.36025e-33	CNFN
9.39334e-38	0.548247	1	0.992	1.44761e-33	ECHS1
1.05124e-37	0.571528	1	0.98	1.62007e-33	TRAPPC4
1.19875e-37	0.529912	1	0.988	1.8474e-33	BCL6
1.25044e-37	-0.718432	0.988	0.999	1.92705e-33	MACF1
1.55249e-37	0.681656	0.963	0.793	2.39254e-33	TTC38
1.57281e-37	0.426634	1	1	2.42386e-33	SNX3
1.68172e-37	0.692333	0.909	0.692	2.5917e-33	ZNF189
1.756e-37	-0.93556	0.346	0.782	2.70617e-33	PLPP2
2.3848e-37	-0.890315	0.305	0.734	3.67522e-33	GNA15
2.55286e-37	0.717844	0.979	0.855	3.93422e-33	AKAP1
2.57293e-37	0.624312	1	0.952	3.96514e-33	APEX1
2.8361e-37	0.628915	0.992	0.941	4.37072e-33	EGFR
3.0895e-37	-0.988675	0.399	0.801	4.76123e-33	CD24
3.29602e-37	-2.41526	0.329	0.739	5.07949e-33	LCE3D
3.87661e-37	0.643541	0.996	0.954	5.97425e-33	USP3
4.58995e-37	0.550496	0.996	0.987	7.07358e-33	NME1
4.84534e-37	-0.962735	0.848	0.972	7.46716e-33	BICD2
5.00828e-37	0.585719	1	0.981	7.71826e-33	KCTD1
6.02466e-37	-0.828142	0.432	0.855	9.28461e-33	CAMK1D
6.16026e-37	0.703641	0.992	0.892	9.49358e-33	ANO1
6.2989e-37	-1.00685	0.523	0.888	9.70723e-33	SLC37A2
7.44908e-37	0.731564	0.737	0.341	1.14798e-32	ITGB6
7.55857e-37	0.559899	1	0.96	1.16485e-32	LETMD1
8.65928e-37	-0.830116	1	1	1.33448e-32	LRP10
1.04154e-36	-1.55588	0.259	0.698	1.60512e-32	CTSV
1.25383e-36	-0.987227	0.79	0.971	1.93228e-32	FAM83G
1.48376e-36	0.633608	0.979	0.835	2.28662e-32	RNF24
1.52715e-36	0.514046	1	1	2.3535e-32	COX7B
1.59983e-36	0.505309	1	0.996	2.46549e-32	UQCRC2
1.68796e-36	-1.89523	0.58	0.889	2.60132e-32	PRSS22
1.73103e-36	0.633125	1	0.891	2.66769e-32	CRLS1
1.74979e-36	0.522479	1	0.982	2.6966e-32	PPA2
1.94703e-36	0.631329	0.975	0.906	3.00057e-32	FDX1
2.05069e-36	-1.2049	0.259	0.694	3.16031e-32	CYSRT1
2.08266e-36	-2.05325	0.807	0.924	3.20959e-32	SPNS2
2.19407e-36	0.447166	1	1	3.38128e-32	ATP5IF1
2.37244e-36	0.432713	1	1	3.65616e-32	ATP5F1D
2.61107e-36	0.586081	0.996	0.969	4.02392e-32	HECTD3
2.7867e-36	0.529001	1	0.99	4.29459e-32	AHCYL1
2.79365e-36	0.492074	1	0.997	4.30529e-32	CRYBG1
2.9216e-36	0.506743	0.564	0.176	4.50248e-32	LY6K
2.96304e-36	-0.946401	0.251	0.694	4.56633e-32	GRB7
3.23656e-36	-1.46749	0.267	0.7	4.98786e-32	POF1B
3.30549e-36	-2.96172	0.564	0.854	5.09409e-32	SPRR4
3.72219e-36	0.743841	0.877	0.686	5.73627e-32	OTX1
3.98994e-36	0.550881	1	0.962	6.14889e-32	FLOT2
4.35879e-36	0.465969	1	0.997	6.71732e-32	DDB1
4.82418e-36	0.690709	0.992	0.847	7.43455e-32	DHRS9
4.88533e-36	0.660221	0.996	0.948	7.52878e-32	CYP27A1
5.0258e-36	-0.710999	0.979	0.999	7.74527e-32	NIBAN2
5.53509e-36	0.53846	1	0.979	8.53013e-32	TXLNA
5.84001e-36	0.60009	0.683	0.27	9.00004e-32	RPP40
5.85792e-36	0.599119	1	1	9.02764e-32	DHCR24
6.73813e-36	0.571781	0.996	0.96	1.03841e-31	NDUFA7
6.77592e-36	0.769488	0.823	0.532	1.04424e-31	DLK2
6.78614e-36	-0.726545	0.934	0.998	1.04581e-31	MAP7D1
7.23689e-36	0.436997	1	1	1.11528e-31	EIF3I
9.25208e-36	0.634446	0.914	0.751	1.42584e-31	ABHD6
1.15341e-35	0.65289	0.988	0.863	1.77752e-31	TLCD1
1.40937e-35	-1.39744	0.276	0.69	2.17198e-31	C19orf33
1.57606e-35	0.567409	1	0.992	2.42887e-31	IDH2
2.1149e-35	0.548317	1	0.96	3.25927e-31	ALKBH7
2.20862e-35	0.606031	0.963	0.88	3.4037e-31	EIF3E
2.21658e-35	0.529523	1	0.973	3.41597e-31	MLEC
2.28148e-35	0.697502	1	0.955	3.51599e-31	MSMO1
3.43714e-35	-1.44089	0.309	0.72	5.29697e-31	TGM1
3.47965e-35	-1.17988	0.444	0.822	5.3625e-31	XKRX
4.46504e-35	0.638633	0.975	0.881	6.88108e-31	HIBADH
4.50673e-35	0.595531	0.733	0.311	6.94533e-31	CCDC106
5.26454e-35	0.614408	0.979	0.926	8.11319e-31	AFG3L2
5.86871e-35	0.527071	1	0.993	9.04427e-31	HSD17B10
5.92118e-35	0.665303	0.955	0.762	9.12513e-31	ALDH6A1
6.33143e-35	0.709349	0.996	0.898	9.75736e-31	COL16A1
6.40306e-35	0.716367	0.815	0.467	9.86775e-31	ACSM6
6.79813e-35	0.609752	0.918	0.744	1.04766e-30	TCAF1
8.32161e-35	-2.14891	0.407	0.806	1.28244e-30	ACP7
8.70728e-35	0.660115	0.996	0.894	1.34188e-30	NSDHL
9.06358e-35	-1.76597	0.366	0.779	1.39679e-30	RHCG
9.71412e-35	0.479544	1	1	1.49704e-30	REEP5
9.88608e-35	0.552201	1	0.976	1.52354e-30	CNIH1
9.92777e-35	0.625164	0.959	0.857	1.52997e-30	PDHX
1.15382e-34	0.671746	1	0.975	1.77815e-30	ACADM
1.16131e-34	0.616974	1	0.971	1.78969e-30	MT1X
1.24042e-34	0.707645	0.848	0.582	1.91162e-30	TBC1D24
1.27055e-34	0.303976	1	1	1.95805e-30	EIF4A1
1.32303e-34	-1.19985	0.342	0.767	2.03892e-30	GJB6
1.33428e-34	0.364181	1	1	2.05625e-30	HSP90AB1
1.43837e-34	0.720397	1	0.99	2.21667e-30	CHI3L1
1.45163e-34	0.541856	1	0.999	2.23711e-30	SCP2
1.47499e-34	-1.16526	0.486	0.853	2.27311e-30	PDLIM4
1.47843e-34	0.748869	0.84	0.576	2.27841e-30	NOTCH4
1.60729e-34	0.577878	0.959	0.813	2.477e-30	PHB
1.63673e-34	0.611961	0.984	0.906	2.52236e-30	PIGC
1.91005e-34	-1.82319	0.239	0.653	2.94358e-30	DSC1
1.9524e-34	0.647138	0.971	0.849	3.00885e-30	IRX6
2.26067e-34	-3.07325	0.733	0.893	3.48393e-30	FLG
2.51635e-34	0.642543	0.708	0.301	3.87795e-30	BOLA3
3.08484e-34	0.452534	1	0.994	4.75405e-30	SELENOH
4.21459e-34	0.560657	0.979	0.943	6.49511e-30	DNPH1
4.93743e-34	0.513469	0.996	0.994	7.60908e-30	TXN2
6.49999e-34	0.522711	1	0.985	1.00171e-29	NDUFA9
6.78441e-34	0.561912	1	0.968	1.04555e-29	IPO5
7.19804e-34	0.561609	0.992	0.942	1.10929e-29	COQ9
7.54251e-34	0.56248	0.988	0.965	1.16238e-29	NDUFB5
7.7398e-34	0.504992	1	0.994	1.19278e-29	VDAC2
7.86881e-34	-1.35885	0.638	0.9	1.21266e-29	SCEL
8.78749e-34	0.475717	1	0.996	1.35424e-29	TIMM13
9.20704e-34	0.513257	0.996	0.98	1.4189e-29	RAB38
9.56311e-34	0.600765	0.988	0.888	1.47377e-29	LOXL1
1.11148e-33	0.53239	1	0.984	1.7129e-29	DDIT4
1.19563e-33	-0.882382	0.72	0.951	1.84259e-29	ARHGEF10L
1.33963e-33	0.498209	0.996	0.994	2.06451e-29	TIMM8B
1.40094e-33	0.661176	1	0.942	2.15899e-29	TMEM91
1.71228e-33	0.60474	0.975	0.893	2.63879e-29	D2HGDH
1.78255e-33	0.416646	1	1	2.74709e-29	POLR2L
1.97018e-33	-1.076	0.329	0.731	3.03625e-29	FAM43A
2.11074e-33	-1.78094	0.819	0.945	3.25286e-29	CSTA
2.18446e-33	0.707546	0.877	0.689	3.36647e-29	FADS6
2.49208e-33	0.502459	0.543	0.177	3.84054e-29	OTUD7A
2.6246e-33	-1.2886	0.243	0.653	4.04477e-29	FGFR3
3.01938e-33	0.534882	0.992	0.972	4.65316e-29	NSUN2
3.13593e-33	-2.23196	0.255	0.667	4.83278e-29	LCE2C
3.70278e-33	0.435087	1	0.997	5.70635e-29	CCT3
4.24212e-33	0.692981	0.922	0.805	6.53753e-29	FITM2
4.24404e-33	0.594122	1	0.988	6.54049e-29	C1orf122
4.73834e-33	0.35371	0.37	0.078	7.30226e-29	FOXA1
4.76896e-33	0.56046	0.996	0.974	7.34944e-29	SETD3
5.01278e-33	-2.18474	0.247	0.664	7.7252e-29	FLG2
5.21282e-33	0.463134	1	0.994	8.03348e-29	SOD1
5.37074e-33	0.57901	1	0.973	8.27685e-29	LGALS3BP
5.48176e-33	0.573704	0.765	0.37	8.44795e-29	ZNF786
5.78607e-33	-0.722948	0.333	0.759	8.91692e-29	SERPINB8
6.33215e-33	0.440659	0.457	0.124	9.75847e-29	PRLR
6.61865e-33	0.588411	0.63	0.245	1.02e-28	MMACHC
7.75289e-33	-1.39022	0.938	0.968	1.1948e-28	IER3
8.80188e-33	0.443807	1	0.998	1.35646e-28	C1orf43
9.94696e-33	-1.0782	0.638	0.912	1.53293e-28	LGALSL
1.10551e-32	0.612042	0.72	0.311	1.7037e-28	C11orf95
1.22554e-32	0.470827	1	0.999	1.88868e-28	NCL
1.27071e-32	-1.15958	0.428	0.807	1.9583e-28	GDPD3
1.46016e-32	0.483935	0.996	0.979	2.25025e-28	CUTA
2.17938e-32	0.572082	1	0.978	3.35865e-28	TFRC
2.77818e-32	-0.958742	0.877	0.979	4.28146e-28	DSC2
2.90778e-32	0.612151	0.947	0.812	4.48118e-28	TMEM138
2.98619e-32	0.66148	0.819	0.479	4.60201e-28	SLC44A3
3.19498e-32	0.507894	1	0.998	4.92379e-28	CNDP2
3.27505e-32	0.549639	0.996	0.951	5.04718e-28	KDM1A
3.30276e-32	0.603273	0.963	0.81	5.08988e-28	PPARA
3.35705e-32	0.461565	1	0.999	5.17355e-28	NDUFS2
3.77374e-32	-0.896665	0.58	0.88	5.81572e-28	TMEM154
3.91428e-32	0.610254	0.988	0.915	6.0323e-28	CIB1
3.92389e-32	0.609706	0.938	0.847	6.04711e-28	PCYT2
3.97768e-32	0.425186	1	1	6.13e-28	MDH2
4.07227e-32	0.548174	0.996	0.984	6.27578e-28	NDUFAB1
4.84185e-32	0.523375	0.992	0.93	7.46177e-28	USP33
5.17039e-32	0.555258	0.992	0.947	7.96808e-28	TOMM40
5.54956e-32	-1.45662	0.984	0.996	8.55243e-28	S100A2
5.70815e-32	-1.0563	0.584	0.886	8.79682e-28	PLK3
6.55111e-32	0.514313	0.996	0.986	1.00959e-27	TMEM159
6.61076e-32	0.616759	0.938	0.834	1.01878e-27	PCK2
6.94922e-32	0.504268	0.992	0.963	1.07094e-27	IRF6
6.98763e-32	0.455296	1	0.995	1.07686e-27	ATP5PB
7.33362e-32	0.588773	0.971	0.883	1.13018e-27	CPT2
7.53027e-32	0.593848	0.761	0.373	1.16049e-27	ETV5
7.69994e-32	0.44219	1	0.997	1.18664e-27	NDUFB10
8.18144e-32	-1.07244	0.436	0.806	1.26084e-27	EPPK1
8.67074e-32	0.365628	1	1	1.33625e-27	COX6B1
8.70903e-32	0.491624	1	0.986	1.34215e-27	BLCAP
9.63821e-32	0.55701	1	0.943	1.48534e-27	ARHGAP23
9.65421e-32	0.515058	1	0.982	1.48781e-27	OAT
9.98245e-32	0.554802	0.971	0.92	1.5384e-27	DFFA
1.06639e-31	0.509051	0.658	0.257	1.64341e-27	PLA2G4A
1.1679e-31	0.570763	0.947	0.853	1.79985e-27	ECSIT
1.19089e-31	-0.783785	0.42	0.775	1.83529e-27	KCNK6
1.41761e-31	0.609564	0.992	0.924	2.18468e-27	VDR
1.61062e-31	0.597588	0.942	0.884	2.48213e-27	CISH
1.61162e-31	-1.70472	0.794	0.942	2.48367e-27	GSDMA
1.63999e-31	0.602471	0.914	0.772	2.52739e-27	EPB41
1.64807e-31	-1.39757	0.239	0.644	2.53984e-27	LYPD5
1.69843e-31	0.483189	1	0.99	2.61745e-27	CCT8
1.91971e-31	-0.694531	0.988	0.995	2.95846e-27	YPEL3
1.97676e-31	0.615544	0.848	0.617	3.04639e-27	THEM6
2.08788e-31	0.502384	0.634	0.243	3.21764e-27	TNFRSF11A
2.15917e-31	-1.29469	0.506	0.841	3.32749e-27	HMOX1
2.28482e-31	0.498468	0.992	0.945	3.52113e-27	SCAMP4
2.36061e-31	0.503848	1	0.986	3.63794e-27	ACAA1
2.54553e-31	0.557232	0.959	0.88	3.92292e-27	TIMM9
2.79336e-31	-0.855242	0.473	0.832	4.30484e-27	TUFT1
3.19144e-31	-0.884091	0.782	0.955	4.91833e-27	EHF
3.31457e-31	0.549406	0.601	0.227	5.10808e-27	IRS1
3.34772e-31	0.572633	0.988	0.92	5.15918e-27	JAGN1
3.76734e-31	-0.977767	0.527	0.881	5.80585e-27	SDCBP2
4.72145e-31	0.55328	0.996	0.916	7.27623e-27	PCBD1
4.95185e-31	0.552992	0.992	0.958	7.6313e-27	HMGCR
5.28677e-31	-0.875038	0.704	0.93	8.14744e-27	NBEAL2
6.27549e-31	1.04537	0.745	0.466	9.67116e-27	IL1R2
6.53473e-31	0.604473	0.922	0.754	1.00707e-26	ANKDD1A
6.64685e-31	0.455215	1	0.998	1.02435e-26	SLIRP
7.21178e-31	0.502113	1	0.967	1.11141e-26	SRM
8.75746e-31	0.591043	0.914	0.782	1.34961e-26	RNF165
8.89293e-31	0.474811	1	0.995	1.37049e-26	SLC25A11
1.03712e-30	0.597742	0.955	0.861	1.59831e-26	SNRNP25
1.07667e-30	0.565231	1	0.988	1.65925e-26	KRT79
1.31397e-30	0.54236	0.691	0.296	2.02496e-26	SPINDOC
1.32226e-30	0.570304	0.72	0.317	2.03773e-26	ST3GAL5
1.38067e-30	-1.51323	0.737	0.929	2.12775e-26	ACPP
1.68484e-30	0.552037	0.914	0.734	2.5965e-26	C12orf45
1.76896e-30	0.652508	0.979	0.889	2.72614e-26	NXPH4
2.17466e-30	0.542283	0.716	0.317	3.35137e-26	AFAP1L1
2.23653e-30	0.536824	0.975	0.877	3.44672e-26	FLAD1
2.23665e-30	-0.985672	0.3	0.678	3.44691e-26	ANKRD35
2.38647e-30	0.67375	0.922	0.771	3.67779e-26	WLS
2.60616e-30	0.585373	0.914	0.797	4.01636e-26	IRX5
2.62936e-30	0.522673	0.992	0.951	4.05211e-26	DUSP23
2.65239e-30	-1.48405	0.901	0.977	4.0876e-26	CASP14
2.73875e-30	-0.760062	0.667	0.929	4.22069e-26	TTYH3
2.84525e-30	-0.924561	0.708	0.931	4.38481e-26	ZFP36
3.05272e-30	0.595962	0.93	0.838	4.70455e-26	TXNDC17
3.16921e-30	0.546868	0.992	0.924	4.88407e-26	QTRT1
3.39404e-30	0.399178	1	1	5.23055e-26	ATP5PD
3.49126e-30	-0.832148	0.469	0.838	5.38037e-26	DUSP1
3.66549e-30	0.618098	0.815	0.52	5.64889e-26	IL20RA
4.06532e-30	0.404524	0.387	0.098	6.26507e-26	SLC25A34
4.15758e-30	0.560553	0.72	0.346	6.40725e-26	NLE1
4.54309e-30	0.543495	0.984	0.924	7.00136e-26	BCL11A
4.70573e-30	0.547535	0.996	0.964	7.25199e-26	EBP
5.38274e-30	0.604829	0.897	0.764	8.29534e-26	NNT
5.78581e-30	0.460848	1	0.998	8.91651e-26	LRPAP1
5.99458e-30	0.65482	0.827	0.524	9.23824e-26	ROS1
6.04797e-30	0.621233	0.988	0.865	9.32052e-26	BCKDHB
6.23292e-30	-1.27156	0.391	0.772	9.60555e-26	SLPI
7.1627e-30	0.359801	1	1	1.10384e-25	SERBP1
1.12739e-29	-0.586889	1	1	1.73742e-25	AHNAK
1.21965e-29	-0.737608	0.424	0.799	1.8796e-25	GJB5
1.26319e-29	-0.527085	1	1	1.94671e-25	CLIC1
1.28731e-29	-1.73928	0.893	0.955	1.98387e-25	DNASE1L2
1.4842e-29	0.531718	1	0.923	2.2873e-25	SEPTIN11
1.57134e-29	0.297331	0.251	0.038	2.42159e-25	FOXG1
1.57494e-29	0.584857	0.765	0.412	2.42714e-25	PKP2
1.61382e-29	0.516082	1	0.968	2.48706e-25	CRIM1
1.62093e-29	0.553548	0.934	0.83	2.49801e-25	PSPH
1.70193e-29	0.555128	0.963	0.905	2.62284e-25	PEMT
1.93455e-29	-0.858207	0.519	0.846	2.98133e-25	BNIPL
1.95928e-29	-1.00799	0.461	0.795	3.01944e-25	POU2F3
1.99035e-29	-0.839774	0.531	0.875	3.06733e-25	ARL4C
2.07686e-29	0.610039	0.93	0.706	3.20065e-25	UPB1
2.12335e-29	0.593232	0.905	0.714	3.27229e-25	OSGIN2
2.16175e-29	0.469038	1	0.989	3.33148e-25	HRAS
2.31768e-29	-1.79092	0.695	0.909	3.57177e-25	LTF
2.45948e-29	0.451154	1	0.987	3.79031e-25	NDUFS3
2.69285e-29	0.468848	1	0.995	4.14995e-25	RABGGTB
2.99398e-29	0.516628	0.988	0.919	4.61402e-25	GMPS
3.03611e-29	0.553435	0.984	0.915	4.67895e-25	BET1
3.06315e-29	0.635437	0.852	0.626	4.72062e-25	CDCA7L
3.15278e-29	0.677391	0.815	0.57	4.85875e-25	NETO2
3.25505e-29	0.585502	0.733	0.364	5.01636e-25	PJA1
3.87021e-29	-0.950664	0.416	0.753	5.96438e-25	PTGER3
3.90814e-29	0.539961	0.942	0.83	6.02284e-25	XYLB
3.935e-29	0.481407	0.593	0.229	6.06423e-25	CDNF
4.07722e-29	0.478589	0.984	0.976	6.2834e-25	DUS1L
4.0809e-29	0.338759	1	1	6.28907e-25	EIF3A
4.47498e-29	0.530564	0.959	0.922	6.89639e-25	PCYOX1
5.15498e-29	0.526248	0.934	0.838	7.94435e-25	RBM19
5.34138e-29	0.376607	1	0.998	8.2316e-25	SSBP1
5.80299e-29	0.495367	0.597	0.235	8.94299e-25	TEX30
6.32217e-29	0.450674	1	0.981	9.7431e-25	IDH3B
6.96831e-29	-0.832013	0.292	0.667	1.07389e-24	MPZL3
8.16275e-29	0.529874	0.992	0.974	1.25796e-24	MDH1
9.95463e-29	0.519914	0.979	0.935	1.53411e-24	FARSA
1.24151e-28	0.448871	0.49	0.159	1.91329e-24	LZTS1
1.25341e-28	0.291225	1	1	1.93162e-24	HSPA8
1.34324e-28	0.528727	0.967	0.819	2.07007e-24	ACP6
1.58537e-28	0.517571	0.967	0.9	2.44321e-24	ELP2
1.63164e-28	0.576147	0.996	0.916	2.51453e-24	RBFOX2
1.90299e-28	-0.892776	0.42	0.769	2.93269e-24	STK10
1.93379e-28	0.415118	1	0.996	2.98016e-24	SMDT1
1.97043e-28	0.590585	0.905	0.705	3.03663e-24	NPL
1.9869e-28	0.45105	1	0.985	3.06202e-24	POLDIP2
2.24115e-28	-2.39706	0.399	0.732	3.45384e-24	LCE1C
2.58047e-28	0.533129	0.942	0.848	3.97677e-24	NPM3
2.65053e-28	0.519322	0.988	0.954	4.08473e-24	DNAJA4
2.96903e-28	0.54212	0.955	0.88	4.57557e-24	AZI2
3.09104e-28	0.39422	0.498	0.161	4.7636e-24	DIRAS3
3.16865e-28	0.585182	0.802	0.466	4.8832e-24	TMEM220
3.64959e-28	0.474999	0.996	0.954	5.62439e-24	SH3YL1
3.73164e-28	0.388703	1	1	5.75084e-24	EIF3G
3.79516e-28	-0.996008	0.243	0.622	5.84872e-24	SCNN1B
3.89362e-28	0.472714	1	0.982	6.00045e-24	ETFA
4.02164e-28	0.363285	1	1	6.19774e-24	NDUFV1
4.67082e-28	0.519173	0.934	0.792	7.1982e-24	G6PC3
4.71421e-28	0.4179	1	0.996	7.26507e-24	ERP29
5.20607e-28	0.703472	0.835	0.611	8.02307e-24	MYEOV
5.49707e-28	0.504644	0.988	0.943	8.47153e-24	NDUFC2
5.71422e-28	0.474369	1	0.987	8.80619e-24	ETFB
5.95522e-28	0.341206	1	1	9.17759e-24	NDUFB7
5.967e-28	-1.0573	0.848	0.946	9.19574e-24	PCDH1
6.07783e-28	0.538108	0.971	0.842	9.36655e-24	KNSTRN
6.11235e-28	0.523991	0.967	0.847	9.41975e-24	PANK1
6.27093e-28	0.516249	1	0.991	9.66414e-24	CLCA2
6.45775e-28	0.4862	0.988	0.942	9.95204e-24	NDUFAF8
6.66058e-28	0.597264	0.848	0.604	1.02646e-23	PPARGC1A
7.11605e-28	0.474506	0.992	0.947	1.09666e-23	DNPEP
7.89415e-28	0.586287	0.914	0.738	1.21657e-23	SGK2
8.00551e-28	0.383338	1	0.999	1.23373e-23	LAMTOR1
8.03418e-28	-1.03084	0.609	0.899	1.23815e-23	SH3D21
8.89692e-28	-0.871582	0.971	0.997	1.3711e-23	CTSA
8.99896e-28	0.47904	0.996	0.949	1.38683e-23	DNAJC15
9.56767e-28	0.486312	0.975	0.924	1.47447e-23	UQCC3
1.0327e-27	0.532958	0.926	0.833	1.59149e-23	CISD1
1.08671e-27	-0.819931	0.403	0.77	1.67473e-23	CERK
1.14595e-27	0.417585	0.465	0.149	1.76602e-23	EFCAB1
1.16388e-27	0.484079	1	0.942	1.79365e-23	FXR1
1.19112e-27	0.83266	0.938	0.833	1.83563e-23	PIK3R3
1.31887e-27	0.416851	1	0.998	2.03251e-23	STT3B
1.5442e-27	0.461931	0.992	0.985	2.37977e-23	NDUFA3
1.59619e-27	0.346933	0.292	0.06	2.45988e-23	SCN8A
1.6384e-27	-0.922118	0.613	0.887	2.52493e-23	ARRDC4
1.65676e-27	0.503582	0.996	0.96	2.55324e-23	GRPEL1
1.75961e-27	0.481073	1	0.966	2.71174e-23	G6PD
1.82735e-27	-1.20317	1	1	2.81613e-23	GSN
1.98634e-27	0.591054	0.934	0.783	3.06115e-23	CD200
2.12823e-27	0.516735	1	0.998	3.27981e-23	DHCR7
2.27912e-27	-0.649731	0.457	0.803	3.51235e-23	FRMD8
2.33723e-27	0.52948	0.959	0.893	3.60191e-23	RHOT1
2.34151e-27	0.503511	0.613	0.258	3.6085e-23	PPM1L
2.45929e-27	-0.788746	0.811	0.948	3.79001e-23	MYH14
2.69868e-27	0.534209	0.971	0.911	4.15894e-23	WWC1
3.53246e-27	0.55504	0.877	0.701	5.44387e-23	FMC1
3.6754e-27	0.490522	0.979	0.897	5.66416e-23	CNPY2
3.72443e-27	0.495238	0.975	0.855	5.73972e-23	OAS1
4.12214e-27	0.494312	0.975	0.958	6.35264e-23	EMC3
5.04808e-27	-0.673185	1	1	7.7796e-23	CD44
5.23274e-27	0.413639	1	1	8.06417e-23	QARS
5.63691e-27	0.527832	0.979	0.954	8.68705e-23	LAPTM4B
5.65461e-27	-0.460291	1	1	8.71431e-23	CAST
5.82362e-27	-0.788883	1	1	8.97477e-23	GSTP1
5.98622e-27	0.484105	0.588	0.231	9.22537e-23	SYNE4
6.22084e-27	-0.920176	0.259	0.618	9.58693e-23	FAM83A
6.93736e-27	0.374267	0.399	0.112	1.06912e-22	ABCB11
7.69844e-27	0.46367	0.543	0.206	1.18641e-22	CCDC34
8.19362e-27	0.53737	0.942	0.846	1.26272e-22	PAM16
8.52995e-27	-3.10024	0.872	0.931	1.31455e-22	KRT2
8.8236e-27	0.474505	0.988	0.916	1.3598e-22	RETREG2
8.87548e-27	0.461846	0.996	0.947	1.3678e-22	METAP2
9.08319e-27	0.492257	0.988	0.918	1.39981e-22	OSBPL8
1.09993e-26	-0.795808	0.296	0.655	1.6951e-22	FAM167A
1.1164e-26	0.535303	0.955	0.878	1.72049e-22	FERMT1
1.12071e-26	0.491311	1	0.96	1.72712e-22	NFIB
1.17705e-26	0.586168	0.761	0.426	1.81395e-22	ANKS1B
1.26409e-26	-1.15107	0.23	0.581	1.9481e-22	HSPB8
1.26514e-26	0.551631	0.951	0.871	1.9497e-22	MOCS2
1.33067e-26	0.504163	0.634	0.275	2.05069e-22	ARHGAP8
1.34001e-26	0.577934	0.868	0.721	2.06509e-22	TATDN3
1.39495e-26	0.483507	0.988	0.924	2.14975e-22	SLC50A1
1.39996e-26	-0.83929	0.679	0.922	2.15748e-22	SQLE
1.43371e-26	0.358272	1	1	2.20949e-22	ROMO1
1.4785e-26	0.429153	0.996	0.985	2.27852e-22	ANAPC16
1.52807e-26	0.613853	0.786	0.504	2.35492e-22	ECI2
1.58087e-26	0.415045	1	0.994	2.43628e-22	NDUFA10
1.69989e-26	0.559808	0.889	0.768	2.61971e-22	DBT
1.73056e-26	0.411475	1	0.996	2.66696e-22	CLPTM1
1.80928e-26	-1.08155	0.235	0.601	2.78828e-22	C5orf46
2.14287e-26	0.557989	0.909	0.819	3.30237e-22	SLC5A6
2.22089e-26	0.552376	0.922	0.834	3.42262e-22	PAQR3
2.23542e-26	-0.714253	0.733	0.928	3.445e-22	SH3BP2
2.33124e-26	0.49228	1	0.975	3.59268e-22	CIDEA
2.511e-26	0.586148	0.77	0.468	3.8697e-22	PODXL2
2.53082e-26	0.535943	0.909	0.736	3.90025e-22	SPR
2.53276e-26	0.336421	1	1	3.90324e-22	COX6C
2.61509e-26	0.557197	0.897	0.725	4.03012e-22	PCCB
2.74305e-26	0.579031	0.872	0.688	4.22732e-22	RNF128
3.11626e-26	0.370224	1	1	4.80247e-22	TMBIM6
3.12564e-26	-0.876764	0.7	0.916	4.81692e-22	NECTIN4
3.19368e-26	0.476149	1	0.968	4.92177e-22	GNL3
3.34263e-26	0.45871	0.996	0.97	5.15132e-22	SNRPD1
3.37412e-26	0.521989	1	0.951	5.19986e-22	PTGR1
3.4927e-26	0.431398	0.539	0.2	5.3826e-22	CFAP70
3.54387e-26	-1.13215	0.202	0.559	5.46146e-22	EPS8L1
3.55084e-26	0.466278	1	0.994	5.47219e-22	SGPP2
4.36226e-26	0.448195	1	0.993	6.72267e-22	ABCD3
4.36463e-26	0.592925	0.877	0.741	6.72633e-22	DIPK2A
4.58678e-26	0.48465	1	0.981	7.06869e-22	MYC
4.60956e-26	0.429526	1	0.994	7.10379e-22	EIF3D
4.61321e-26	-0.926969	1	1	7.10942e-22	JUP
4.9747e-26	-0.90931	0.284	0.642	7.66651e-22	MARCH3
5.10251e-26	0.348896	1	1	7.86348e-22	VDAC1
5.44376e-26	0.443405	1	0.972	8.38937e-22	ECHDC2
6.03319e-26	0.520956	0.979	0.873	9.29776e-22	TGIF1
6.04172e-26	-1.44563	0.23	0.59	9.31089e-22	ALDH1A3
6.31356e-26	0.487446	0.947	0.886	9.72982e-22	RAD50
6.57418e-26	-1.36223	0.724	0.921	1.01315e-21	HS3ST6
6.59397e-26	0.442439	1	0.989	1.0162e-21	CHP1
6.73953e-26	0.515934	0.654	0.305	1.03863e-21	TMEM38B
6.81401e-26	0.50055	0.967	0.885	1.05011e-21	DNAJA3
6.86116e-26	0.505334	0.687	0.316	1.05737e-21	FZD5
7.24241e-26	0.420907	1	0.985	1.11613e-21	LSM4
8.03054e-26	0.395587	1	0.999	1.23759e-21	POLR1D
8.29982e-26	0.544648	0.794	0.512	1.27909e-21	GMNN
8.43401e-26	-0.9501	0.51	0.824	1.29977e-21	RAI14
8.61456e-26	0.470611	0.704	0.338	1.32759e-21	KLHL25
9.36723e-26	0.407174	1	0.998	1.44358e-21	TALDO1
9.83226e-26	0.47835	0.988	0.947	1.51525e-21	FAM219B
1.0012e-25	0.314832	1	0.999	1.54295e-21	CIRBP
1.0096e-25	0.476239	0.675	0.314	1.55589e-21	LACTB2
1.06419e-25	0.50071	0.979	0.935	1.64002e-21	DRAM2
1.13088e-25	-0.92798	0.786	0.924	1.74281e-21	HK2
1.25176e-25	0.501697	0.65	0.311	1.92909e-21	ARMT1
1.31782e-25	0.490096	0.967	0.918	2.03089e-21	IARS2
1.38091e-25	0.4455	1	0.993	2.12811e-21	CDH1
1.59611e-25	0.484542	0.984	0.916	2.45976e-21	KYAT3
1.61845e-25	0.295377	0.28	0.058	2.49419e-21	ADGRG2
1.65512e-25	0.485056	1	0.963	2.5507e-21	NFIX
1.74051e-25	0.450355	0.996	0.938	2.68231e-21	GSTZ1
1.82556e-25	0.438662	0.996	0.959	2.81337e-21	OSBP
1.97883e-25	0.391794	1	0.998	3.04958e-21	PGLS
2.10629e-25	0.410673	0.514	0.191	3.24601e-21	C5orf30
2.21526e-25	0.457029	0.621	0.263	3.41394e-21	SUV39H2
2.22856e-25	0.436931	0.531	0.202	3.43444e-21	SLC29A2
2.45588e-25	0.511202	0.951	0.893	3.78475e-21	RREB1
2.53495e-25	0.4702	0.959	0.848	3.90662e-21	ACY1
2.81418e-25	0.358497	1	1	4.33693e-21	PSMA4
3.17489e-25	0.558198	0.885	0.717	4.89282e-21	CASKIN2
3.38464e-25	0.470877	0.992	0.969	5.21607e-21	POLD2
3.46745e-25	0.312088	1	1	5.34369e-21	HINT1
3.73596e-25	0.477006	0.996	0.973	5.75749e-21	ERG28
3.74091e-25	0.533417	0.724	0.391	5.76511e-21	BPHL
3.87855e-25	0.500697	0.967	0.889	5.97723e-21	GART
4.01349e-25	0.501904	0.955	0.886	6.18519e-21	CLN3
4.01497e-25	0.467133	0.667	0.301	6.18748e-21	STRADB
4.28988e-25	0.455111	0.675	0.302	6.61114e-21	RNF125
4.46161e-25	0.543383	0.852	0.715	6.87579e-21	USP31
4.7448e-25	0.470808	0.675	0.31	7.3122e-21	POLI
4.79368e-25	-0.94273	0.716	0.916	7.38754e-21	SNX29
4.80861e-25	0.438168	0.63	0.276	7.41054e-21	MARC2
4.95547e-25	0.401565	0.584	0.229	7.63688e-21	TBX3
5.77534e-25	0.375399	0.424	0.133	8.90037e-21	GPC6
6.75667e-25	0.494202	0.654	0.301	1.04127e-20	RTL8B
7.05572e-25	0.431975	1	0.98	1.08736e-20	IGBP1
7.26079e-25	0.401792	0.51	0.189	1.11896e-20	C21orf58
7.84171e-25	0.501555	0.568	0.233	1.20849e-20	ZNF385D
8.0689e-25	-0.955311	1	0.998	1.2435e-20	TACSTD2
8.38186e-25	-0.583146	0.926	0.987	1.29173e-20	PTPN12
8.53414e-25	0.492284	0.971	0.919	1.3152e-20	SUMF1
8.99942e-25	-0.825433	0.564	0.849	1.3869e-20	RAB31
9.22641e-25	0.427558	0.638	0.277	1.42188e-20	CAP2
1.04715e-24	-1.00585	0.774	0.932	1.61377e-20	SPTLC3
1.04977e-24	0.366607	1	0.997	1.6178e-20	WDR83OS
1.13382e-24	-1.11795	0.901	0.957	1.74733e-20	PLA2G4B
1.18372e-24	0.504113	0.942	0.86	1.82423e-20	FNDC3A
1.26745e-24	0.331435	1	1	1.95327e-20	FKBP1A
1.28623e-24	0.353556	1	0.999	1.98222e-20	NDUFA1
1.63848e-24	0.546392	0.963	0.846	2.52506e-20	BOC
1.66317e-24	0.506352	0.733	0.397	2.56311e-20	SETMAR
1.77267e-24	0.292885	0.28	0.061	2.73186e-20	RIPPLY3
1.82217e-24	0.384318	1	1	2.80814e-20	BCAP31
1.84099e-24	0.461868	0.996	0.958	2.83715e-20	PRKDC
2.10641e-24	0.515258	0.922	0.838	3.24619e-20	ZFAND1
2.15081e-24	-0.723995	0.979	0.989	3.31461e-20	EFHD2
2.26502e-24	0.38367	1	0.997	3.49063e-20	XRCC6
2.30411e-24	0.420274	1	0.973	3.55087e-20	NUDT5
2.37958e-24	0.416925	0.453	0.156	3.66717e-20	TMC4
2.44658e-24	-0.657271	0.44	0.791	3.77042e-20	ALS2CL
2.71427e-24	0.465413	0.576	0.241	4.18296e-20	SLC27A5
2.96744e-24	-1.29129	0.309	0.685	4.57312e-20	CYP4F2
3.06412e-24	0.49114	0.959	0.919	4.72212e-20	INTS6
3.19885e-24	0.480595	0.909	0.822	4.92975e-20	LRPPRC
3.27812e-24	0.47468	0.663	0.312	5.05191e-20	IPO4
3.70445e-24	0.46475	0.984	0.921	5.70893e-20	IL17RC
3.76155e-24	0.503039	0.642	0.306	5.79693e-20	UROS
4.24218e-24	0.533139	0.646	0.309	6.53762e-20	FJX1
4.25205e-24	0.399675	0.51	0.19	6.55284e-20	CGREF1
4.80588e-24	-0.865143	0.255	0.597	7.40634e-20	CDA
4.88481e-24	-0.87371	0.337	0.67	7.52798e-20	ZG16B
4.94787e-24	0.489794	0.774	0.503	7.62516e-20	TOMM20
5.64868e-24	0.434922	0.996	0.988	8.70518e-20	NDUFA2
5.8778e-24	0.435741	0.658	0.296	9.05828e-20	LRP3
6.18611e-24	-0.993494	1	1	9.53342e-20	TMSB4X
6.7843e-24	0.392003	1	0.99	1.04553e-19	PCBP2
6.79561e-24	0.399752	1	0.982	1.04727e-19	SPCS1
6.89439e-24	0.47354	0.918	0.841	1.06249e-19	MFSD3
7.31621e-24	0.401652	1	0.996	1.1275e-19	NDUFS1
7.71035e-24	0.489294	0.947	0.834	1.18824e-19	WNK2
8.17173e-24	0.273217	1	1	1.25935e-19	OAZ1
8.33681e-24	0.251139	0.218	0.036	1.28479e-19	UGT2A2
8.37957e-24	-0.598898	0.971	0.989	1.29138e-19	GIPC1
8.55517e-24	0.468351	0.955	0.852	1.31844e-19	IRX2
8.6009e-24	-1.38579	0.889	0.951	1.32548e-19	CLU
9.85869e-24	0.428146	0.996	0.967	1.51932e-19	ARFGEF2
1.00676e-23	0.470954	0.951	0.911	1.55151e-19	APTX
1.01891e-23	-0.842056	0.56	0.866	1.57025e-19	ADGRL3
1.0273e-23	0.380627	1	0.995	1.58317e-19	SLC25A39
1.03839e-23	0.467887	0.967	0.906	1.60027e-19	EML2
1.17048e-23	0.482999	0.955	0.876	1.80383e-19	COASY
1.215e-23	0.482524	0.811	0.532	1.87243e-19	PEX14
1.29458e-23	0.470563	0.984	0.909	1.99508e-19	PWP1
1.30342e-23	0.357827	1	1	2.0087e-19	NONO
1.44922e-23	0.324783	0.3	0.074	2.2334e-19	NKX3-1
1.52371e-23	0.479658	0.909	0.844	2.34818e-19	TOMM70
1.56854e-23	0.464058	0.959	0.924	2.41728e-19	DDX49
1.598e-23	0.529537	0.856	0.727	2.46267e-19	CEP250
1.63173e-23	0.453424	0.988	0.966	2.51465e-19	TIMM10
1.63936e-23	0.309465	1	1	2.52642e-19	NDUFA13
1.67312e-23	-1.08458	0.3	0.636	2.57844e-19	SMOX
1.71366e-23	-0.663152	0.918	0.985	2.64093e-19	CALCOCO1
1.74248e-23	0.415561	1	0.979	2.68534e-19	SYNGR1
1.74742e-23	0.388855	1	0.991	2.69295e-19	C12orf57
1.90749e-23	0.454663	0.996	0.951	2.93964e-19	ACAD8
1.91801e-23	-0.557873	0.992	0.991	2.95584e-19	NDEL1
2.02143e-23	-1.25286	0.663	0.911	3.11522e-19	S100A7A
2.03625e-23	0.485736	0.988	0.936	3.13806e-19	PLXNB1
2.1219e-23	0.40155	1	0.95	3.27005e-19	TCEAL4
2.31644e-23	0.455428	0.963	0.892	3.56986e-19	TIMM50
2.5159e-23	0.525287	0.733	0.444	3.87725e-19	PHF8
2.58126e-23	0.378143	1	0.989	3.97798e-19	PMPCB
2.65259e-23	0.443269	0.63	0.289	4.08791e-19	LBHD1
2.82732e-23	0.501555	0.893	0.718	4.35718e-19	ACSL4
2.99378e-23	0.411506	0.996	0.978	4.61371e-19	COX14
3.01543e-23	0.464185	0.93	0.877	4.64708e-19	PTRHD1
3.14635e-23	0.533692	0.86	0.755	4.84885e-19	EXTL3
3.17892e-23	0.475357	0.893	0.723	4.89904e-19	HSDL2
3.30929e-23	0.361742	1	0.999	5.09995e-19	UBE2V1
3.37011e-23	0.354218	0.621	0.284	5.19368e-19	KRT8
3.43192e-23	0.314695	0.346	0.097	5.28893e-19	SULT1A2
3.50523e-23	0.467919	0.663	0.322	5.40191e-19	SLC1A3
3.56658e-23	0.422987	0.992	0.976	5.49645e-19	STOML2
3.93311e-23	-0.706087	0.551	0.846	6.06131e-19	TCP11L2
4.14865e-23	0.459682	0.601	0.273	6.39349e-19	CLBA1
4.17475e-23	0.427443	0.996	0.952	6.43371e-19	ALG5
4.20989e-23	0.440914	0.576	0.255	6.48787e-19	QPCTL
4.25783e-23	0.437953	0.984	0.954	6.56174e-19	RAB4A
4.29872e-23	0.494658	0.663	0.335	6.62475e-19	PSTPIP2
4.5011e-23	0.36189	0.346	0.099	6.93665e-19	ZBED3
4.68596e-23	0.516763	0.877	0.788	7.22153e-19	AIFM1
4.71862e-23	0.465162	0.984	0.934	7.27186e-19	NDUFV2
5.10372e-23	0.508361	0.852	0.666	7.86535e-19	TMEM254
5.10383e-23	0.383586	0.444	0.159	7.86551e-19	RASSF6
5.14348e-23	0.396424	0.992	0.978	7.92661e-19	EBPL
5.2245e-23	0.45545	0.695	0.35	8.05148e-19	CHCHD6
5.26175e-23	0.405627	0.967	0.893	8.10889e-19	RNF5
5.43647e-23	-0.823583	0.568	0.828	8.37815e-19	FSCN1
5.80142e-23	-1.0578	0.675	0.874	8.94057e-19	PTGS1
5.95073e-23	0.578366	0.733	0.429	9.17067e-19	FST
6.11153e-23	0.423654	0.996	0.986	9.41848e-19	GET3
6.22856e-23	0.352979	0.428	0.144	9.59883e-19	TREM2
6.25135e-23	0.444362	0.971	0.881	9.63395e-19	ANO6
6.79448e-23	0.488583	0.691	0.363	1.0471e-18	LAGE3
7.0367e-23	0.332924	1	1	1.08443e-18	TXN
7.32911e-23	-1.04936	0.938	0.972	1.12949e-18	RORA
7.43493e-23	0.462935	0.959	0.869	1.1458e-18	CYP2R1
7.61511e-23	0.416798	0.654	0.298	1.17356e-18	OXSM
7.63306e-23	-0.600339	0.971	0.996	1.17633e-18	CLIP1
8.29605e-23	-0.647753	0.539	0.832	1.2785e-18	RAB11FIP1
8.34575e-23	0.358087	1	0.999	1.28616e-18	NDUFS4
8.44837e-23	0.456738	0.984	0.877	1.30198e-18	RMDN3
8.85513e-23	-0.797875	0.794	0.933	1.36466e-18	DUSP7
9.14749e-23	0.432083	1	0.973	1.40972e-18	BDH1
9.26803e-23	0.486672	0.852	0.759	1.4283e-18	PRMT7
1.03347e-22	0.485948	0.84	0.626	1.59268e-18	DCAKD
1.05652e-22	-0.556103	0.951	0.991	1.62821e-18	HIF1A
1.10847e-22	0.493367	0.885	0.745	1.70827e-18	RIDA
1.19938e-22	0.436685	0.975	0.922	1.84836e-18	POLR3H
1.20269e-22	0.482754	0.959	0.888	1.85346e-18	TMEM9
1.20726e-22	0.480277	0.897	0.827	1.86051e-18	MCAT
1.23581e-22	0.423393	1	0.99	1.9045e-18	IDI1
1.24411e-22	0.42752	0.63	0.284	1.9173e-18	XRCC3
1.34954e-22	0.377677	0.593	0.254	2.07977e-18	TRIM68
1.36112e-22	0.289586	0.267	0.061	2.09762e-18	NR2E1
1.45984e-22	-0.887579	0.798	0.937	2.24977e-18	SLC40A1
1.47693e-22	0.473853	0.967	0.888	2.2761e-18	CISD3
1.5006e-22	0.44246	0.56	0.244	2.31257e-18	ZCCHC2
1.50247e-22	-0.493466	0.984	0.995	2.31546e-18	KIF1B
1.52173e-22	-0.818067	0.996	0.997	2.34513e-18	NDRG2
1.5847e-22	0.50253	0.856	0.738	2.44218e-18	TRAPPC6A
1.67908e-22	0.4241	0.996	0.973	2.58763e-18	TMX2
1.68219e-22	0.525665	0.712	0.401	2.59243e-18	FN3K
1.73171e-22	0.379736	0.609	0.261	2.66873e-18	DGKD
1.77055e-22	0.505832	0.905	0.823	2.7286e-18	MOSPD2
1.88476e-22	-1.08473	0.243	0.566	2.90461e-18	CALHM5
1.94897e-22	0.381193	1	0.982	3.00356e-18	CD151
1.98412e-22	0.471469	0.63	0.289	3.05773e-18	HMGCS2
2.18085e-22	0.385773	0.996	0.984	3.36091e-18	TOMM6
2.22997e-22	0.452398	0.519	0.212	3.4366e-18	FBLN7
2.36587e-22	0.470473	0.975	0.904	3.64605e-18	ABRACL
2.41995e-22	0.524968	0.959	0.852	3.72939e-18	MEGF6
2.42331e-22	0.793064	0.881	0.752	3.73456e-18	THBS1
2.49843e-22	0.368676	0.535	0.215	3.85033e-18	UBXN8
2.63241e-22	-0.783225	0.984	0.982	4.0568e-18	ANXA1
2.69179e-22	0.447556	0.975	0.865	4.14832e-18	ZNF436
2.69802e-22	0.365839	0.465	0.171	4.15791e-18	NEK8
2.72344e-22	0.481322	0.967	0.895	4.1971e-18	ENOSF1
2.76626e-22	0.408982	0.634	0.289	4.26309e-18	CASD1
2.78895e-22	0.353782	0.28	0.069	4.29806e-18	KCNH2
2.80544e-22	0.395706	0.65	0.305	4.32347e-18	ZNF551
2.93674e-22	0.438828	0.642	0.302	4.52581e-18	IMMP2L
2.96176e-22	0.408041	0.605	0.276	4.56436e-18	ADAL
3.58151e-22	0.438227	0.909	0.804	5.51947e-18	TMEM18
3.58361e-22	0.312498	0.383	0.118	5.5227e-18	SULT1A1
3.76953e-22	-0.931926	0.996	0.998	5.80923e-18	TMEM45A
3.79922e-22	0.398202	1	0.871	5.85498e-18	GPD1
3.88472e-22	0.440869	0.984	0.93	5.98675e-18	NCLN
4.2765e-22	0.35247	0.383	0.124	6.59051e-18	FBXO16
4.32024e-22	0.41599	0.63	0.293	6.65793e-18	IL17RD
4.42024e-22	-1.25025	0.156	0.48	6.81202e-18	SLC6A14
4.44927e-22	-0.478111	1	1	6.85677e-18	ATP6V1B2
4.5491e-22	0.435909	0.584	0.265	7.01061e-18	CIB2
4.84134e-22	0.470872	0.951	0.878	7.461e-18	TSR1
4.95575e-22	0.387458	1	0.994	7.63731e-18	HMGB1
5.07022e-22	-0.561648	0.494	0.802	7.81372e-18	PTK2B
5.10673e-22	0.542112	0.971	0.871	7.86998e-18	PIK3R1
5.15979e-22	0.319772	1	1	7.95175e-18	AP2S1
5.32549e-22	0.476779	0.761	0.492	8.20711e-18	HPS5
5.82394e-22	-0.716811	0.712	0.927	8.97528e-18	NFKBIZ
6.38481e-22	0.424933	0.979	0.888	9.83963e-18	CLN6
6.4462e-22	0.340762	1	0.999	9.93423e-18	JTB
6.89327e-22	0.394596	0.506	0.204	1.06232e-17	MARS2
7.28716e-22	-0.679757	0.453	0.779	1.12302e-17	HBEGF
8.78431e-22	0.465991	0.671	0.343	1.35375e-17	METTL21A
8.85116e-22	0.451198	0.679	0.349	1.36405e-17	LRP5L
8.92849e-22	0.426544	0.971	0.892	1.37597e-17	NQO2
1.01202e-21	0.361797	1	1	1.55962e-17	HNRNPH1
1.03545e-21	0.447756	0.963	0.907	1.59574e-17	CBR4
1.03866e-21	0.344714	0.432	0.15	1.60068e-17	RERG
1.04631e-21	0.424257	0.588	0.263	1.61247e-17	L3MBTL1
1.22576e-21	0.40899	0.992	0.965	1.88902e-17	TP53
1.23766e-21	0.322679	1	0.996	1.90736e-17	SND1
1.25417e-21	0.397497	1	0.982	1.9328e-17	CCT7
1.2568e-21	0.470611	0.926	0.83	1.93686e-17	LAMB3
1.32066e-21	0.409415	0.617	0.28	2.03527e-17	TMCO4
1.35297e-21	0.467093	0.551	0.245	2.08506e-17	SLC16A11
1.60634e-21	0.465978	0.889	0.818	2.47553e-17	CCNB1IP1
1.65833e-21	0.352408	1	0.993	2.55565e-17	ATL3
1.70991e-21	0.479312	0.872	0.754	2.63514e-17	CDCA7
1.76429e-21	0.431088	0.617	0.29	2.71894e-17	CCSER1
1.76956e-21	0.522855	0.905	0.812	2.72706e-17	SAPCD2
1.81317e-21	0.36654	0.597	0.253	2.79427e-17	ALOX15B
1.84675e-21	0.36637	0.49	0.19	2.84603e-17	HYLS1
1.91218e-21	0.499951	0.922	0.806	2.94687e-17	PAICS
1.93823e-21	0.445627	0.564	0.25	2.98701e-17	SPC24
2.26157e-21	0.389886	1	0.979	3.4853e-17	TMEM33
2.26209e-21	0.391325	1	0.996	3.4861e-17	RAP1A
2.32464e-21	0.399814	0.642	0.304	3.5825e-17	GNPNAT1
2.35906e-21	0.415145	0.984	0.963	3.63555e-17	CHID1
2.40311e-21	-0.700187	0.802	0.959	3.70344e-17	RAB27A
2.49371e-21	0.457267	0.922	0.882	3.84306e-17	ALDH5A1
2.60761e-21	0.374396	0.44	0.159	4.01858e-17	CCDC36
2.73835e-21	0.417156	0.951	0.892	4.22007e-17	GUF1
2.75433e-21	-0.699062	0.716	0.892	4.2447e-17	DDAH2
2.78768e-21	0.468796	0.708	0.386	4.2961e-17	MR1
2.83548e-21	0.409088	1	0.993	4.36975e-17	AKR1A1
2.8734e-21	0.45322	0.984	0.843	4.4282e-17	ACOT2
2.87962e-21	-0.596367	0.988	0.994	4.43778e-17	SELENOK
2.89274e-21	0.315731	0.379	0.123	4.45799e-17	SPTBN4
3.00865e-21	0.389792	0.996	0.992	4.63663e-17	MAST4
3.30492e-21	0.395647	0.58	0.256	5.09321e-17	UAP1
3.5194e-21	0.434932	0.63	0.313	5.42374e-17	COQ6
3.54273e-21	0.436948	0.889	0.77	5.45971e-17	PNKD
3.59409e-21	0.397075	0.988	0.982	5.53886e-17	FAM174C
3.61754e-21	0.405723	0.979	0.97	5.575e-17	STX6
3.69624e-21	0.255855	0.235	0.049	5.69628e-17	PDE8B
3.72282e-21	0.34119	1	1	5.73724e-17	OCIAD1
3.7806e-21	0.40467	0.65	0.312	5.82628e-17	PRKAR1B
4.0173e-21	0.442385	0.926	0.838	6.19107e-17	NT5DC1
4.0177e-21	0.439403	0.646	0.33	6.19168e-17	SAC3D1
4.02834e-21	0.341192	0.342	0.105	6.20807e-17	C5
4.1092e-21	-0.538372	0.432	0.747	6.33269e-17	LRRC8A
4.2923e-21	0.512462	0.889	0.768	6.61487e-17	CYSTM1
4.3983e-21	0.420512	0.658	0.325	6.77823e-17	SIAE
4.54481e-21	0.439833	0.971	0.932	7.00401e-17	NAA38
4.68943e-21	0.366308	0.428	0.158	7.22688e-17	COQ3
4.71624e-21	0.472501	0.922	0.838	7.26819e-17	PLEKHG6
4.73329e-21	0.348009	0.44	0.162	7.29447e-17	DHRS13
4.74674e-21	0.440015	0.893	0.725	7.3152e-17	TMEM135
5.04686e-21	0.438825	0.708	0.378	7.77772e-17	MTFMT
5.06495e-21	-0.706765	0.251	0.556	7.8056e-17	B4GALNT3
5.17689e-21	0.356948	0.539	0.228	7.9781e-17	DDX28
5.18018e-21	0.369455	1	0.992	7.98317e-17	EMC10
5.22486e-21	0.484552	0.609	0.292	8.05204e-17	GSTM1
5.50646e-21	0.49495	0.823	0.663	8.48601e-17	FHL2
5.53093e-21	-0.882743	0.654	0.89	8.52371e-17	TUBB2A
5.88847e-21	0.405717	0.967	0.911	9.07473e-17	THOP1
6.12956e-21	0.390048	0.996	0.982	9.44626e-17	IRAK1
6.21533e-21	0.469634	0.848	0.688	9.57844e-17	THNSL2
6.40328e-21	0.471539	0.893	0.807	9.8681e-17	GFM2
6.43081e-21	0.392377	1	0.974	9.91052e-17	CAPRIN1
6.54438e-21	0.434157	0.93	0.861	1.00855e-16	SNRPF
6.58696e-21	-0.57126	0.864	0.956	1.01512e-16	BTG2
6.79045e-21	-0.597767	0.535	0.824	1.04648e-16	SNX21
6.82171e-21	-0.629338	0.885	0.983	1.05129e-16	ETS2
7.07349e-21	0.444563	0.868	0.789	1.0901e-16	TSFM
7.3006e-21	-0.621282	0.37	0.69	1.1251e-16	TRIM16
7.31266e-21	0.321565	0.49	0.187	1.12695e-16	DDO
7.78201e-21	-1.41715	0.951	0.98	1.19929e-16	ELOVL4
7.78528e-21	-0.60777	0.905	0.979	1.19979e-16	KLF6
8.00399e-21	-0.566422	0.531	0.82	1.23349e-16	DYNLT3
8.15438e-21	0.491549	0.979	0.941	1.25667e-16	ITGA3
8.98855e-21	0.322166	0.37	0.121	1.38522e-16	ZRANB3
9.25377e-21	0.40602	0.984	0.935	1.4261e-16	AP5M1
9.29655e-21	0.459625	0.893	0.772	1.43269e-16	EIF2B3
9.97052e-21	-0.62362	0.617	0.873	1.53656e-16	STARD5
1.00462e-20	0.452075	0.654	0.334	1.54822e-16	ZNF524
1.03334e-20	0.349242	0.514	0.211	1.59248e-16	EHHADH
1.06696e-20	0.386027	0.988	0.974	1.6443e-16	ACP1
1.06889e-20	0.352654	1	0.991	1.64726e-16	ANAPC5
1.08e-20	-0.726447	0.358	0.66	1.66439e-16	SCNN1A
1.09568e-20	0.499635	0.819	0.647	1.68856e-16	PTPN14
1.10582e-20	-0.600248	0.519	0.809	1.70418e-16	PLCD1
1.13792e-20	0.363248	1	0.994	1.75364e-16	THOC7
1.15309e-20	0.385451	0.996	0.976	1.77702e-16	ATRAID
1.22308e-20	0.431685	0.654	0.323	1.88489e-16	RMND1
1.24948e-20	0.438804	0.914	0.869	1.92557e-16	ISOC2
1.25328e-20	0.382022	1	0.966	1.93142e-16	TM7SF2
1.28599e-20	-0.606577	0.539	0.831	1.98184e-16	TIAM1
1.28848e-20	0.343413	1	0.999	1.98568e-16	SSR1
1.32572e-20	0.50659	0.72	0.391	2.04307e-16	FAM107A
1.3398e-20	0.318094	0.449	0.166	2.06476e-16	JADE3
1.37338e-20	-1.11567	0.918	0.973	2.11652e-16	ERO1A
1.39231e-20	-0.516774	0.967	0.992	2.14568e-16	TUT7
1.41698e-20	0.380469	0.49	0.198	2.18371e-16	SPRY2
1.42687e-20	0.457732	0.979	0.917	2.19895e-16	PBX1
1.46428e-20	0.558524	0.951	0.887	2.2566e-16	HIST1H4F
1.51438e-20	0.366941	0.539	0.238	2.33382e-16	GSTO2
1.53165e-20	0.396995	0.572	0.255	2.36042e-16	MRM3
1.62514e-20	0.431718	0.93	0.853	2.5045e-16	NOP56
1.65707e-20	0.421701	0.984	0.907	2.5537e-16	INSR
1.6942e-20	0.455726	0.951	0.871	2.61093e-16	CTBS
1.794e-20	-0.768223	0.975	0.993	2.76473e-16	CLDN1
1.80701e-20	-1.26199	0.922	0.957	2.78479e-16	AQP3
1.80785e-20	0.356113	0.584	0.258	2.78608e-16	NADK2
1.82195e-20	0.484767	0.811	0.645	2.80781e-16	DPH5
1.9471e-20	0.319131	1	0.994	3.00068e-16	IFNGR2
1.95423e-20	0.338592	1	0.992	3.01167e-16	SLC2A4RG
2.07549e-20	0.42934	0.992	0.924	3.19854e-16	BCAP29
2.10866e-20	0.474134	0.922	0.835	3.24966e-16	ATPAF1
2.16332e-20	0.403209	0.996	0.925	3.33389e-16	NDUFAF2
2.27135e-20	0.387913	0.547	0.243	3.50037e-16	SRGAP3
2.3252e-20	0.40236	0.675	0.333	3.58336e-16	CCND1
2.40972e-20	0.428405	0.58	0.271	3.71361e-16	TMEM116
2.49029e-20	0.377024	1	0.971	3.83778e-16	SAR1B
2.50419e-20	0.270893	0.251	0.059	3.8592e-16	SLC26A7
2.55078e-20	0.402755	0.975	0.9	3.93101e-16	DEAF1
2.61618e-20	0.513223	0.844	0.691	4.03179e-16	ARHGAP25
2.7102e-20	0.311113	1	1	4.17669e-16	COPZ1
2.72009e-20	0.396177	0.992	0.968	4.19194e-16	APEH
2.74525e-20	0.381615	0.576	0.262	4.2307e-16	ZNRF3
2.87596e-20	0.477279	0.638	0.33	4.43215e-16	FAM234B
3.01017e-20	0.477043	0.914	0.865	4.63897e-16	ACOT13
3.031e-20	-0.622577	0.556	0.832	4.67107e-16	SLC38A1
3.29509e-20	0.432196	0.918	0.852	5.07806e-16	ERAL1
3.32168e-20	0.322616	0.473	0.183	5.11904e-16	SDSL
3.3699e-20	-1.29492	0.897	0.95	5.19335e-16	KRT23
3.46926e-20	-0.690389	0.63	0.876	5.34647e-16	ABHD17C
3.70234e-20	0.328402	1	0.998	5.70567e-16	EIF3B
3.71253e-20	0.345841	0.444	0.171	5.72139e-16	DHODH
3.75237e-20	-0.81096	0.337	0.618	5.78277e-16	GPSM1
3.77329e-20	0.43255	0.942	0.89	5.81502e-16	MIER2
3.89301e-20	0.514509	0.679	0.387	5.99952e-16	CCNB1
4.25169e-20	0.444741	0.963	0.883	6.55228e-16	TUSC3
4.28149e-20	0.387144	0.667	0.321	6.5982e-16	NR3C2
4.3136e-20	0.36622	1	1	6.64769e-16	TXNL4A
4.34679e-20	0.457696	0.905	0.821	6.69883e-16	COMTD1
4.47129e-20	0.420193	0.63	0.307	6.8907e-16	PAIP2B
4.52103e-20	0.437322	0.885	0.778	6.96736e-16	PABPC1L
4.53306e-20	0.415484	0.996	0.954	6.9859e-16	CSE1L
4.55642e-20	0.421701	0.658	0.332	7.0219e-16	RAVER2
4.72379e-20	-1.02511	0.741	0.893	7.27983e-16	SLC15A1
4.87908e-20	0.40576	0.671	0.338	7.51916e-16	ADCK1
5.01506e-20	0.387059	0.996	0.993	7.7287e-16	SDHB
5.10936e-20	-0.799955	0.605	0.818	7.87404e-16	SOCS3
5.15002e-20	0.407626	0.597	0.286	7.93669e-16	KIAA1211L
5.1879e-20	0.356463	1	0.994	7.99508e-16	SREBF2
5.35036e-20	0.438293	0.626	0.309	8.24543e-16	SLC16A13
5.36751e-20	0.436634	0.646	0.327	8.27187e-16	CABLES1
5.54449e-20	0.38718	0.988	0.959	8.54461e-16	PRPF19
5.65008e-20	0.353949	1	0.989	8.70734e-16	NFIC
5.69685e-20	0.369954	0.992	0.979	8.77942e-16	PI4KA
5.71746e-20	0.404893	0.42	0.163	8.81118e-16	SLC2A11
5.74098e-20	-0.675664	0.535	0.818	8.84743e-16	CYB5R2
6.00914e-20	0.391566	1	0.99	9.26069e-16	SHC1
6.12208e-20	0.476637	0.885	0.788	9.43473e-16	SLC48A1
6.3991e-20	0.366037	0.996	0.976	9.86165e-16	NUDT21
6.54004e-20	0.368643	0.996	0.996	1.00789e-15	SF3B5
6.57773e-20	0.365118	0.51	0.212	1.01369e-15	ZNF749
6.85e-20	0.625397	1	0.964	1.05565e-15	PM20D1
6.9446e-20	0.330352	0.556	0.237	1.07023e-15	FHIT
7.29888e-20	0.416097	0.988	0.95	1.12483e-15	ATP5MPL
7.3009e-20	-1.38738	0.967	0.971	1.12514e-15	PSAPL1
7.36988e-20	0.427498	0.979	0.92	1.13577e-15	GCLM
7.38198e-20	0.364027	0.523	0.226	1.13764e-15	ZNF33B
7.41036e-20	0.452844	0.864	0.789	1.14201e-15	MNAT1
7.50654e-20	-0.480264	0.988	0.999	1.15683e-15	MAP4
7.92901e-20	0.405586	0.984	0.936	1.22194e-15	COX7A2L
7.9859e-20	0.400545	0.979	0.968	1.23071e-15	NAA50
8.35267e-20	0.338946	1	0.999	1.28723e-15	COQ4
8.39697e-20	0.39168	0.996	0.95	1.29406e-15	ESD
8.41793e-20	0.406885	0.613	0.307	1.29729e-15	NARS2
8.98334e-20	0.402309	0.56	0.257	1.38442e-15	EDARADD
9.31738e-20	0.521989	0.807	0.633	1.4359e-15	RHNO1
9.40086e-20	0.409691	0.979	0.945	1.44877e-15	TTC37
9.45812e-20	-0.576713	0.395	0.678	1.45759e-15	RHBDL2
9.66823e-20	0.386633	0.593	0.278	1.48997e-15	TSEN2
1.04153e-19	0.43189	0.914	0.847	1.60511e-15	IQANK1
1.06916e-19	-0.51555	0.975	0.995	1.64768e-15	KIF1C
1.09663e-19	-0.805144	0.502	0.788	1.69001e-15	VSNL1
1.1326e-19	0.432336	0.716	0.397	1.74544e-15	TFB2M
1.13807e-19	0.330175	1	0.959	1.75388e-15	INSIG1
1.1948e-19	-0.613008	0.815	0.932	1.8413e-15	DPYSL3
1.25323e-19	0.366143	0.568	0.255	1.93135e-15	MUC20
1.36955e-19	0.461742	0.84	0.699	2.11061e-15	SLC26A6
1.44694e-19	0.32245	1	0.996	2.22988e-15	GPAA1
1.47352e-19	0.303799	1	1	2.27083e-15	NDUFS6
1.49261e-19	0.44758	0.42	0.163	2.30026e-15	MAP2K6
1.53001e-19	0.345203	0.523	0.223	2.35789e-15	CARNMT1
1.53683e-19	-0.990648	0.774	0.906	2.36842e-15	TMEM86A
1.54058e-19	0.324645	1	0.999	2.37419e-15	ZBTB7B
1.54798e-19	0.370874	0.979	0.963	2.38559e-15	MAGT1
1.57614e-19	0.339615	1	0.988	2.42898e-15	GANAB
1.58569e-19	0.380907	0.465	0.186	2.44371e-15	PITX2
1.59763e-19	0.297623	1	0.999	2.46211e-15	STRAP
1.60582e-19	0.444049	0.979	0.897	2.47473e-15	GALT
1.63472e-19	0.414249	0.992	0.894	2.51926e-15	NRP1
1.66928e-19	-1.19493	0.424	0.688	2.57253e-15	FCHSD1
1.68286e-19	0.375159	0.609	0.27	2.59345e-15	AOX1
1.73452e-19	0.308865	1	1	2.67308e-15	SET
1.75513e-19	0.363815	0.992	0.928	2.70484e-15	SRD5A3
1.76544e-19	0.455868	0.881	0.794	2.72071e-15	NOB1
1.76681e-19	0.364609	0.584	0.266	2.72283e-15	NUP210
1.79086e-19	0.498176	0.786	0.567	2.7599e-15	GPHN
1.79431e-19	0.309456	0.292	0.084	2.7652e-15	FAM181B
1.89523e-19	0.45114	0.971	0.929	2.92075e-15	PPP1R37
1.90175e-19	0.373321	1	0.971	2.93079e-15	EBNA1BP2
1.92641e-19	0.469712	0.663	0.344	2.96879e-15	MOXD1
1.99127e-19	0.40804	0.642	0.327	3.06875e-15	ATF3
2.22431e-19	-1.03836	0.844	0.953	3.42788e-15	RASAL1
2.29466e-19	0.43071	0.868	0.742	3.5363e-15	SLC25A36
2.30459e-19	0.387798	0.992	0.95	3.55161e-15	SMIM26
2.343e-19	0.43889	0.909	0.811	3.6108e-15	NFIA
2.35094e-19	0.29256	1	0.998	3.62304e-15	NPC2
2.35893e-19	0.36302	0.992	0.967	3.63534e-15	PNRC2
2.37468e-19	0.372166	0.601	0.285	3.65962e-15	NUBPL
2.42227e-19	0.300158	1	1	3.73296e-15	HNRNPA2B1
2.45551e-19	-0.870254	0.56	0.831	3.78418e-15	ABHD8
2.45878e-19	-0.709755	0.584	0.83	3.78923e-15	PPP1R15A
2.54861e-19	0.44492	0.802	0.568	3.92766e-15	SELENBP1
2.63074e-19	0.317902	1	0.998	4.05424e-15	HNRNPAB
2.65257e-19	0.41969	0.996	0.935	4.08788e-15	SVIL
2.72024e-19	0.381059	0.601	0.289	4.19217e-15	CCDC126
2.78421e-19	0.359543	0.613	0.288	4.29074e-15	TMEM120B
2.82008e-19	-0.820917	0.996	0.997	4.34603e-15	LYPD3
2.84158e-19	0.250528	0.235	0.054	4.37915e-15	SLC23A1
2.94319e-19	0.394368	0.638	0.318	4.53574e-15	CIART
2.98827e-19	0.380413	0.621	0.296	4.60523e-15	RFC4
2.99587e-19	0.330203	1	0.982	4.61694e-15	SELENOP
3.0029e-19	-1.05559	0.263	0.561	4.62776e-15	KRT78
3.03376e-19	0.36683	0.617	0.297	4.67532e-15	C12orf73
3.15052e-19	0.454226	0.798	0.577	4.85526e-15	CMTM7
3.25541e-19	-0.543126	0.65	0.885	5.01692e-15	ARHGEF37
3.31712e-19	0.299619	1	0.998	5.11201e-15	TAF10
3.3657e-19	0.35791	0.531	0.238	5.18688e-15	CCDC171
3.49261e-19	0.32307	0.49	0.203	5.38247e-15	HMGN5
3.70393e-19	0.353788	0.996	0.982	5.70813e-15	SLC3A2
3.80387e-19	0.379991	0.588	0.28	5.86215e-15	ACOT11
3.9181e-19	0.377749	0.996	0.963	6.03818e-15	TSPAN3
3.9531e-19	0.373581	0.568	0.258	6.09212e-15	ECRG4
3.97305e-19	0.334697	0.399	0.145	6.12286e-15	ESR1
3.98836e-19	0.388421	0.979	0.933	6.14646e-15	KARS
4.07212e-19	-0.936258	0.461	0.725	6.27554e-15	PLCD3
4.12273e-19	0.403174	0.568	0.27	6.35355e-15	HHAT
4.13023e-19	0.351804	0.543	0.242	6.36509e-15	DTNB
4.18894e-19	0.31504	1	0.997	6.45558e-15	RALY
4.3565e-19	0.337637	0.374	0.132	6.7138e-15	USP18
4.40314e-19	0.251776	0.259	0.066	6.78568e-15	DCST2
4.45234e-19	0.364726	0.992	0.985	6.86151e-15	MFN2
4.59983e-19	0.294376	1	1	7.0888e-15	UBXN6
5.00271e-19	0.318868	0.519	0.218	7.70967e-15	NEIL1
5.05368e-19	0.367715	0.523	0.229	7.78822e-15	NT5DC3
5.34703e-19	-0.707134	0.893	0.969	8.2403e-15	ULK1
5.37189e-19	-0.785364	0.663	0.9	8.27862e-15	RDH12
5.44347e-19	-0.705519	0.272	0.555	8.38893e-15	ANO8
5.69067e-19	-0.441001	1	1	8.7699e-15	TMEM123
5.8019e-19	0.372875	0.992	0.975	8.9413e-15	ZNF219
5.83643e-19	-0.7051	0.407	0.681	8.99452e-15	YOD1
5.88942e-19	-0.900098	0.58	0.816	9.07618e-15	GAN
6.28515e-19	-0.550236	0.325	0.635	9.68604e-15	WIPI1
6.34785e-19	0.458032	0.955	0.902	9.78268e-15	PON3
6.34931e-19	0.363316	0.564	0.263	9.78492e-15	MYO5C
6.66397e-19	0.432711	0.646	0.344	1.02698e-14	RAD51C
7.03682e-19	0.324871	0.403	0.15	1.08444e-14	SYT12
7.13953e-19	0.404957	0.576	0.276	1.10027e-14	SKP2
7.17354e-19	-0.741965	0.724	0.889	1.10551e-14	UGCG
7.84367e-19	0.398036	0.975	0.953	1.20879e-14	FAM210B
8.09128e-19	-0.812104	0.086	0.37	1.24695e-14	UNC93A
8.6042e-19	0.391981	0.547	0.253	1.32599e-14	TEX9
9.00355e-19	0.298998	1	0.999	1.38754e-14	TRAPPC5
9.10379e-19	0.389144	0.535	0.247	1.40298e-14	EEF1AKMT4
9.53839e-19	0.424612	0.988	0.965	1.46996e-14	TMEM238
9.76874e-19	0.341107	1	0.985	1.50546e-14	CHCHD1
1.02434e-18	0.360841	0.58	0.272	1.57861e-14	XRRA1
1.06629e-18	0.367193	1	0.973	1.64325e-14	PRKCSH
1.09146e-18	0.332616	0.996	0.842	1.68205e-14	PLIN4
1.11456e-18	-0.655048	0.37	0.673	1.71765e-14	GPX2
1.1345e-18	0.445743	0.778	0.545	1.74838e-14	SETD6
1.22554e-18	-0.486005	0.951	0.988	1.88867e-14	GRK2
1.30242e-18	0.281804	1	0.994	2.00717e-14	PNPLA2
1.34922e-18	0.390482	0.947	0.872	2.07928e-14	COMMD7
1.36019e-18	0.392594	0.963	0.895	2.09619e-14	CHCHD5
1.36884e-18	-0.619918	0.362	0.649	2.10951e-14	CPM
1.40989e-18	0.460078	0.84	0.691	2.17278e-14	PHKA2
1.41726e-18	0.419569	0.955	0.896	2.18413e-14	HOOK2
1.43944e-18	0.436944	0.938	0.879	2.21832e-14	IMP4
1.55544e-18	0.393912	0.992	0.922	2.39709e-14	TRPS1
1.6241e-18	-0.599569	0.671	0.911	2.5029e-14	NEBL
1.63203e-18	0.373969	0.984	0.93	2.51512e-14	STARD7
1.65036e-18	0.464504	0.819	0.665	2.54336e-14	ETV4
1.69211e-18	0.29059	0.3	0.091	2.60771e-14	NAALADL2
1.6958e-18	0.491519	0.716	0.464	2.61339e-14	C3orf14
1.69792e-18	0.335768	0.556	0.253	2.61667e-14	ADPRHL1
1.73072e-18	0.339831	0.601	0.278	2.66721e-14	SARM1
1.76386e-18	0.470926	0.794	0.586	2.71829e-14	MYL5
1.77595e-18	0.314223	0.453	0.179	2.73691e-14	FBP2
1.81761e-18	0.402842	0.959	0.946	2.80112e-14	EIF4EBP3
1.8743e-18	0.421423	0.671	0.36	2.88848e-14	GPN3
1.94789e-18	0.463096	0.687	0.387	3.00189e-14	CPNE8
1.94902e-18	0.377349	0.975	0.901	3.00363e-14	CA12
2.00331e-18	-0.719398	0.877	0.961	3.0873e-14	C6orf132
2.09249e-18	0.443532	0.885	0.818	3.22474e-14	ACAD11
2.12002e-18	-0.621898	0.412	0.694	3.26716e-14	PROS1
2.2207e-18	0.429802	0.934	0.851	3.42232e-14	EEF1E1
2.26952e-18	0.388099	0.955	0.872	3.49756e-14	EIF4E3
2.33229e-18	0.333696	0.523	0.227	3.59429e-14	VWA2
2.64432e-18	0.405307	0.942	0.9	4.07517e-14	ALG3
2.73251e-18	0.374331	0.996	0.983	4.21107e-14	NDUFA6
2.74072e-18	0.375449	0.984	0.961	4.22373e-14	SYMPK
2.75386e-18	-0.634939	0.823	0.953	4.24398e-14	KIAA0513
2.84097e-18	0.37185	0.654	0.33	4.37822e-14	RRP9
2.85709e-18	0.305442	1	0.995	4.40306e-14	H1FX
2.88154e-18	-0.877257	0.288	0.595	4.44074e-14	ALDH3A1
2.94706e-18	0.398246	1	0.948	4.54172e-14	EGR3
2.99041e-18	0.41199	0.947	0.881	4.60853e-14	FAM234A
3.01584e-18	0.378633	0.663	0.345	4.64772e-14	CFAP410
3.09959e-18	0.29783	0.547	0.234	4.77678e-14	RAPGEF3
3.12619e-18	0.460175	0.959	0.85	4.81778e-14	SERPINE2
3.186e-18	0.380539	0.975	0.92	4.90994e-14	TPRKB
3.21297e-18	0.297593	1	0.998	4.9515e-14	C19orf53
3.26785e-18	0.353	0.996	0.972	5.03609e-14	TBC1D9B
3.42583e-18	-0.540402	1	1	5.27955e-14	CD63
3.4828e-18	-0.602319	0.831	0.95	5.36734e-14	ITPKC
3.74045e-18	0.380007	0.605	0.304	5.76441e-14	BBS5
3.88495e-18	-0.612748	1	0.995	5.9871e-14	MAPK13
3.96723e-18	-0.795529	0.84	0.942	6.11389e-14	CLDN4
3.99159e-18	0.39441	0.938	0.869	6.15144e-14	CCT4
4.00396e-18	0.330335	1	0.997	6.1705e-14	TMEM134
4.069e-18	0.335528	1	0.982	6.27073e-14	LMAN1
4.07502e-18	0.360032	0.996	0.99	6.28001e-14	HSPA4
4.07712e-18	0.274386	0.416	0.154	6.28324e-14	NOS3
4.09798e-18	0.44256	0.786	0.514	6.3154e-14	PARVB
4.30393e-18	0.308793	1	1	6.63279e-14	GHITM
4.32358e-18	0.353611	0.992	0.973	6.66307e-14	PPM1G
4.66539e-18	0.375773	1	0.934	7.18984e-14	TMED5
4.73392e-18	0.375815	0.667	0.339	7.29544e-14	ZNF639
4.75832e-18	0.305137	0.362	0.129	7.33304e-14	USP43
4.78701e-18	-0.595083	0.387	0.667	7.37725e-14	NFATC2
5.11923e-18	-0.698997	0.72	0.887	7.88925e-14	TNFSF10
5.25674e-18	0.440616	0.597	0.306	8.10116e-14	TIFA
5.33528e-18	-0.555536	0.79	0.947	8.2222e-14	WBP1L
5.4041e-18	0.313501	1	0.994	8.32825e-14	CAPNS1
5.49767e-18	-0.497998	0.988	0.994	8.47246e-14	PEA15
5.59348e-18	-1.3985	0.782	0.863	8.62011e-14	IFI27
5.59411e-18	0.323997	1	0.995	8.62108e-14	NDUFC1
5.76933e-18	0.431205	0.786	0.544	8.89111e-14	FDXR
5.8565e-18	0.328813	1	0.989	9.02545e-14	PRPF8
5.87825e-18	-0.697944	0.556	0.8	9.05897e-14	MXD1
6.14402e-18	0.379881	0.695	0.393	9.46855e-14	ZNF761
6.33648e-18	-0.906117	0.07	0.34	9.76515e-14	SDR9C7
6.55859e-18	-0.763392	0.292	0.565	1.01074e-13	MPP7
6.6388e-18	0.448115	0.823	0.677	1.02311e-13	GCDH
6.73798e-18	0.356028	0.992	0.97	1.03839e-13	BUD23
6.83494e-18	0.264566	1	0.999	1.05333e-13	ARL6IP4
6.88857e-18	0.304186	0.449	0.182	1.0616e-13	C5orf38
6.8927e-18	0.416096	0.868	0.767	1.06223e-13	ABCB6
6.94321e-18	0.408784	0.914	0.823	1.07002e-13	PRDX3
6.99108e-18	0.297662	1	0.997	1.07739e-13	SSR2
7.00865e-18	0.459432	0.86	0.828	1.0801e-13	C11orf1
7.04574e-18	0.414797	0.901	0.822	1.08582e-13	MLST8
7.10855e-18	0.414467	0.955	0.913	1.0955e-13	HIPK2
7.15999e-18	0.361369	0.654	0.344	1.10343e-13	PGBD2
7.20186e-18	0.36183	0.984	0.963	1.10988e-13	FAM3A
7.28913e-18	0.339055	1	0.986	1.12333e-13	TFDP1
7.38926e-18	0.338383	0.399	0.156	1.13876e-13	ILDR1
7.56829e-18	0.343128	0.56	0.257	1.16635e-13	SMAD6
7.84334e-18	0.363025	0.551	0.263	1.20874e-13	PDP2
7.93869e-18	0.417261	0.926	0.819	1.22343e-13	DHRS7B
8.11517e-18	0.346762	0.514	0.232	1.25063e-13	RNLS
8.20692e-18	0.39538	0.918	0.857	1.26477e-13	PUM3
8.48098e-18	-0.909189	0.975	0.965	1.307e-13	HLA-A
8.48154e-18	0.402251	0.984	0.933	1.30709e-13	ST6GALNAC2
8.50184e-18	0.451449	0.683	0.399	1.31022e-13	NEDD4
8.54211e-18	0.329302	0.432	0.17	1.31643e-13	SLITRK4
8.60732e-18	0.577006	0.794	0.636	1.32647e-13	LDHD
8.77294e-18	0.343075	0.971	0.906	1.352e-13	TMEM168
9.12177e-18	0.385856	0.626	0.322	1.40576e-13	ST7L
9.25774e-18	-0.641214	1	1	1.42671e-13	S100A16
9.33968e-18	0.276519	1	0.999	1.43934e-13	GUK1
9.51633e-18	0.401129	0.951	0.863	1.46656e-13	ITGA6
9.55056e-18	0.355772	0.984	0.892	1.47184e-13	EPHX1
9.85014e-18	-0.813248	0.691	0.898	1.51801e-13	EGR2
1.02325e-17	-0.683902	0.638	0.863	1.57694e-13	EPHA2
1.06627e-17	0.393132	0.889	0.779	1.64323e-13	NAT9
1.07362e-17	-0.579687	1	1	1.65456e-13	XBP1
1.10728e-17	0.400436	0.531	0.257	1.70643e-13	SFXN2
1.12192e-17	0.360992	0.642	0.328	1.72899e-13	ZNF134
1.12939e-17	-0.78639	0.321	0.629	1.7405e-13	HLA-DQB2
1.15804e-17	0.346361	1	0.973	1.78466e-13	DUT
1.17646e-17	0.386904	0.955	0.854	1.81304e-13	NME4
1.21612e-17	0.367798	0.967	0.923	1.87417e-13	CPNE3
1.2347e-17	0.366398	0.498	0.226	1.90279e-13	PSAT1
1.27382e-17	0.319939	1	0.994	1.96309e-13	SEC11A
1.33985e-17	-0.756685	0.667	0.872	2.06485e-13	NDRG1
1.34521e-17	0.370498	0.617	0.316	2.0731e-13	NUDT14
1.37832e-17	0.37983	0.65	0.33	2.12412e-13	DIS3L
1.39735e-17	-0.644151	0.996	1	2.15346e-13	WDR26
1.40479e-17	0.411579	0.914	0.823	2.16492e-13	NCAPD3
1.41189e-17	0.283569	1	0.997	2.17586e-13	ID1
1.4122e-17	0.383669	0.56	0.278	2.17633e-13	ANKRD26
1.45321e-17	0.454067	0.909	0.811	2.23954e-13	EHBP1
1.50707e-17	0.308944	1	0.991	2.32255e-13	PPP1CC
1.51961e-17	0.399159	0.687	0.387	2.34187e-13	MLH3
1.52799e-17	0.38006	0.918	0.824	2.35479e-13	UBA5
1.61536e-17	0.282325	0.387	0.144	2.48943e-13	DNAH14
1.61928e-17	0.46023	0.934	0.812	2.49547e-13	ENTPD1
1.62684e-17	0.349059	0.626	0.313	2.50712e-13	RHPN1
1.6972e-17	0.452047	0.782	0.589	2.61555e-13	GPD1L
1.7131e-17	-1.29946	0.926	0.963	2.64006e-13	MUCL1
1.71714e-17	-0.624827	0.634	0.853	2.64629e-13	KDM3A
1.84399e-17	0.388924	0.914	0.855	2.84177e-13	WDR3
1.96903e-17	0.392977	0.737	0.466	3.03447e-13	VARS2
2.02124e-17	0.341256	0.979	0.94	3.11493e-13	TBRG4
2.03522e-17	0.385578	0.634	0.331	3.13648e-13	ZNF415
2.0774e-17	0.326938	0.535	0.235	3.20149e-13	PDE2A
2.23444e-17	0.296526	0.564	0.263	3.44349e-13	ZBTB41
2.24537e-17	0.394511	0.926	0.843	3.46034e-13	MZT1
2.25102e-17	0.431039	0.811	0.655	3.46905e-13	COQ5
2.2717e-17	0.318749	0.494	0.218	3.50092e-13	ZNF174
2.31891e-17	0.366201	0.675	0.363	3.57367e-13	NDUFAF6
2.45899e-17	0.329611	1	0.988	3.78955e-13	SUMF2
2.48716e-17	0.4244	0.918	0.846	3.83296e-13	SFXN4
2.4889e-17	-0.843206	0.399	0.677	3.83565e-13	NSG1
2.51845e-17	0.365786	0.506	0.23	3.88119e-13	FAM221A
2.56654e-17	0.412338	0.901	0.839	3.9553e-13	MEGF9
2.58588e-17	0.288071	0.449	0.18	3.98509e-13	RHOBTB2
2.58634e-17	-0.99447	0.588	0.831	3.9858e-13	FAM126A
2.59516e-17	0.372462	0.654	0.347	3.9994e-13	C4orf33
2.66743e-17	0.379239	0.605	0.317	4.11077e-13	UTP15
2.70416e-17	0.365238	0.626	0.321	4.16738e-13	RCCD1
2.84667e-17	-0.786601	0.329	0.617	4.387e-13	INPP4B
2.85005e-17	0.349823	0.527	0.241	4.39221e-13	KLHL8
2.88504e-17	0.399675	0.597	0.318	4.44614e-13	PDSS1
2.92509e-17	0.403018	0.634	0.344	4.50786e-13	CHEK2
3.08419e-17	0.334484	0.531	0.244	4.75304e-13	AGPAT4
3.15563e-17	0.418187	0.613	0.329	4.86315e-13	SNUPN
3.249e-17	0.358557	0.992	0.95	5.00704e-13	ABHD14B
3.3273e-17	-0.686697	0.979	0.985	5.12771e-13	SERPINB5
3.40396e-17	0.38054	0.609	0.315	5.24584e-13	SLC35D1
3.46057e-17	0.373183	0.93	0.869	5.33309e-13	MCM4
3.46139e-17	0.401326	0.58	0.301	5.33435e-13	LIAS
3.66826e-17	0.414746	0.7	0.411	5.65315e-13	CLYBL
3.80868e-17	0.348843	0.523	0.239	5.86956e-13	ZNF608
3.8463e-17	0.282841	0.996	0.988	5.92753e-13	CERS4
3.87277e-17	-0.526968	0.881	0.957	5.96833e-13	EHD4
3.91626e-17	0.329981	0.58	0.283	6.03534e-13	NDUFAF4
4.03426e-17	0.320801	0.996	0.991	6.2172e-13	VPS36
4.04421e-17	0.369491	0.955	0.919	6.23254e-13	LRATD1
4.09109e-17	-0.99095	0.979	0.977	6.30478e-13	CYP4F22
4.2237e-17	-1.06761	0.259	0.525	6.50914e-13	PRSS27
4.33101e-17	0.359617	0.572	0.278	6.67452e-13	NMB
4.54644e-17	0.429356	0.704	0.448	7.00652e-13	ZNF462
4.56703e-17	0.424004	0.938	0.888	7.03825e-13	SLC25A37
4.60013e-17	0.337911	0.49	0.217	7.08926e-13	MPHOSPH9
4.63066e-17	0.300139	0.428	0.175	7.13632e-13	TTC32
4.65539e-17	0.450933	0.971	0.903	7.17442e-13	COL7A1
4.8231e-17	0.424578	0.63	0.343	7.43288e-13	MOK
4.88526e-17	0.291274	0.387	0.147	7.52867e-13	OXER1
4.98131e-17	0.375376	0.609	0.31	7.67669e-13	AAMDC
5.09045e-17	-1.03344	0.309	0.571	7.8449e-13	TPRG1
5.55701e-17	0.384121	0.901	0.805	8.5639e-13	CYP51A1
5.68485e-17	0.366909	0.926	0.858	8.76092e-13	COA1
5.72475e-17	0.280374	1	0.998	8.82241e-13	NDUFA11
5.77792e-17	-0.540388	0.477	0.735	8.90435e-13	DEDD2
5.89974e-17	0.43087	0.996	0.877	9.09209e-13	PLAAT3
6.20647e-17	0.366353	0.996	0.947	9.56478e-13	CBX5
6.62985e-17	0.370084	0.988	0.951	1.02173e-12	EFTUD2
6.99272e-17	0.38574	0.942	0.876	1.07765e-12	ENGASE
7.06115e-17	0.30244	0.424	0.171	1.08819e-12	TMEM144
7.13822e-17	0.32919	0.988	0.988	1.10007e-12	ECPAS
7.25736e-17	0.464676	0.967	0.934	1.11843e-12	HIST1H2AG
7.4387e-17	0.369255	0.613	0.308	1.14638e-12	PKIB
7.59261e-17	0.342306	0.992	0.969	1.1701e-12	CCT2
7.59555e-17	-0.773946	0.243	0.504	1.17055e-12	RIPOR3
7.94051e-17	0.332191	0.605	0.302	1.22371e-12	HAX1
8.14252e-17	0.34995	0.988	0.958	1.25484e-12	COPS5
8.15053e-17	0.368096	0.576	0.287	1.25608e-12	OSBPL6
8.32841e-17	0.411998	0.63	0.348	1.28349e-12	KDF1
8.68948e-17	-0.491251	0.938	0.986	1.33914e-12	NOTCH2
8.77322e-17	0.343468	1	0.986	1.35204e-12	MAT2A
9.12944e-17	0.352579	0.992	0.964	1.40694e-12	UQCC1
9.58297e-17	-0.734325	0.7	0.851	1.47683e-12	BCL3
9.69453e-17	0.392828	0.959	0.912	1.49402e-12	DHX9
9.95532e-17	0.318668	0.535	0.249	1.53421e-12	UTP20
1.07806e-16	0.329029	0.514	0.239	1.6614e-12	ACVR2B
1.10807e-16	0.380178	0.889	0.759	1.70765e-12	SLC5A3
1.12931e-16	0.305438	0.424	0.176	1.74038e-12	PTPRM
1.13753e-16	0.347653	0.601	0.305	1.75305e-12	NUDT7
1.19034e-16	0.330043	0.514	0.24	1.83443e-12	CHST3
1.25103e-16	0.275876	0.313	0.106	1.92797e-12	LRRN1
1.25683e-16	0.376991	0.971	0.933	1.9369e-12	SLC35B1
1.28399e-16	0.337126	0.984	0.946	1.97876e-12	XPO1
1.33635e-16	0.398367	0.918	0.863	2.05945e-12	ATIC
1.39092e-16	0.410675	0.877	0.79	2.14354e-12	ACSF3
1.42317e-16	0.382448	0.897	0.822	2.19324e-12	THUMPD1
1.44076e-16	0.398471	0.901	0.829	2.22036e-12	TMEM205
1.50989e-16	0.353574	0.951	0.892	2.3269e-12	IGF2R
1.51976e-16	0.366597	0.642	0.332	2.34211e-12	ZNF652
1.55172e-16	0.369498	0.975	0.911	2.39136e-12	ZCCHC17
1.645e-16	0.357631	0.971	0.924	2.53511e-12	CARS2
1.66172e-16	0.253768	1	1	2.56088e-12	ANKHD1
1.66309e-16	-1.32683	0.745	0.902	2.56299e-12	LYZ
1.668e-16	0.275322	0.506	0.226	2.57056e-12	PUS10
1.69858e-16	-0.495337	0.601	0.836	2.61768e-12	SMIM29
1.75049e-16	0.330136	0.984	0.968	2.69767e-12	PFDN6
1.85626e-16	0.373825	0.646	0.36	2.86069e-12	EFNA4
1.89433e-16	-0.985838	0.218	0.472	2.91936e-12	RNF225
1.89502e-16	0.269465	0.461	0.195	2.92042e-12	DTL
1.95127e-16	0.289741	0.547	0.255	3.0071e-12	ATG10
2.00502e-16	0.343904	0.597	0.304	3.08994e-12	NSMCE1
2.01041e-16	0.352333	0.494	0.231	3.09824e-12	TESK2
2.02669e-16	-0.592215	0.667	0.882	3.12334e-12	HOMER3
2.05194e-16	0.32489	1	0.985	3.16224e-12	COPS9
2.05491e-16	0.291606	0.383	0.147	3.16683e-12	PRKD1
2.10922e-16	0.329687	0.988	0.98	3.25052e-12	LARP4
2.12728e-16	0.396494	0.909	0.812	3.27834e-12	RILP
2.20123e-16	0.336426	0.519	0.235	3.39232e-12	CDK18
2.22019e-16	0.331547	0.963	0.874	3.42154e-12	MTA1
2.26137e-16	-0.517338	0.395	0.659	3.485e-12	NHSL1
2.37254e-16	0.354717	0.947	0.903	3.65633e-12	UXT
2.39855e-16	0.333501	1	0.986	3.69641e-12	HSD17B4
2.425e-16	0.388406	0.588	0.291	3.73716e-12	EDNRA
2.43156e-16	0.373964	0.531	0.259	3.74727e-12	FAM178B
2.43795e-16	0.374985	0.626	0.335	3.75712e-12	FNDC10
2.44895e-16	0.42082	1	0.975	3.77408e-12	DST
2.52651e-16	0.372776	0.942	0.881	3.8936e-12	CHD9
2.53767e-16	0.515156	0.749	0.589	3.91081e-12	SECISBP2L
2.57786e-16	0.370008	0.609	0.317	3.97274e-12	PDF
2.60828e-16	0.414969	0.872	0.797	4.01962e-12	NIPSNAP1
2.74772e-16	0.283077	0.387	0.152	4.23451e-12	TIMM8A
2.74861e-16	0.341713	0.547	0.263	4.23588e-12	CTPS2
2.83049e-16	0.280821	0.449	0.191	4.36207e-12	RYR1
2.84755e-16	0.312862	0.506	0.22	4.38836e-12	APLNR
2.89401e-16	0.400109	0.877	0.801	4.45996e-12	SELENOI
2.94555e-16	-0.580834	0.465	0.708	4.53938e-12	ADAP2
2.95269e-16	0.36407	0.963	0.896	4.55039e-12	LYPLAL1
3.03792e-16	0.378937	0.922	0.852	4.68174e-12	COX15
3.25825e-16	0.346915	0.617	0.324	5.0213e-12	TOPBP1
3.30652e-16	0.364827	0.926	0.874	5.09568e-12	TTC19
3.31195e-16	0.357464	0.934	0.877	5.10405e-12	AUTS2
3.40276e-16	0.288591	0.996	0.99	5.244e-12	CHURC1
3.43051e-16	0.340489	0.992	0.974	5.28675e-12	DHPS
3.43066e-16	0.308854	0.51	0.235	5.28699e-12	SLC24A1
3.44539e-16	0.319798	0.539	0.256	5.30969e-12	SRBD1
3.50292e-16	0.330776	0.975	0.935	5.39834e-12	SEC62
3.53187e-16	0.355879	0.996	0.959	5.44296e-12	PYGB
3.5975e-16	-0.454368	0.992	0.998	5.5441e-12	BCR
3.65036e-16	0.49495	0.77	0.615	5.62557e-12	TP73
3.72301e-16	-0.701319	0.597	0.843	5.73754e-12	SDR16C5
3.75084e-16	0.335808	0.354	0.137	5.78041e-12	TCERG1L
3.83216e-16	0.365513	0.975	0.947	5.90574e-12	SUCLG2
3.8361e-16	0.273021	1	1	5.91182e-12	PSMA7
4.00134e-16	0.313867	1	0.966	6.16646e-12	ACSL3
4.0414e-16	0.366712	0.922	0.877	6.2282e-12	MANBAL
4.12793e-16	0.350607	0.996	0.963	6.36155e-12	OGT
4.13029e-16	-0.567806	0.881	0.971	6.36518e-12	TNIP1
4.14294e-16	-0.670706	0.848	0.96	6.38468e-12	MYO1D
4.14966e-16	0.353383	0.955	0.893	6.39504e-12	CREBL2
4.3289e-16	0.295586	0.424	0.176	6.67126e-12	AMER1
4.52467e-16	0.304344	1	0.992	6.97297e-12	CCNC
4.60051e-16	0.340461	0.593	0.3	7.08984e-12	HIST1H2AB
4.61021e-16	0.339406	0.564	0.282	7.1048e-12	TONSL
4.70842e-16	0.383051	0.572	0.299	7.25614e-12	PDCD2L
4.76883e-16	0.430098	0.79	0.644	7.34924e-12	ZNF354A
4.79941e-16	0.424947	0.683	0.42	7.39637e-12	WARS2
4.83778e-16	0.394184	0.918	0.87	7.4555e-12	IARS
4.87375e-16	0.402718	0.918	0.86	7.51093e-12	UQCC2
4.95767e-16	0.38646	0.864	0.753	7.64027e-12	RPUSD4
5.05946e-16	0.313603	0.461	0.208	7.79714e-12	ADAMTS13
5.18909e-16	0.355975	0.654	0.35	7.99691e-12	C17orf75
5.22392e-16	-0.789393	0.556	0.755	8.05058e-12	CLEC2B
5.31862e-16	0.326323	0.539	0.259	8.19653e-12	UGT1A6
5.43651e-16	0.340043	0.527	0.25	8.3782e-12	BRIP1
5.67571e-16	0.377835	0.77	0.51	8.74684e-12	CTSF
5.78831e-16	-0.974925	0.136	0.386	8.92036e-12	GJB4
5.94167e-16	0.363227	0.971	0.944	9.15671e-12	NDUFA8
6.03457e-16	-0.709779	0.374	0.618	9.29987e-12	SHF
6.15948e-16	0.33279	0.893	0.838	9.49237e-12	NANS
6.30205e-16	0.370124	0.901	0.84	9.71209e-12	SEH1L
6.34669e-16	0.304518	0.403	0.164	9.78088e-12	DGKH
6.53361e-16	0.321264	0.609	0.31	1.00689e-11	LYRM4
6.55446e-16	-0.652813	0.535	0.777	1.01011e-11	CKB
6.92063e-16	0.326601	0.568	0.286	1.06654e-11	SDHAF3
6.98627e-16	0.298492	0.996	0.994	1.07665e-11	DDRGK1
7.00545e-16	0.349914	0.918	0.856	1.07961e-11	UTP4
7.05666e-16	0.352631	0.613	0.322	1.0875e-11	C11orf52
7.34539e-16	0.355255	0.617	0.334	1.132e-11	GSTCD
7.66623e-16	-0.543365	0.502	0.748	1.18144e-11	VPS37B
7.67642e-16	0.337346	0.955	0.917	1.18301e-11	PEX13
7.7286e-16	-0.443974	1	1	1.19106e-11	C4orf3
7.85146e-16	-0.361087	1	0.999	1.20999e-11	ZBTB7A
7.89554e-16	0.362557	0.934	0.88	1.21678e-11	MCEE
8.37256e-16	0.255649	0.387	0.152	1.2903e-11	PPP1R1B
8.59754e-16	0.356372	0.494	0.24	1.32497e-11	PIGZ
8.74024e-16	0.334109	0.984	0.971	1.34696e-11	SMPDL3A
8.75986e-16	0.401781	0.959	0.884	1.34998e-11	ETFDH
8.91733e-16	0.419655	0.856	0.746	1.37425e-11	MSRB2
9.00945e-16	0.345635	0.621	0.328	1.38845e-11	KAT14
9.59107e-16	0.309488	1	0.994	1.47808e-11	PROM2
9.62356e-16	-0.656372	0.272	0.521	1.48309e-11	PLEKHN1
9.63218e-16	0.293903	1	0.997	1.48442e-11	USO1
9.68066e-16	-0.561332	0.712	0.903	1.49189e-11	SFT2D2
9.7942e-16	-0.441504	0.704	0.886	1.50938e-11	MAN2A1
9.81341e-16	0.399352	0.835	0.72	1.51234e-11	C15orf61
9.92564e-16	0.276633	1	0.993	1.52964e-11	ERCC1
1.00271e-15	-0.493961	1	1	1.54527e-11	GABARAPL2
1.02736e-15	0.335799	1	0.982	1.58327e-11	EMC7
1.06127e-15	0.385337	0.885	0.798	1.63552e-11	MGME1
1.06155e-15	0.383215	0.942	0.809	1.63596e-11	CCND2
1.08094e-15	0.403543	0.79	0.659	1.66583e-11	CDT1
1.09744e-15	0.410046	0.901	0.805	1.69126e-11	ACSS1
1.16059e-15	0.280895	0.412	0.172	1.78858e-11	ZNF607
1.16315e-15	0.355655	0.975	0.896	1.79253e-11	UROD
1.16715e-15	0.397002	0.671	0.406	1.79869e-11	FBXW9
1.23226e-15	-0.643996	0.798	0.895	1.89904e-11	PFKP
1.23564e-15	0.378071	1	0.982	1.90424e-11	HIST1H4E
1.24556e-15	0.334085	0.992	0.974	1.91954e-11	BCL2L13
1.28826e-15	0.423569	0.683	0.414	1.98534e-11	PAFAH1B3
1.32436e-15	0.344533	1	0.945	2.04098e-11	PABPC4
1.35992e-15	0.265757	0.255	0.078	2.09577e-11	ELAVL2
1.40875e-15	0.293522	0.461	0.205	2.17103e-11	CENPJ
1.41036e-15	0.317912	0.979	0.957	2.1735e-11	GATA3
1.4248e-15	0.395189	0.975	0.942	2.19575e-11	HIST1H2BH
1.47012e-15	0.379413	0.687	0.417	2.2656e-11	GATB
1.49848e-15	-0.694429	0.218	0.47	2.30931e-11	BICDL2
1.54048e-15	0.351765	0.576	0.301	2.37404e-11	ZNF827
1.55166e-15	0.319131	0.605	0.304	2.39126e-11	ST3GAL1
1.58567e-15	0.341935	0.638	0.349	2.44368e-11	TMEM201
1.58665e-15	0.337564	0.403	0.174	2.44518e-11	SKA3
1.62743e-15	0.276305	0.362	0.14	2.50804e-11	HIST1H2AK
1.65848e-15	0.359673	0.942	0.882	2.55589e-11	MTFR1L
1.68825e-15	0.347337	0.93	0.848	2.60176e-11	MCM3
1.69951e-15	0.327391	0.938	0.87	2.61912e-11	ERLIN2
1.70751e-15	-0.631551	0.79	0.935	2.63145e-11	C1orf116
1.74946e-15	0.315877	0.984	0.937	2.6961e-11	SMIM19
1.78396e-15	0.342699	0.934	0.867	2.74926e-11	RPP21
1.79575e-15	0.361309	0.971	0.87	2.76743e-11	ABHD12B
1.80062e-15	0.376488	0.671	0.393	2.77493e-11	BMPR1A
1.86173e-15	0.362879	0.626	0.339	2.86911e-11	RPAP3
1.88339e-15	-0.584113	0.51	0.741	2.90249e-11	CWH43
1.90356e-15	0.292483	0.469	0.212	2.93357e-11	HEMK1
1.93565e-15	0.368297	0.909	0.75	2.98303e-11	NPDC1
1.94883e-15	0.321387	0.967	0.957	3.00334e-11	FAF2
1.95925e-15	0.404264	0.72	0.474	3.01941e-11	DHTKD1
1.9962e-15	0.359429	0.959	0.897	3.07634e-11	FARSB
2.04256e-15	0.345166	0.922	0.881	3.14778e-11	HPCAL1
2.08348e-15	0.34954	0.938	0.908	3.21085e-11	BCCIP
2.13666e-15	-0.671109	1	1	3.29281e-11	PERP
2.1407e-15	0.368204	0.922	0.84	3.29904e-11	ALG8
2.24176e-15	0.305361	0.996	0.971	3.45478e-11	GTF3A
2.26122e-15	0.27068	0.342	0.129	3.48477e-11	ZNF341
2.29357e-15	0.359354	0.955	0.898	3.53463e-11	RNF14
2.29601e-15	0.355963	0.79	0.569	3.53838e-11	RWDD2B
2.33893e-15	0.367669	0.938	0.891	3.60452e-11	TOMM22
2.42286e-15	0.389018	0.683	0.41	3.73387e-11	MCM8
2.43353e-15	0.406297	0.621	0.334	3.75031e-11	CYP1B1
2.4795e-15	0.278348	0.395	0.161	3.82116e-11	ZNF599
2.4819e-15	0.373141	0.955	0.927	3.82485e-11	UBA3
2.50106e-15	0.347094	0.938	0.898	3.85438e-11	DDX54
2.52656e-15	0.367253	0.914	0.833	3.89368e-11	RHBDD3
2.60989e-15	-0.725572	0.733	0.898	4.0221e-11	ARHGEF4
2.61995e-15	-0.570545	0.667	0.907	4.03761e-11	FAAH2
2.64194e-15	0.371116	0.63	0.358	4.0715e-11	ZNF682
2.64951e-15	0.342213	0.984	0.959	4.08315e-11	CCDC6
2.65747e-15	0.39828	0.782	0.591	4.09542e-11	CMC4
2.65764e-15	0.425283	0.835	0.712	4.09569e-11	CDIP1
2.69572e-15	0.384642	0.951	0.942	4.15438e-11	GOT1
2.73624e-15	0.36371	0.885	0.801	4.21682e-11	RNFT1
2.75247e-15	0.411084	0.658	0.387	4.24183e-11	MDK
2.79484e-15	0.29175	0.996	0.994	4.30713e-11	TMED3
2.87269e-15	0.252993	1	0.999	4.42711e-11	SNRNP70
2.89945e-15	0.312095	0.49	0.234	4.46834e-11	TUT1
2.97143e-15	0.336886	0.992	0.96	4.57927e-11	SHISA5
2.98e-15	-0.515866	0.679	0.87	4.59247e-11	PLSCR3
2.98509e-15	0.286755	0.626	0.316	4.60032e-11	ATP10A
3.01858e-15	0.349794	0.975	0.944	4.65194e-11	SURF1
3.02052e-15	0.359329	0.609	0.328	4.65492e-11	ZNF606
3.02854e-15	0.332255	0.531	0.263	4.66729e-11	SUPV3L1
3.04567e-15	-0.484853	0.654	0.888	4.69368e-11	NXN
3.09507e-15	0.362062	0.807	0.601	4.76981e-11	PLVAP
3.1478e-15	0.320478	0.514	0.247	4.85108e-11	TRHDE
3.15522e-15	0.329551	0.535	0.269	4.8625e-11	TASP1
3.24646e-15	0.293237	0.498	0.237	5.00311e-11	SHQ1
3.25485e-15	-0.633411	0.778	0.893	5.01605e-11	SLC12A7
3.42913e-15	-0.53466	0.444	0.691	5.28463e-11	RNF144B
3.48024e-15	0.384768	0.889	0.804	5.36339e-11	DNAJC19
3.48165e-15	0.339837	0.918	0.853	5.36556e-11	LANCL1
3.5768e-15	0.357873	0.926	0.888	5.5122e-11	NUDCD2
3.67861e-15	0.278826	0.988	0.974	5.66911e-11	MOGS
3.70745e-15	0.311072	0.477	0.22	5.71355e-11	TFAP2B
3.81319e-15	0.373457	0.955	0.841	5.8765e-11	FNDC3B
3.98525e-15	0.363594	0.897	0.825	6.14167e-11	HELLS
4.03324e-15	0.337805	0.667	0.373	6.21563e-11	LRWD1
4.10489e-15	0.327239	0.547	0.27	6.32605e-11	SNX7
4.15035e-15	0.30045	0.543	0.262	6.3961e-11	CEP152
4.23328e-15	0.339644	0.634	0.351	6.5239e-11	ATRIP
4.39834e-15	0.301287	0.992	0.987	6.77828e-11	PDIA4
4.39927e-15	0.316942	0.486	0.233	6.77971e-11	ZNF10
4.56365e-15	-0.60646	0.897	0.972	7.03304e-11	BCL2L1
4.57584e-15	-0.583089	0.572	0.802	7.05183e-11	SEPTIN5
4.64424e-15	0.30612	0.992	0.985	7.15723e-11	SNU13
4.66514e-15	0.337637	0.617	0.324	7.18945e-11	DUS2
4.67036e-15	0.29617	0.469	0.216	7.19749e-11	KCTD6
4.69191e-15	0.384097	0.654	0.387	7.23071e-11	MGMT
4.74471e-15	0.37248	0.671	0.394	7.31207e-11	R3HDM1
4.74595e-15	0.370859	0.947	0.888	7.31398e-11	SLC39A8
4.81534e-15	0.272023	0.391	0.161	7.42092e-11	SHCBP1
4.82783e-15	0.409463	0.852	0.776	7.44016e-11	FAM83F
4.9247e-15	0.399261	0.72	0.488	7.58945e-11	MANEA
4.93907e-15	0.284821	0.56	0.274	7.6116e-11	RFXAP
5.05455e-15	0.363555	0.844	0.758	7.78956e-11	NOA1
5.34913e-15	0.322753	0.477	0.228	8.24354e-11	RMI1
5.36759e-15	0.295465	0.527	0.254	8.27199e-11	METTL1
5.38657e-15	0.324289	0.506	0.249	8.30125e-11	ZNF443
5.38708e-15	0.391128	0.819	0.672	8.30203e-11	LRP5
5.46738e-15	0.354275	0.934	0.874	8.42578e-11	LONRF1
5.56348e-15	0.3743	0.621	0.337	8.57388e-11	ZC3HAV1L
5.5635e-15	0.349293	0.432	0.188	8.57391e-11	KDR
5.58602e-15	0.371926	0.506	0.251	8.60862e-11	SLC7A2
5.69833e-15	0.330802	0.942	0.867	8.78169e-11	NOP14
5.77414e-15	0.32178	0.593	0.312	8.89852e-11	CEP78
5.82389e-15	0.344609	0.951	0.905	8.9752e-11	PQBP1
5.93632e-15	0.298233	0.473	0.218	9.14846e-11	RPUSD2
6.04992e-15	-0.62393	0.568	0.771	9.32353e-11	ASAP3
6.1417e-15	0.338396	0.959	0.899	9.46498e-11	MOV10
6.22758e-15	0.382898	0.885	0.812	9.59732e-11	ABCA2
6.59002e-15	-0.477867	0.967	0.982	1.01559e-10	SLC44A2
6.63805e-15	0.377338	0.93	0.851	1.02299e-10	ZNF43
6.69143e-15	-0.694413	0.626	0.822	1.03122e-10	VASN
6.7723e-15	0.286869	0.337	0.13	1.04368e-10	ZSCAN2
6.94497e-15	0.269495	1	0.996	1.07029e-10	PSMB5
6.99394e-15	0.350859	0.58	0.297	1.07784e-10	FBXW8
7.02837e-15	0.30715	1	0.994	1.08314e-10	PSMA3
7.12144e-15	0.308515	0.588	0.301	1.09749e-10	DSN1
7.2318e-15	0.351312	0.942	0.876	1.11449e-10	LRRC41
7.31839e-15	0.372462	0.621	0.35	1.12784e-10	ALG1
7.36202e-15	0.322032	0.926	0.818	1.13456e-10	FAHD2B
7.37629e-15	0.290421	1	0.987	1.13676e-10	COMMD6
7.65945e-15	0.303563	0.605	0.314	1.1804e-10	WDR19
8.09301e-15	0.270718	0.428	0.186	1.24721e-10	FAM229A
8.16504e-15	-0.53759	0.407	0.637	1.25831e-10	ADAM9
8.26884e-15	0.360301	0.588	0.32	1.27431e-10	TCTEX1D2
8.40652e-15	0.27068	0.325	0.121	1.29553e-10	CHDH
8.71799e-15	0.304125	0.996	0.981	1.34353e-10	FAM120A
9.18914e-15	0.310458	0.424	0.187	1.41614e-10	THSD1
9.37808e-15	0.347729	0.704	0.424	1.44526e-10	CS
9.49221e-15	-0.47731	0.955	0.98	1.46284e-10	ARRDC3
9.64207e-15	0.34275	0.955	0.868	1.48594e-10	MARCKSL1
9.85024e-15	0.328686	0.638	0.349	1.51802e-10	POLG2
9.87825e-15	0.379436	0.593	0.326	1.52234e-10	EXOSC5
9.98309e-15	0.316005	0.963	0.888	1.53849e-10	PREPL
1.02171e-14	0.332297	0.609	0.324	1.57455e-10	RIOX1
1.02492e-14	0.316954	0.51	0.251	1.57951e-10	TTLL1
1.0648e-14	0.343878	0.984	0.949	1.64097e-10	SNX17
1.08885e-14	0.376231	0.778	0.598	1.67803e-10	HSCB
1.09121e-14	0.305907	0.551	0.276	1.68166e-10	WWC2
1.13176e-14	0.296072	0.407	0.175	1.74415e-10	ARMC10
1.13632e-14	0.316339	0.556	0.288	1.75118e-10	ZNF260
1.15072e-14	-0.559292	0.3	0.553	1.77338e-10	GSDMC
1.15271e-14	0.384924	0.831	0.733	1.77644e-10	SLC25A10
1.18352e-14	-0.474321	0.654	0.873	1.82393e-10	AKTIP
1.18754e-14	0.328867	0.914	0.761	1.83011e-10	SH3BP5
1.21957e-14	0.290457	0.453	0.208	1.87949e-10	IRAK1BP1
1.23595e-14	-0.706541	0.761	0.888	1.90473e-10	IL34
1.24603e-14	0.309492	0.51	0.247	1.92026e-10	GDPGP1
1.25837e-14	0.270266	0.399	0.17	1.93928e-10	RPGRIP1L
1.3475e-14	0.315349	0.988	0.929	2.07663e-10	SNAP29
1.38541e-14	0.305951	0.523	0.264	2.13506e-10	TUBGCP4
1.39021e-14	0.273729	0.399	0.167	2.14245e-10	RAD54L
1.39391e-14	0.36023	0.893	0.813	2.14816e-10	MALSU1
1.39928e-14	-0.438199	0.942	0.982	2.15643e-10	HK1
1.45887e-14	0.308321	1	0.985	2.24826e-10	TPD52L1
1.47416e-14	0.330872	0.942	0.866	2.27183e-10	FN3KRP
1.47948e-14	0.266577	1	1	2.28003e-10	BZW1
1.50136e-14	0.296408	1	0.994	2.31374e-10	CASK
1.51181e-14	0.343121	0.963	0.907	2.32986e-10	ARPIN
1.5677e-14	0.321917	0.613	0.332	2.41599e-10	MAPK11
1.59899e-14	0.364874	0.984	0.931	2.4642e-10	NOP58
1.61057e-14	-0.676281	0.996	0.985	2.48205e-10	PPL
1.61126e-14	-0.541275	0.514	0.771	2.48311e-10	BACE2
1.63462e-14	0.325308	0.947	0.861	2.51912e-10	PHF20
1.65269e-14	0.252359	0.309	0.112	2.54697e-10	ZNF354B
1.65626e-14	0.396878	0.844	0.753	2.55246e-10	TKFC
1.69107e-14	0.296846	0.572	0.289	2.6061e-10	TYW3
1.73697e-14	0.29372	0.996	0.994	2.67685e-10	PDS5A
1.74056e-14	0.313469	0.556	0.286	2.68238e-10	CALML4
1.80287e-14	0.328493	0.588	0.311	2.7784e-10	HORMAD1
1.8135e-14	0.283846	0.444	0.201	2.79478e-10	CCDC51
1.84651e-14	0.384062	0.687	0.447	2.84566e-10	SUGP2
1.88162e-14	0.353137	0.93	0.85	2.89977e-10	ARHGAP35
1.94146e-14	0.315992	0.992	0.989	2.99199e-10	SS18
1.94267e-14	0.26376	1	0.987	2.99385e-10	ME1
1.94631e-14	0.324028	0.564	0.293	2.99946e-10	ERMAP
1.96311e-14	0.289384	0.588	0.305	3.02535e-10	MYBL2
2.05392e-14	0.359035	0.909	0.871	3.16529e-10	TRIAP1
2.0895e-14	0.317879	0.613	0.33	3.22013e-10	PAQR6
2.10609e-14	0.341019	0.885	0.8	3.24569e-10	OAF
2.1068e-14	-0.484234	0.494	0.753	3.2468e-10	KIF13B
2.11149e-14	0.305277	0.967	0.894	3.25401e-10	PAXBP1
2.12172e-14	0.350416	0.601	0.326	3.26979e-10	YRDC
2.14139e-14	0.347923	0.942	0.912	3.3001e-10	LSM5
2.19161e-14	-0.511592	1	0.994	3.3775e-10	PLEC
2.31856e-14	-0.563799	0.329	0.55	3.57314e-10	MFHAS1
2.32897e-14	-0.436441	0.893	0.969	3.58918e-10	IER2
2.33437e-14	0.370732	0.893	0.838	3.5975e-10	UHMK1
2.33675e-14	0.351312	0.967	0.953	3.60117e-10	TMEM63B
2.34282e-14	-0.624585	0.428	0.672	3.61052e-10	OCLN
2.39761e-14	0.316111	0.551	0.285	3.69495e-10	ZNF550
2.4173e-14	0.45133	0.72	0.547	3.7253e-10	RBBP8
2.45941e-14	0.279412	0.469	0.221	3.7902e-10	TXNRD3
2.47144e-14	0.31127	0.481	0.231	3.80874e-10	TMEM42
2.50295e-14	-0.545639	0.305	0.555	3.85729e-10	PAG1
2.51289e-14	0.273281	0.449	0.2	3.87261e-10	HIST1H2BM
2.57864e-14	0.315068	0.564	0.295	3.97394e-10	WDR12
2.64708e-14	0.308414	0.539	0.269	4.07941e-10	SOWAHB
2.65383e-14	-0.561734	0.918	0.968	4.08981e-10	SGK1
2.66948e-14	0.280522	0.49	0.238	4.11393e-10	THAP3
2.74751e-14	0.342379	0.683	0.425	4.23419e-10	CDK5RAP1
2.77537e-14	0.386545	0.658	0.421	4.27713e-10	TMEM53
2.82483e-14	0.326908	0.959	0.947	4.35334e-10	VPS45
2.82948e-14	0.355918	0.658	0.393	4.36051e-10	SDHAF4
2.87446e-14	0.345347	0.897	0.843	4.42983e-10	BOD1
2.90457e-14	0.300436	0.486	0.233	4.47624e-10	ZMYM3
2.93367e-14	0.363658	0.909	0.883	4.52108e-10	TMEM101
2.93449e-14	0.300759	0.996	0.971	4.52234e-10	PRPF40A
2.94754e-14	0.303615	0.519	0.258	4.54245e-10	SLC35E3
2.9771e-14	-0.496365	0.901	0.97	4.588e-10	SCRIB
3.0292e-14	0.350845	0.938	0.889	4.66831e-10	CMC1
3.03072e-14	0.326633	0.51	0.26	4.67064e-10	MCUB
3.05719e-14	-0.656654	0.424	0.653	4.71144e-10	CCDC71L
3.14362e-14	0.422108	0.753	0.577	4.84463e-10	SLCO2A1
3.16384e-14	0.325466	0.988	0.946	4.87579e-10	LETM1
3.20525e-14	-0.726247	0.099	0.329	4.93961e-10	PGLYRP4
3.26764e-14	0.26358	0.412	0.178	5.03576e-10	C1orf53
3.2805e-14	0.335331	0.959	0.907	5.05558e-10	SSRP1
3.28946e-14	0.349541	0.852	0.756	5.06939e-10	FBXO27
3.48276e-14	0.304895	0.992	0.975	5.36728e-10	GPS1
3.4834e-14	0.304218	0.51	0.254	5.36827e-10	ZNF852
3.53107e-14	0.299322	0.506	0.252	5.44174e-10	ZBTB24
3.82906e-14	0.288727	0.597	0.31	5.90097e-10	ZNF584
3.94888e-14	0.339693	0.708	0.426	6.08562e-10	EOGT
4.02717e-14	0.277089	1	0.954	6.20627e-10	ARL6IP5
4.02914e-14	0.339693	0.918	0.867	6.20931e-10	PEX26
4.05328e-14	0.27716	0.535	0.264	6.24651e-10	PIGM
4.07633e-14	-0.86056	0.856	0.928	6.28204e-10	DDHD1
4.08696e-14	-0.779049	0.152	0.381	6.29842e-10	TMEM45B
4.15416e-14	0.345021	0.926	0.861	6.40198e-10	NMD3
4.17762e-14	-0.706876	0.543	0.785	6.43813e-10	LCP1
4.2071e-14	0.301641	0.613	0.326	6.48357e-10	PRDM5
4.37e-14	0.288975	0.584	0.298	6.7346e-10	TFAP4
4.50893e-14	0.293385	0.481	0.23	6.94871e-10	SNTB1
4.53489e-14	0.316546	0.519	0.267	6.98872e-10	MLH1
4.56374e-14	0.365341	0.794	0.629	7.03317e-10	ACER3
4.60283e-14	0.339683	0.897	0.848	7.09342e-10	HDDC2
4.82323e-14	0.279973	0.432	0.196	7.43308e-10	EFCAB11
4.84095e-14	0.293667	0.519	0.26	7.46038e-10	TWNK
4.84311e-14	-1.78337	0.181	0.41	7.46372e-10	SPRR5
4.8481e-14	-0.783726	0.757	0.876	7.47141e-10	EPHB6
4.90881e-14	0.300899	0.642	0.351	7.56497e-10	IFT172
5.00563e-14	-0.486893	0.593	0.83	7.71418e-10	SERTAD1
5.00711e-14	0.30296	0.979	0.933	7.71646e-10	NADSYN1
5.0213e-14	0.328696	0.547	0.288	7.73833e-10	LZTFL1
5.2285e-14	-0.532605	0.333	0.561	8.05764e-10	TRIM62
5.24436e-14	0.365195	0.84	0.735	8.08208e-10	NSD2
5.25274e-14	0.291933	0.613	0.33	8.09499e-10	PPCDC
5.2684e-14	0.357571	0.84	0.735	8.11914e-10	RPH3AL
5.35115e-14	0.309789	0.605	0.316	8.24666e-10	KIAA0753
5.58833e-14	0.365403	0.864	0.838	8.61218e-10	TMEM80
5.62163e-14	0.275068	0.399	0.175	8.6635e-10	FAM185A
5.62527e-14	0.379097	0.831	0.737	8.66911e-10	POLE
5.69417e-14	0.297017	1	0.993	8.77529e-10	LAMP2
5.73951e-14	0.335959	0.93	0.884	8.84516e-10	PSPC1
5.80856e-14	0.308243	0.473	0.231	8.95157e-10	SNRPE
5.81804e-14	0.329996	0.922	0.856	8.96619e-10	POMGNT1
5.86237e-14	0.330579	0.576	0.311	9.0345e-10	WDR27
5.90758e-14	0.338011	0.675	0.415	9.10418e-10	C1GALT1C1
5.93099e-14	0.281253	0.374	0.159	9.14025e-10	CPS1
5.94545e-14	0.333197	0.984	0.928	9.16253e-10	GFM1
5.99011e-14	0.432381	0.621	0.362	9.23136e-10	PODXL
6.09027e-14	0.338697	0.642	0.368	9.38571e-10	EXOC6
6.20104e-14	-0.639584	0.897	0.97	9.55642e-10	WASL
6.2652e-14	0.400029	0.811	0.705	9.6553e-10	SLC27A1
6.6469e-14	0.295975	0.403	0.181	1.02435e-09	PET117
6.71226e-14	-0.550566	0.951	0.975	1.03443e-09	UBE2H
6.75462e-14	-0.320378	1	1	1.04095e-09	ANXA2
6.79497e-14	0.276186	0.996	0.99	1.04717e-09	ATXN10
6.8128e-14	0.342292	0.897	0.85	1.04992e-09	EPHX2
6.89776e-14	0.359486	0.683	0.422	1.06301e-09	TRIB3
7.14166e-14	-0.500385	0.444	0.703	1.1006e-09	DOC2B
7.23087e-14	0.307677	0.564	0.3	1.11435e-09	PEX10
7.40485e-14	0.359196	0.914	0.849	1.14116e-09	ENDOD1
7.48094e-14	0.3511	0.951	0.913	1.15289e-09	UCHL5
7.61896e-14	-0.705798	0.551	0.772	1.17416e-09	STK17B
7.74631e-14	0.433851	0.724	0.548	1.19378e-09	ZDHHC2
7.83231e-14	0.288004	0.539	0.275	1.20704e-09	CCDC113
7.87369e-14	0.378875	0.86	0.776	1.21341e-09	KCTD3
7.90454e-14	0.291869	0.342	0.135	1.21817e-09	ALPL
8.07413e-14	0.328493	0.597	0.329	1.2443e-09	LRRC45
8.10246e-14	0.356383	0.733	0.526	1.24867e-09	MTERF2
8.55982e-14	0.32256	0.979	0.935	1.31915e-09	BTBD2
8.63364e-14	0.251501	0.379	0.159	1.33053e-09	RAD54B
8.653e-14	0.330136	0.975	0.96	1.33351e-09	SLC39A9
8.65869e-14	0.313055	0.979	0.972	1.33439e-09	KIAA0100
8.82061e-14	0.357976	0.947	0.9	1.35934e-09	LONP2
8.93235e-14	0.296341	0.527	0.265	1.37656e-09	TRMT9B
8.93869e-14	0.339086	0.609	0.347	1.37754e-09	TIMM23
8.9649e-14	0.332535	0.601	0.333	1.38158e-09	RABEPK
9.027e-14	0.307464	0.93	0.854	1.39115e-09	ZMYND19
9.09545e-14	0.340554	0.56	0.304	1.4017e-09	GTF2H3
9.16233e-14	0.275591	0.49	0.234	1.41201e-09	AHCTF1
9.16756e-14	0.388998	0.765	0.594	1.41281e-09	ZNF331
9.30879e-14	-0.587535	0.547	0.783	1.43458e-09	FOS
9.38711e-14	0.291011	1	0.991	1.44665e-09	HNRNPR
9.501e-14	0.352806	0.872	0.736	1.4642e-09	PPM1K
9.58491e-14	0.323797	0.613	0.347	1.47713e-09	ARFIP1
9.87324e-14	0.305963	0.539	0.282	1.52156e-09	DDX10
1.0184e-13	0.301467	0.444	0.211	1.56946e-09	TMEM229B
1.02572e-13	0.312413	0.597	0.32	1.58073e-09	RFC5
1.04113e-13	0.354449	0.901	0.866	1.60448e-09	CEBPZOS
1.05555e-13	0.327241	0.617	0.344	1.62671e-09	PRMT3
1.06562e-13	0.281603	0.535	0.275	1.64223e-09	ZBTB9
1.08781e-13	0.291446	0.975	0.97	1.67642e-09	YTHDF2
1.09971e-13	0.252651	0.551	0.27	1.69476e-09	CLPSL2
1.11411e-13	0.25524	1	1	1.71695e-09	ZFP36L2
1.1575e-13	0.293168	0.473	0.227	1.78382e-09	FOXM1
[truncated: 1,650 more rows]

## Sheet: SEB-1
p_val	avg_log2FC	pct.1	pct.2	p_val_adj	gene
3.05984e-51	1.60875	1	0.998	4.71552e-47	CYB5A
4.36821e-51	1.50364	1	0.972	6.73185e-47	ACAT2
3.99639e-50	1.43845	1	0.95	6.15883e-46	GK5
1.1316e-49	1.39326	1	0.931	1.7439e-45	TMEM97
8.90587e-49	1.45616	1	0.989	1.37248e-44	KRT79
1.02628e-48	1.01679	1	1	1.5816e-44	UQCRQ
2.23921e-48	1.34992	1	0.997	3.45085e-44	FDFT1
3.15401e-48	-2.2335	1	1	4.86065e-44	GSN
2.08925e-47	1.20324	1	0.998	3.21974e-43	ALDH3B2
2.60934e-47	1.45016	1	0.974	4.02125e-43	BRI3BP
4.59171e-47	1.34236	1	0.97	7.07628e-43	G6PD
4.89984e-47	1.54152	1	0.992	7.55115e-43	MVD
1.50241e-46	1.53147	1	0.917	2.31537e-42	AWAT2
1.67908e-46	1.30462	1	0.876	2.58763e-42	TLCD1
2.42471e-46	1.24847	1	1	3.73672e-42	PMVK
2.47271e-46	1.52267	1	0.991	3.8107e-42	FADS2
2.54965e-46	1.23198	1	0.998	3.92927e-42	MGST1
3.10515e-46	1.6023	1	0.958	4.78534e-42	FADS1
3.67593e-46	1.43999	1	0.859	5.66498e-42	ACSM3
8.53917e-46	1.30122	1	0.97	1.31597e-41	TM7SF2
1.32349e-45	1.212	1	0.994	2.03963e-41	SGPP2
1.75826e-45	1.4968	1	0.886	2.70966e-41	GPD1
2.13374e-45	1.24193	1	0.96	3.28831e-41	CLSTN3
3.3406e-45	1.17421	1	0.991	5.1482e-41	MPC2
5.72535e-45	1.34548	1	0.881	8.82334e-41	FAR2
5.76098e-45	1.36958	1	0.96	8.87824e-41	MSMO1
8.65207e-45	1.25744	1	0.985	1.33337e-40	ERV3-1
1.03802e-44	1.29674	1	0.996	1.5997e-40	RDH11
1.04633e-44	0.957523	1	1	1.6125e-40	DBI
1.10449e-44	1.41684	1	0.875	1.70214e-40	ACSS2
1.6138e-44	1.13673	1	0.973	2.48703e-40	PRXL2A
1.81801e-44	1.1562	1	0.999	2.80173e-40	ECH1
4.46025e-44	1.18352	1	0.973	6.87369e-40	MBOAT2
5.05142e-44	1.30347	1	0.999	7.78475e-40	ACSL1
1.00515e-43	1.17525	1	0.991	1.54903e-39	IDI1
1.06921e-43	1.29281	1	0.949	1.64776e-39	TMEM91
3.06015e-43	1.17413	1	0.989	4.716e-39	C1orf122
3.10645e-43	0.845219	1	1	4.78736e-39	PSMA4
4.32225e-43	1.34912	1	1	6.66102e-39	FASN
5.10077e-43	1.32616	1	0.868	7.8608e-39	TLCD4
6.9809e-43	1.03099	1	0.993	1.07583e-38	ALDH9A1
7.4819e-43	1.2346	1	1	1.15304e-38	DHCR24
9.92871e-43	1.13918	1	0.993	1.53011e-38	IDH2
1.33416e-42	1.15839	1	0.989	2.05607e-38	ME1
1.67314e-42	1.22595	1	0.961	2.57847e-38	HMGCR
1.70648e-42	1.17469	1	0.952	2.62986e-38	SLC25A1
6.16754e-42	1.1983	1	0.988	9.5048e-38	AGPAT3
6.30435e-42	1.11764	1	0.999	9.71564e-38	PGRMC1
7.3604e-42	0.997781	1	0.987	1.13431e-37	GLRX5
1.03285e-41	0.931501	1	0.999	1.59172e-37	PGD
1.21143e-41	1.31593	1	0.941	1.86694e-37	GPT
1.42894e-41	1.09366	0.904	0.318	2.20214e-37	PKIB
1.6636e-41	0.637219	1	1	2.56377e-37	OAZ1
2.47754e-41	1.29365	1	0.92	3.81814e-37	FA2H
2.537e-41	0.866373	1	1	3.90977e-37	BSG
2.94501e-41	1.32076	1	0.956	4.53855e-37	ACSBG1
3.87902e-41	0.558846	1	1	5.97795e-37	HSPA8
5.82618e-41	1.26515	0.99	0.726	8.97873e-37	UPB1
6.44098e-41	1.14616	1	0.986	9.9262e-37	MVK
7.25824e-41	1.11584	1	0.99	1.11857e-36	LY6E
7.93612e-41	1.21668	1	0.967	1.22304e-36	EBP
8.00141e-41	1.2365	1	0.96	1.2331e-36	FKBP5
9.63118e-41	1.38656	1	0.964	1.48426e-36	INSIG1
1.50655e-40	0.969239	1	0.999	2.32174e-36	PEBP1
1.58833e-40	1.51367	1	0.964	2.44778e-36	CRAT
1.70898e-40	0.915479	1	1	2.6337e-36	RTN4
2.12161e-40	0.814212	1	0.998	3.26962e-36	GPX4
2.61216e-40	0.945232	1	0.999	4.0256e-36	SCP2
5.00424e-40	-1.83181	1	1	7.71204e-36	TMSB4X
9.5536e-40	1.38223	1	0.917	1.47231e-35	THRSP
1.23615e-39	1.25216	1	0.846	1.90503e-35	PECR
1.288e-39	1.04662	1	0.851	1.98494e-35	ISOC1
1.54926e-39	1.22719	1	0.978	2.38757e-35	CIDEA
1.61263e-39	1.17038	1	0.998	2.48522e-35	DHCR7
1.75477e-39	1.10683	1	0.996	2.70427e-35	ACLY
3.95866e-39	1.2762	1	0.918	6.10068e-35	APOC1
5.81666e-39	0.845828	1	1	8.96405e-35	ATP5MC3
6.37279e-39	1.09898	1	0.983	9.82111e-35	SRD5A1
7.27377e-39	1.28918	1	0.845	1.12096e-34	MOGAT1
1.21829e-38	1.2583	1	0.978	1.87751e-34	ACADM
1.50843e-38	1.34992	1	0.989	2.32464e-34	DGAT2
1.87938e-38	1.15968	1	0.981	2.8963e-34	ELOVL5
2.37774e-38	1.04597	1	0.988	3.66434e-34	ACAA1
2.72913e-38	0.773033	1	1	4.20586e-34	BCAP31
3.64468e-38	1.34646	0.99	0.817	5.61681e-34	KRT4
4.05342e-38	1.04708	1	0.99	6.24672e-34	CHP1
7.58597e-38	0.708194	1	1	1.16907e-33	COX5A
1.57715e-37	0.662489	1	1	2.43054e-33	COX7C
1.7869e-37	1.08528	1	0.905	2.75379e-33	NSDHL
2.47502e-37	1.02101	1	0.976	3.81425e-33	BDH1
2.5867e-37	1.28837	1	0.989	3.98636e-33	FDPS
3.51308e-37	0.953507	1	0.999	5.41401e-33	PTPA
4.67595e-37	0.978376	1	0.949	7.2061e-33	LETM1
5.43124e-37	0.876518	1	0.987	8.37008e-33	TPD52L1
5.75807e-37	1.30011	1	0.94	8.87376e-33	ELOVL3
5.77319e-37	1.09402	1	0.918	8.89706e-33	CLMP
6.85854e-37	1.02853	1	0.93	1.05697e-32	SLC50A1
8.1219e-37	0.786198	0.827	0.232	1.25167e-32	SYPL2
8.76062e-37	1.13485	1	0.968	1.3501e-32	DCXR
1.411e-36	0.74898	1	1	2.17449e-32	TMBIM6
1.50432e-36	0.561768	1	1	2.31831e-32	PPDPF
1.59373e-36	1.33645	1	0.819	2.4561e-32	OLAH
1.65033e-36	0.908715	1	1	2.54332e-32	APOE
1.72171e-36	1.37247	0.99	0.842	2.65333e-32	SLC25A35
1.77119e-36	1.21622	1	0.895	2.72958e-32	PXMP4
2.68417e-36	0.764079	1	0.999	4.13657e-32	UQCRC1
2.86904e-36	0.904196	1	0.997	4.42147e-32	RAP1A
5.19732e-36	1.07696	1	0.898	8.0096e-32	NXPH4
5.70335e-36	1.06599	1	0.811	8.78943e-32	FITM2
5.85017e-36	0.955069	0.885	0.32	9.01569e-32	TMEM63C
6.04156e-36	0.996046	1	0.989	9.31065e-32	PLIN3
6.14808e-36	0.686148	1	1	9.47481e-32	UQCR11
6.31282e-36	1.00695	1	0.867	9.72868e-32	OAS1
1.02599e-35	1.10794	1	0.855	1.58116e-31	KNSTRN
1.06636e-35	1.02819	1	0.97	1.64336e-31	ACSL3
1.24758e-35	0.759411	1	0.998	1.92265e-31	CCDC47
1.35902e-35	1.14926	1	0.992	2.09438e-31	ACAA2
1.49108e-35	1.17332	1	0.995	2.2979e-31	PLIN2
2.60855e-35	1.13448	1	0.934	4.02004e-31	UBIAD1
2.9994e-35	1.06363	0.971	0.758	4.62237e-31	STARD4
3.08055e-35	1.06571	1	0.963	4.74744e-31	ZNF117
3.30853e-35	1.01463	1	0.942	5.09877e-31	MECR
3.80245e-35	1.07387	0.933	0.55	5.85995e-31	ROS1
4.10778e-35	1.13329	0.981	0.835	6.3305e-31	ACP6
4.17505e-35	1.1895	1	0.962	6.43417e-31	SOAT1
4.35043e-35	0.843815	1	0.987	6.70445e-31	ACACA
4.49008e-35	1.13325	1	0.935	6.91966e-31	AGPAT1
6.95596e-35	0.770427	1	0.999	1.07198e-30	PSMA5
7.25859e-35	0.849901	1	0.998	1.11862e-30	TALDO1
7.43025e-35	0.997696	0.99	0.859	1.14508e-30	PANK1
7.97396e-35	0.952218	1	0.963	1.22887e-30	HADH
1.22923e-34	1.07454	1	0.956	1.89437e-30	ACAD8
1.34147e-34	-2.5636	0.808	0.951	2.06735e-30	CLU
2.20003e-34	0.972382	1	0.852	3.39047e-30	PCYT2
2.5147e-34	0.861629	1	0.962	3.8754e-30	RNASET2
2.69208e-34	1.22444	1	0.763	4.14876e-30	MOGAT2
3.07818e-34	1.0489	1	0.971	4.74379e-30	SC5D
3.23427e-34	0.914203	1	0.976	4.98434e-30	MPC1
6.61822e-34	1.26874	0.99	0.859	1.01993e-29	ACOT2
7.09502e-34	0.609468	1	1	1.09341e-29	ATP5F1B
7.50719e-34	0.734387	1	1	1.15693e-29	GHITM
7.52877e-34	1.03075	1	0.987	1.16026e-29	MSRB1
7.84096e-34	0.893622	1	0.975	1.20837e-29	ERG28
9.34713e-34	-1.82365	0.856	0.976	1.44049e-29	HLA-A
1.04889e-33	1.0804	1	0.792	1.61644e-29	ACOX2
1.44811e-33	0.837673	1	0.992	2.23169e-29	CLCA2
1.48072e-33	1.09963	1	0.879	2.28194e-29	ACO1
1.62152e-33	0.860731	1	0.969	2.49892e-29	GGT6
1.93611e-33	1.15377	1	0.865	2.98374e-29	FBP1
2.6974e-33	-1.20739	1	1	4.15696e-29	HLA-E
3.25053e-33	0.824423	1	0.999	5.0094e-29	CDV3
3.34692e-33	0.651115	1	0.999	5.15794e-29	LAMTOR1
3.39571e-33	0.91507	1	0.989	5.23313e-29	GPT2
3.83066e-33	-1.57837	1	1	5.90343e-29	CTSB
5.04341e-33	0.799146	1	0.988	7.77241e-29	SMIM4
5.24157e-33	0.871494	1	0.998	8.07779e-29	H2AFJ
5.35244e-33	0.709801	1	1	8.24864e-29	ACADVL
5.38706e-33	0.844779	1	0.996	8.302e-29	CDKN1A
5.84193e-33	0.771738	1	1	9.003e-29	COMT
5.90187e-33	-1.29731	0.99	1	9.09537e-29	S100A10
6.34127e-33	1.09286	1	0.973	9.77252e-29	PLA2R1
6.63332e-33	0.666952	1	1	1.02226e-28	COX8A
8.35406e-33	0.790429	1	1	1.28744e-28	ATP5F1A
9.34518e-33	0.578179	1	1	1.44019e-28	COX6A1
1.12434e-32	0.9899	1	0.925	1.73273e-28	NTAN1
1.60167e-32	0.905882	1	0.986	2.46833e-28	DDIT4
2.67589e-32	-0.864432	1	1	4.12382e-28	ACTB
2.92845e-32	0.778607	1	0.989	4.51303e-28	STAP2
4.80193e-32	0.79007	1	0.994	7.40026e-28	TMED3
5.49799e-32	1.17305	1	0.856	8.47296e-28	PDZK1
5.67724e-32	0.842852	1	0.963	8.7492e-28	MCCC1
5.67835e-32	1.02046	1	0.92	8.7509e-28	TMEM164
5.9625e-32	0.877364	1	0.98	9.1888e-28	TFRC
7.14192e-32	0.949384	1	0.949	1.10064e-27	ADTRP
9.54953e-32	0.935675	1	0.884	1.47168e-27	PIK3C2G
1.13613e-31	-1.3206	0.971	0.999	1.75088e-27	FLNA
1.16954e-31	0.934922	1	0.968	1.80238e-27	EI24
1.37148e-31	0.657684	1	1	2.11359e-27	COX5B
1.38654e-31	0.757152	1	0.996	2.1368e-27	SLC25A11
1.4637e-31	0.754111	1	0.992	2.2557e-27	ACAD9
1.63664e-31	0.624477	1	1	2.52223e-27	COX7A2
1.69163e-31	0.922711	1	0.989	2.60698e-27	CERS4
1.88629e-31	0.667613	1	1	2.90696e-27	COX7B
3.4231e-31	0.614255	1	1	5.27534e-27	ATP5ME
3.49192e-31	-1.1182	1	1	5.38139e-27	CD44
3.76428e-31	0.861759	1	0.966	5.80113e-27	PGM1
4.28225e-31	0.958311	1	0.995	6.59937e-27	ELOVL1
4.66942e-31	0.619369	1	1	7.19604e-27	CANX
5.18559e-31	0.975398	1	0.891	7.99152e-27	PXMP2
6.24051e-31	-1.17411	1	1	9.61725e-27	GSTP1
7.72708e-31	0.955446	1	0.877	1.19082e-26	BCKDHB
9.22377e-31	0.842074	0.981	0.912	1.42147e-26	EML2
1.09826e-30	0.903299	1	0.891	1.69252e-26	CPT2
1.10427e-30	0.713066	1	0.999	1.7018e-26	SDC1
1.13956e-30	0.906801	1	0.934	1.75617e-26	LPCAT3
1.33578e-30	0.670577	1	0.998	2.05857e-26	ALDH2
2.09947e-30	0.908976	1	0.937	3.23549e-26	ACAT1
2.49875e-30	1.12161	1	0.97	3.85082e-26	GAL
3.17848e-30	0.887792	1	0.899	4.89835e-26	NQO2
3.25935e-30	0.72195	1	0.998	5.02299e-26	PYURF
3.7022e-30	0.833983	1	0.998	5.70546e-26	TKT
5.95577e-30	0.615418	1	1	9.17844e-26	POLR2L
6.35945e-30	0.764276	1	0.984	9.80054e-26	BSCL2
8.86879e-30	0.570721	1	1	1.36677e-25	ATP5MG
9.45358e-30	0.864011	1	0.993	1.45689e-25	AKR1A1
1.03513e-29	0.807278	1	0.997	1.59524e-25	PDHA1
1.08515e-29	0.673796	1	0.997	1.67233e-25	UQCRC2
1.26242e-29	0.889302	1	0.958	1.94552e-25	RETSAT
1.30328e-29	0.531959	1	1	2.00849e-25	LAMP1
1.32391e-29	0.919965	1	0.863	2.04028e-25	DHRS9
1.80715e-29	0.789761	1	0.931	2.785e-25	SEPTIN11
1.85574e-29	0.829975	1	0.952	2.85989e-25	MMAB
1.93544e-29	0.925187	0.99	0.752	2.98271e-25	SGK2
2.09547e-29	0.962635	0.962	0.703	3.22934e-25	FADS6
2.9451e-29	0.696508	1	0.997	4.53869e-25	PSMB5
3.00438e-29	0.661233	1	1	4.63005e-25	RAB5IF
3.78966e-29	-1.67619	0.644	0.934	5.84025e-25	CTSH
3.83637e-29	0.893096	1	0.991	5.91224e-25	CHI3L1
3.9864e-29	0.549286	1	1	6.14345e-25	AP2S1
4.38506e-29	1.25877	1	0.997	6.75782e-25	SCD
5.00539e-29	1.23847	1	0.904	7.71381e-25	MYLK
5.12768e-29	0.784915	1	0.953	7.90226e-25	RBM47
5.99432e-29	-1.85262	0.952	0.986	9.23785e-25	HLA-DRA
6.51379e-29	0.862149	1	0.929	1.00384e-24	DHRS11
6.66188e-29	0.913517	1	0.842	1.02666e-24	PPARG
7.04703e-29	0.796932	1	0.984	1.08602e-24	ETFA
7.35114e-29	0.592879	1	1	1.13288e-24	PSMB7
7.99963e-29	1.90847	0.971	0.828	1.23282e-24	FABP7
9.81667e-29	0.805502	1	0.981	1.51285e-24	FAM3C
9.96716e-29	0.734564	1	0.98	1.53604e-24	SAMM50
1.0061e-28	-2.26071	0.962	0.997	1.5505e-24	VIM
1.11781e-28	0.860712	1	0.879	1.72266e-24	PCP4L1
1.16982e-28	0.594504	1	1	1.80281e-24	TCP1
1.18312e-28	0.908173	0.971	0.731	1.8233e-24	APMAP
1.47158e-28	0.721983	1	0.998	2.26785e-24	UBQLN1
1.52485e-28	-2.48077	0.875	0.973	2.34995e-24	C1R
1.66187e-28	0.910605	1	0.868	2.56111e-24	PCTP
1.67472e-28	0.876905	1	0.894	2.58091e-24	PNPLA3
1.75151e-28	-1.84687	1	0.999	2.69926e-24	CD74
2.22404e-28	0.533521	1	1	3.42747e-24	ATP5F1D
2.54819e-28	-1.38248	0.817	0.958	3.92701e-24	IFI16
3.30443e-28	0.605226	1	1	5.09246e-24	ATP5PF
3.39218e-28	0.509358	1	1	5.22769e-24	SLC25A3
5.31515e-28	0.833427	1	0.842	8.19117e-24	WNK2
6.53995e-28	0.781654	1	0.971	1.00787e-23	SMPDL3A
7.00435e-28	0.885038	1	0.966	1.07944e-23	PLIN5
8.2581e-28	0.791443	1	0.973	1.27266e-23	HILPDA
1.0241e-27	0.916266	1	0.903	1.57823e-23	HACL1
1.05636e-27	0.639884	1	1	1.62795e-23	RAB1A
1.13799e-27	-1.35125	0.817	0.967	1.75375e-23	GNAI2
1.17264e-27	-0.832257	1	1	1.80716e-23	AHNAK
1.19191e-27	-1.99926	0.519	0.86	1.83686e-23	LRP1
1.2022e-27	1.04242	1	0.859	1.8527e-23	AADACL3
1.31203e-27	0.855139	0.981	0.813	2.02196e-23	AMACR
1.37579e-27	0.943818	1	0.859	2.12022e-23	PLIN4
1.47582e-27	0.564525	1	1	2.27438e-23	UQCRB
1.49662e-27	-1.95754	0.788	0.94	2.30643e-23	S100A4
1.68446e-27	0.654156	1	0.998	2.59593e-23	GRSF1
1.79136e-27	0.774445	1	0.914	2.76067e-23	INSR
1.92915e-27	0.700173	1	0.998	2.97301e-23	PDHB
2.08645e-27	0.831519	0.923	0.473	3.21543e-23	TLCD2
2.228e-27	0.781315	1	0.922	3.43357e-23	BET1
2.65101e-27	0.892492	0.981	0.809	4.08548e-23	CYP51A1
2.6567e-27	-1.05751	1	0.995	4.09424e-23	PLEC
2.8753e-27	0.902048	1	0.879	4.43113e-23	ABHD12B
2.92412e-27	-1.8596	1	0.999	4.50637e-23	FTL
2.97384e-27	0.778676	1	0.962	4.58298e-23	MFAP3L
3.4525e-27	0.558964	0.538	0.133	5.32064e-23	ABCB11
3.53932e-27	0.631422	1	0.999	5.45445e-23	ATP6V0B
3.67148e-27	1.08176	0.981	0.882	5.65812e-23	SLC41A1
3.79052e-27	0.89205	0.952	0.687	5.84158e-23	MERTK
4.42965e-27	0.787645	1	0.941	6.82654e-23	TMED5
4.70918e-27	0.780033	1	0.931	7.25732e-23	BCAP29
5.33333e-27	0.808706	0.76	0.27	8.21919e-23	TRIM55
5.89657e-27	-1.80175	0.923	0.966	9.08721e-23	HLA-DPB1
6.62301e-27	-1.74375	0.75	0.908	1.02067e-22	LTBP4
8.49001e-27	1.01065	0.99	0.85	1.3084e-22	ST6GALNAC4
8.96328e-27	1.07728	0.981	0.838	1.38133e-22	REEP6
9.135e-27	-2.85253	0.471	0.833	1.40779e-22	APOD
9.94943e-27	0.78209	1	0.954	1.53331e-22	EGR3
1.31701e-26	-1.03871	1	1	2.02964e-22	B2M
1.33244e-26	0.788548	1	0.892	2.05342e-22	HLCS
1.4615e-26	0.720072	1	0.984	2.25231e-22	SPTSSA
1.90056e-26	0.809714	1	0.94	2.92895e-22	GLRX
1.95339e-26	0.778631	1	0.935	3.01036e-22	SRD5A3
2.19641e-26	0.706256	1	0.98	3.38489e-22	SDHA
2.43126e-26	-1.6235	0.529	0.859	3.74682e-22	LSP1
2.56e-26	0.838468	1	0.851	3.94522e-22	DTX4
2.73154e-26	0.769164	1	0.922	4.20958e-22	CIB1
3.09661e-26	1.04633	0.99	0.858	4.77218e-22	HSD11B1
3.53095e-26	0.824784	0.798	0.306	5.44155e-22	METTL7B
3.85471e-26	-1.44674	0.74	0.946	5.9405e-22	EMP1
4.84793e-26	-1.27825	0.933	0.986	7.47115e-22	ANXA1
5.74053e-26	0.704281	1	0.944	8.84673e-22	NOP16
7.56683e-26	0.882581	0.952	0.774	1.16612e-21	PEX11A
8.34344e-26	0.703386	1	0.931	1.28581e-21	PPP1R37
8.44313e-26	0.821303	0.971	0.878	1.30117e-21	CYP2R1
9.04643e-26	0.734192	1	0.904	1.39415e-21	PON3
1.00947e-25	0.859285	1	0.876	1.5557e-21	PEX3
1.23797e-25	0.655375	1	0.999	1.90784e-21	GSTK1
1.29861e-25	0.666036	0.721	0.244	2.00128e-21	DMBX1
1.56343e-25	0.781244	1	0.956	2.40941e-21	ECI1
1.7366e-25	0.873377	0.99	0.811	2.67627e-21	GLDC
1.78908e-25	0.607669	1	0.998	2.75715e-21	ILRUN
1.95557e-25	0.65874	1	0.99	3.01373e-21	DLD
2.16008e-25	0.804503	1	0.889	3.3289e-21	ETFDH
2.28402e-25	0.892759	0.952	0.645	3.5199e-21	PDE6A
2.28821e-25	0.57068	1	0.998	3.52636e-21	TMEM134
2.30161e-25	0.841487	1	0.938	3.54701e-21	BCAT2
3.40565e-25	-2.14253	0.721	0.923	5.24845e-21	CRABP2
3.94345e-25	0.475729	1	1	6.07724e-21	COX4I1
4.70743e-25	0.923712	0.99	0.803	7.25463e-21	PKLR
4.96143e-25	-1.74482	0.663	0.903	7.64606e-21	ADIRF
5.05019e-25	0.92713	1	0.865	7.78285e-21	PNPLA5
5.31821e-25	0.824074	1	0.809	8.1959e-21	TTC38
5.6693e-25	0.407215	1	1	8.73695e-21	HSP90AA1
6.16777e-25	-1.79248	0.587	0.892	9.50515e-21	TIMP1
6.68322e-25	0.62275	1	1	1.02995e-20	KIAA1522
7.03454e-25	0.656699	1	0.992	1.08409e-20	MTCH2
7.99932e-25	0.660859	0.837	0.359	1.23278e-20	CCL17
8.13112e-25	0.57321	1	1	1.25309e-20	SPINT2
8.1748e-25	0.765625	0.99	0.927	1.25982e-20	IL17RC
9.47353e-25	0.755448	0.99	0.96	1.45997e-20	PGP
9.53433e-25	0.795846	0.971	0.783	1.46934e-20	ALDH6A1
1.39639e-24	0.695272	0.731	0.266	2.15198e-20	KLF15
1.82668e-24	-1.34081	0.99	1	2.8151e-20	S100A6
1.84983e-24	0.748804	0.75	0.285	2.85078e-20	CLPSL2
2.11025e-24	-1.86029	0.548	0.87	3.2521e-20	IL32
2.15887e-24	0.652215	1	0.998	3.32703e-20	HADHB
2.1726e-24	-0.684683	1	1	3.3482e-20	LMNA
2.4831e-24	0.520332	1	1	3.8267e-20	NDUFS5
2.67463e-24	-1.02423	0.962	0.989	4.12188e-20	EFHD2
3.13298e-24	0.556688	1	1	4.82823e-20	PHB2
3.43388e-24	0.521118	1	0.999	5.29196e-20	TUFM
4.56145e-24	0.571479	1	1	7.02965e-20	PGRMC2
4.75435e-24	0.733982	1	0.936	7.32693e-20	ZBTB44
5.01192e-24	0.455564	1	1	7.72388e-20	TXN
5.42235e-24	0.475492	1	0.999	8.35638e-20	GUK1
5.50084e-24	-1.65917	0.99	0.987	8.47735e-20	IFITM3
5.55867e-24	-1.6408	0.856	0.969	8.56646e-20	HLA-DPA1
5.87029e-24	-2.50778	0.567	0.852	9.0467e-20	C3
6.13749e-24	0.712599	1	0.944	9.45848e-20	GSTZ1
6.20028e-24	0.772527	1	0.947	9.55525e-20	NDUFC2
7.07671e-24	-2.57759	0.663	0.859	1.09059e-19	CFH
7.67516e-24	0.70152	1	0.983	1.18282e-19	AZGP1
8.86293e-24	0.618447	1	0.998	1.36587e-19	PRDX6
9.30346e-24	0.520452	1	1	1.43376e-19	VAMP8
1.15408e-23	0.751635	0.99	0.777	1.77855e-19	HIST1H2AC
1.32576e-23	0.64366	0.721	0.264	2.04313e-19	CDKL2
1.38418e-23	0.688687	1	0.959	2.13316e-19	ETFRF1
1.3988e-23	0.593983	0.99	0.993	2.15569e-19	MPST
1.44355e-23	0.69204	0.99	0.932	2.22465e-19	LGR4
1.45278e-23	0.527822	1	0.998	2.23887e-19	HSPA9
1.51127e-23	0.779924	0.99	0.77	2.32902e-19	AXDND1
1.68629e-23	-1.40412	0.462	0.836	2.59875e-19	PIM1
1.82473e-23	-1.57253	0.635	0.87	2.81209e-19	TIMP2
2.06071e-23	-1.23662	0.692	0.919	3.17576e-19	HLA-F
2.10066e-23	0.685535	1	0.958	3.23733e-19	TSKU
2.17921e-23	0.817902	0.962	0.744	3.35837e-19	PPM1K
2.1985e-23	0.860625	0.981	0.857	3.38811e-19	GK
2.50987e-23	0.824444	0.913	0.542	3.86795e-19	SLC27A2
2.55427e-23	0.582548	0.615	0.196	3.93639e-19	FBP2
2.78862e-23	0.467519	1	1	4.29755e-19	ATP5PD
2.83447e-23	0.619798	1	0.998	4.36821e-19	TTC39B
2.9673e-23	0.665685	1	0.955	4.5729e-19	PEX19
3.07499e-23	0.778597	1	0.895	4.73887e-19	VKORC1L1
3.12969e-23	0.63524	1	0.984	4.82317e-19	MAP2K1
4.02914e-23	0.75403	1	0.99	6.2093e-19	AACS
4.23278e-23	-1.96258	0.5	0.806	6.52313e-19	SOD3
4.33895e-23	0.799841	0.99	0.89	6.68675e-19	DUSP4
4.59047e-23	-1.60317	0.971	0.993	7.07437e-19	FTH1
4.59598e-23	0.890973	0.875	0.502	7.08286e-19	ACSM6
4.83089e-23	-1.08567	0.962	0.989	7.44489e-19	PPL
6.08389e-23	0.476973	1	0.999	9.37588e-19	TRAPPC5
6.37025e-23	-1.12681	0.567	0.881	9.81719e-19	TNFSF10
6.60362e-23	-2.12716	1	1	1.01768e-18	S100A9
6.85246e-23	0.523677	1	0.997	1.05603e-18	TMEM189
7.01881e-23	-1.35744	0.625	0.909	1.08167e-18	ARHGDIB
7.06521e-23	0.682587	1	0.987	1.08882e-18	FAM83H
7.12462e-23	0.64824	1	0.986	1.09798e-18	SEC11C
7.5038e-23	0.726623	0.99	0.914	1.15641e-18	DOP1B
8.07446e-23	0.721257	0.99	0.904	1.24435e-18	SLC35A2
8.25025e-23	0.731084	1	0.824	1.27145e-18	PPARA
8.50167e-23	0.683007	0.99	0.964	1.31019e-18	ABHD5
8.61776e-23	-1.05131	0.519	0.889	1.32808e-18	DDAH2
1.20388e-22	0.642746	1	0.975	1.8553e-18	SAR1B
1.22124e-22	0.752945	0.962	0.868	1.88206e-18	PEX16
1.3987e-22	0.695734	1	0.938	2.15554e-18	PLA2G12A
1.4143e-22	0.587892	1	0.985	2.17957e-18	NDUFA3
1.4232e-22	0.53863	1	0.994	2.19329e-18	SREBF2
1.46047e-22	-1.87455	0.663	0.917	2.25073e-18	ATP1B1
1.53006e-22	-1.52293	0.779	0.931	2.35798e-18	IFITM2
1.81841e-22	0.633184	0.76	0.307	2.80235e-18	HSD17B12
1.98011e-22	-2.08606	0.587	0.831	3.05155e-18	RNASE1
2.07207e-22	0.744723	0.885	0.587	3.19327e-18	PFKFB4
2.07834e-22	0.75379	0.962	0.766	3.20294e-18	CEACAM1
2.18467e-22	-1.4877	0.817	0.942	3.36679e-18	COL6A1
2.19537e-22	0.738608	1	0.874	3.38329e-18	GNPAT
2.56365e-22	-3.0847	0.904	0.952	3.95084e-18	DCN
2.62318e-22	0.675024	0.769	0.299	4.04258e-18	C1orf158
2.75636e-22	-1.19658	0.596	0.885	4.24783e-18	PLSCR1
2.8774e-22	0.84435	0.923	0.625	4.43436e-18	PPARGC1A
2.90973e-22	-1.27348	0.76	0.953	4.48418e-18	LGALS3
3.48193e-22	-1.12281	0.712	0.92	5.366e-18	EHBP1L1
3.72277e-22	0.662997	0.673	0.254	5.73716e-18	SLCO4C1
4.64987e-22	-1.73853	0.933	0.972	7.16591e-18	CXCL14
4.9546e-22	-0.893115	0.981	0.995	7.63554e-18	ZFP36L1
5.19002e-22	-1.24772	0.644	0.903	7.99835e-18	SDCBP
5.19624e-22	-1.71216	0.798	0.921	8.00793e-18	CRIP1
5.42793e-22	-1.9851	0.692	0.884	8.36498e-18	C1S
5.93183e-22	0.715757	1	0.891	9.14155e-18	SLC39A8
6.06422e-22	0.705528	0.99	0.904	9.34557e-18	SCAP
6.30705e-22	0.736769	1	0.85	9.7198e-18	RNF24
7.79949e-22	0.629461	0.606	0.212	1.20198e-17	DDO
8.43817e-22	-0.896604	0.913	0.98	1.30041e-17	ITGB1
8.43832e-22	0.500835	1	1	1.30043e-17	HADHA
8.75051e-22	-1.53411	0.635	0.887	1.34854e-17	FCGRT
9.42168e-22	0.648128	0.76	0.313	1.45197e-17	HYKK
9.82488e-22	-1.05709	0.654	0.894	1.51411e-17	TRIM47
1.04705e-21	0.752714	0.981	0.89	1.61361e-17	RMDN3
1.08411e-21	-1.08424	0.548	0.882	1.67072e-17	GAS6
1.19526e-21	0.380669	1	1	1.84201e-17	ATP5F1E
1.20338e-21	0.59616	1	0.964	1.85453e-17	GRPEL1
1.2898e-21	-1.3385	0.923	0.951	1.98771e-17	CAVIN1
1.37399e-21	0.773091	0.981	0.888	2.11745e-17	ALCAM
1.77728e-21	0.742346	1	0.977	2.73896e-17	LRG1
1.88687e-21	-1.95549	0.952	0.984	2.90785e-17	GLTP
1.91841e-21	0.533946	1	0.999	2.95647e-17	COQ4
1.93815e-21	0.76768	0.981	0.826	2.98688e-17	SLC25A17
1.98179e-21	0.721662	0.971	0.797	3.05413e-17	N4BP3
2.00847e-21	0.54905	1	0.998	3.09525e-17	SUCLG1
2.02151e-21	0.470711	1	1	3.11535e-17	ATP5MF
2.04998e-21	0.470096	1	1	3.15923e-17	MDH2
2.12462e-21	0.673735	0.99	0.926	3.27425e-17	GCLM
2.52132e-21	0.692885	0.981	0.921	3.8856e-17	PIR
2.52794e-21	0.757752	1	0.859	3.8958e-17	SERPINE2
2.546e-21	0.734186	1	0.873	3.92364e-17	LPIN1
2.56527e-21	0.654106	1	0.941	3.95333e-17	ANKRD22
2.60419e-21	0.606936	1	0.961	4.01331e-17	FH
3.21325e-21	0.873819	0.971	0.819	4.95194e-17	CRACR2B
3.24589e-21	0.498888	1	0.999	5.00223e-17	NDUFS8
3.31809e-21	-1.83622	0.567	0.819	5.11351e-17	FBN1
3.6221e-21	0.591047	1	0.998	5.58202e-17	RNF167
3.78887e-21	0.413908	1	1	5.83903e-17	CHCHD2
3.97363e-21	0.571738	1	0.994	6.12376e-17	TIMM8B
4.31398e-21	0.662289	0.981	0.792	6.64828e-17	CHPT1
4.56567e-21	0.57437	1	0.989	7.03615e-17	PSMD14
4.68096e-21	0.52941	1	1	7.21383e-17	REEP5
4.7814e-21	-1.91541	0.596	0.84	7.36862e-17	FBLN1
4.83776e-21	0.62394	1	0.989	7.45547e-17	SCARB2
4.9495e-21	0.499863	1	1	7.62767e-17	PSMB6
5.32544e-21	0.6413	1	0.963	8.20704e-17	ACOX3
5.63081e-21	0.564251	1	0.994	8.67764e-17	NIT2
6.18762e-21	-1.19395	0.683	0.921	9.53575e-17	QSOX1
6.25869e-21	-2.14817	1	1	9.64527e-17	S100A8
6.66318e-21	0.583594	1	0.981	1.02686e-16	TMEM33
7.02583e-21	0.688546	1	0.977	1.08275e-16	SELENOS
7.1604e-21	0.414751	1	1	1.10349e-16	COX6C
7.17075e-21	0.660953	0.981	0.928	1.10508e-16	JAGN1
7.52134e-21	0.760429	0.933	0.734	1.15911e-16	OSGIN2
7.63522e-21	0.481744	1	1	1.17666e-16	PSMD8
8.70548e-21	0.573776	1	0.981	1.3416e-16	FAM174C
8.76772e-21	-1.73469	0.885	0.948	1.35119e-16	COL6A2
8.79052e-21	0.383235	1	1	1.35471e-16	ITM2B
9.01412e-21	0.732325	0.952	0.745	1.38917e-16	ACOT4
9.10418e-21	-1.32416	0.663	0.904	1.40305e-16	LAPTM5
9.34586e-21	0.631432	0.981	0.958	1.44029e-16	DNAJA4
9.68833e-21	0.63546	1	0.971	1.49307e-16	SNX13
1.0261e-20	0.613352	1	0.972	1.58132e-16	DECR1
1.11017e-20	0.481316	1	0.998	1.71089e-16	PSMA2
1.20218e-20	-1.1796	0.423	0.834	1.85268e-16	TMEM173
1.23396e-20	0.741954	0.827	0.44	1.90166e-16	TRIB3
1.34091e-20	-1.18233	0.538	0.845	2.06647e-16	FXYD5
1.35419e-20	-1.26936	0.423	0.817	2.08694e-16	PDLIM4
1.4047e-20	-1.9089	0.577	0.819	2.16479e-16	FSTL1
1.4255e-20	0.676725	0.971	0.828	2.19684e-16	DHRS7B
1.5668e-20	0.709667	0.99	0.891	2.4146e-16	HIBADH
1.7118e-20	0.66816	1	0.936	2.63805e-16	PMM1
1.74503e-20	0.690586	1	0.984	2.68927e-16	ECHDC1
1.8155e-20	0.647529	0.673	0.265	2.79787e-16	SYNE4
2.01661e-20	0.512885	1	0.998	3.10779e-16	CRYBG1
2.01969e-20	-0.810683	1	1	3.11255e-16	TAGLN2
2.11949e-20	-1.13235	0.423	0.81	3.26634e-16	SOCS3
2.28167e-20	0.675157	1	0.933	3.51629e-16	TENT4A
2.30099e-20	-0.946317	0.865	0.958	3.54605e-16	EID1
2.44695e-20	0.597088	0.99	0.927	3.77099e-16	CENPX
2.48052e-20	-1.38448	0.49	0.849	3.82272e-16	AHNAK2
2.5397e-20	0.631228	1	0.954	3.91393e-16	DNAJC15
2.99695e-20	0.495714	1	0.987	4.6186e-16	SLC31A1
3.04821e-20	0.493743	1	0.999	4.6976e-16	RPN2
3.10031e-20	-0.9814	0.798	0.925	4.77789e-16	MBNL1
3.11315e-20	0.443274	0.356	0.078	4.79767e-16	SLC22A9
3.19292e-20	0.409495	1	1	4.92061e-16	COX6B1
3.26218e-20	0.730295	0.952	0.828	5.02734e-16	FAHD2B
3.5044e-20	0.57266	1	0.987	5.40063e-16	NDUFA9
3.64336e-20	-0.935097	0.481	0.836	5.61479e-16	TRIP10
3.75698e-20	0.472059	0.442	0.118	5.78988e-16	LRRC10B
3.80914e-20	0.565159	1	0.983	5.87027e-16	FBXO9
3.96699e-20	0.666395	0.933	0.708	6.11353e-16	GGPS1
4.00277e-20	0.462537	1	0.999	6.16867e-16	NDUFA1
4.02132e-20	-1.42581	0.51	0.824	6.19725e-16	EMP3
4.36507e-20	0.553929	1	0.994	6.72701e-16	PSMA3
5.40048e-20	0.451021	1	0.999	8.32267e-16	JTB
5.67559e-20	0.656271	0.981	0.917	8.74665e-16	DUSP16
5.72873e-20	-1.13658	0.788	0.932	8.82854e-16	MT1E
6.35215e-20	0.577761	1	0.971	9.7893e-16	HECTD3
6.40816e-20	0.606266	1	0.975	9.87561e-16	DUS1L
6.43866e-20	-1.01133	0.692	0.916	9.92262e-16	MVP
7.16307e-20	-1.07108	0.308	0.739	1.1039e-15	STK10
7.4677e-20	-1.15168	0.452	0.805	1.15085e-15	MYADM
7.57307e-20	-1.28352	0.423	0.8	1.16709e-15	CORO1A
7.66769e-20	-1.85478	0.423	0.768	1.18167e-15	PTGDS
7.89691e-20	0.764533	0.894	0.683	1.21699e-15	MAPK8IP2
8.56597e-20	0.718147	1	0.857	1.3201e-15	ACY1
8.57276e-20	0.739558	0.99	0.897	1.32115e-15	BLVRB
8.93382e-20	-0.97236	0.596	0.89	1.37679e-15	PPP1R9B
9.46487e-20	0.53693	1	0.998	1.45863e-15	ASPH
9.80252e-20	0.668417	1	0.94	1.51067e-15	MTOR
1.03388e-19	-1.44632	0.865	0.946	1.59331e-15	CTSZ
1.04687e-19	0.65284	1	0.925	1.61333e-15	CPD
1.39705e-19	0.641474	1	0.933	2.15299e-15	MIGA2
1.56862e-19	-1.04763	0.788	0.944	2.41741e-15	CAPG
1.57614e-19	0.492818	0.5	0.147	2.42898e-15	SLC25A18
1.67669e-19	0.633107	0.99	0.911	2.58395e-15	ARPIN
1.97545e-19	0.556948	0.558	0.187	3.04437e-15	AKAP5
2.08514e-19	0.597247	0.99	0.907	3.21341e-15	POP7
2.09233e-19	0.55228	1	0.98	3.22449e-15	COX14
2.18816e-19	0.648814	0.942	0.868	3.37217e-15	ACOT13
2.23667e-19	0.747594	0.817	0.459	3.44693e-15	NUS1
2.4876e-19	0.658978	0.971	0.895	3.83363e-15	SMIM20
2.61036e-19	0.638822	0.99	0.839	4.02283e-15	XYLB
2.68531e-19	-2.0333	0.702	0.888	4.13833e-15	LYZ
3.26442e-19	-1.92845	0.846	0.916	5.03079e-15	IGFBP7
3.59546e-19	0.612415	1	0.976	5.54096e-15	SLC9A3R1
4.14511e-19	-2.19934	0.962	0.975	6.38803e-15	COL1A2
4.33537e-19	-2.1997	0.529	0.779	6.68124e-15	IGFBP5
4.39286e-19	0.666155	0.99	0.895	6.76984e-15	KLHDC8B
4.77176e-19	0.590285	1	0.97	7.35376e-15	CAT
4.92228e-19	0.628089	0.788	0.352	7.58573e-15	FAM234B
4.95981e-19	0.605935	0.981	0.86	7.64357e-15	ALDH1A1
5.0009e-19	0.578366	1	0.877	7.70688e-15	DGAT2L6
5.05253e-19	0.65975	0.981	0.845	7.78645e-15	MFSD3
5.19209e-19	0.478508	1	0.995	8.00153e-15	NDUFA10
5.59352e-19	-1.26379	0.625	0.892	8.62017e-15	TGFBI
5.7552e-19	0.4516	1	0.999	8.86933e-15	PSMD3
6.10004e-19	0.56891	1	0.986	9.40077e-15	DNAJA1
8.23021e-19	-1.77572	0.529	0.779	1.26836e-14	FBLN2
8.50634e-19	-0.896443	0.856	0.971	1.31091e-14	CAPN2
9.98531e-19	0.515868	1	0.997	1.53884e-14	VAT1
1.01046e-18	0.604265	0.99	0.938	1.55722e-14	TMEM11
1.08412e-18	0.738435	0.971	0.762	1.67074e-14	ACACB
1.10532e-18	0.715972	0.827	0.419	1.70341e-14	FAM107A
1.13531e-18	0.702598	1	0.812	1.74963e-14	AWAT1
1.16334e-18	0.538007	0.769	0.333	1.79283e-14	UROS
1.17198e-18	0.54897	1	0.981	1.80613e-14	SYNGR1
1.17412e-18	-1.69214	0.923	0.942	1.80943e-14	SPARC
1.21709e-18	0.427195	1	1	1.87565e-14	MICOS10
1.27481e-18	0.644624	0.769	0.346	1.96461e-14	ADHFE1
1.33052e-18	0.603369	1	0.936	2.05046e-14	TRMT44
1.34242e-18	-1.43814	0.25	0.671	2.0688e-14	MFAP4
1.3538e-18	0.695451	0.885	0.537	2.08634e-14	PARVB
1.46598e-18	-0.738297	1	1	2.25922e-14	CD63
1.50141e-18	0.653589	0.942	0.777	2.31382e-14	DBT
1.5597e-18	0.685518	0.875	0.585	2.40365e-14	C1orf210
1.71415e-18	0.457412	1	0.922	2.64168e-14	TMPRSS11E
1.75178e-18	-0.672327	1	0.999	2.69967e-14	CTNNB1
1.8263e-18	0.677323	0.981	0.855	2.81452e-14	PLEKHH1
1.90929e-18	0.574161	1	0.976	2.94241e-14	SETD3
2.02518e-18	-1.37464	0.5	0.809	3.12101e-14	FGL2
2.05072e-18	0.465756	1	0.999	3.16036e-14	ZBTB7B
2.06218e-18	-1.36311	0.337	0.723	3.17803e-14	SELENOM
2.1926e-18	0.611405	0.99	0.905	3.37902e-14	SLC46A3
2.47889e-18	0.428749	1	1	3.82021e-14	ROMO1
2.50728e-18	0.394423	1	1	3.86398e-14	GM2A
2.55835e-18	0.554088	0.99	0.971	3.94268e-14	WDR61
2.6646e-18	-0.789325	0.875	0.975	4.10642e-14	PLS3
2.76339e-18	0.561252	1	0.993	4.25866e-14	ECHS1
2.82922e-18	-2.38424	0.683	0.847	4.36012e-14	TNXB
2.84192e-18	0.497669	1	0.997	4.37968e-14	SMDT1
3.05182e-18	0.565718	0.99	0.951	4.70316e-14	FAM219B
3.19074e-18	-0.915399	0.817	0.967	4.91725e-14	ZYX
3.23336e-18	-0.703452	0.981	0.994	4.98292e-14	CTDSP2
3.39925e-18	0.509751	1	0.998	5.23858e-14	LRPAP1
3.43472e-18	0.4845	1	0.962	5.29324e-14	ZDHHC9
3.50291e-18	-1.58575	0.567	0.808	5.39833e-14	SERPING1
3.52087e-18	0.539066	1	0.976	5.42602e-14	MLEC
3.55163e-18	0.585394	0.99	0.937	5.47341e-14	CLINT1
3.7415e-18	0.561155	1	0.952	5.76603e-14	AP1S1
4.02819e-18	0.471386	1	1	6.20784e-14	CYC1
4.09522e-18	-1.33574	0.625	0.837	6.31115e-14	MYL9
4.29804e-18	-1.65187	0.49	0.784	6.62371e-14	FN1
4.43502e-18	-0.981237	0.692	0.937	6.83482e-14	MAPKAPK3
4.80555e-18	-0.864704	0.663	0.886	7.40583e-14	SFT2D2
6.75753e-18	-0.841454	0.442	0.814	1.0414e-13	MYO1B
7.2649e-18	0.559425	1	0.998	1.11959e-13	CNDP2
7.54132e-18	0.491447	0.558	0.194	1.16219e-13	DIRAS3
7.75624e-18	-2.3601	0.981	0.986	1.19531e-13	SPINK5
8.35155e-18	0.798044	0.971	0.868	1.28706e-13	PDHX
8.94141e-18	0.619487	0.913	0.771	1.37796e-13	PAFAH2
8.96792e-18	0.479694	1	0.998	1.38205e-13	C1orf43
9.05347e-18	-0.795425	0.587	0.895	1.39523e-13	BCL7C
9.33978e-18	-1.20718	0.413	0.783	1.43935e-13	SAT1
9.36596e-18	0.693765	0.471	0.147	1.44339e-13	SLC26A3
9.47256e-18	-1.39063	0.712	0.872	1.45982e-13	COL6A3
9.56288e-18	-0.996455	0.75	0.902	1.47374e-13	ZFP36
9.59643e-18	0.559813	1	0.967	1.47891e-13	TMEM238
9.84561e-18	0.575819	1	0.978	1.51731e-13	ABHD12
9.87543e-18	0.510111	1	0.999	1.5219e-13	MYL12B
1.02139e-17	0.383526	1	1	1.57406e-13	TMED2
1.09636e-17	0.539896	1	0.978	1.6896e-13	SEPHS2
1.17318e-17	0.466026	1	1	1.80799e-13	PSMA7
1.17694e-17	-1.50896	0.644	0.843	1.81378e-13	IGFBP4
1.182e-17	-0.932865	0.452	0.814	1.82157e-13	PPP1R15A
1.22496e-17	0.637173	0.913	0.706	1.88778e-13	RNF128
1.25752e-17	-1.15526	0.423	0.807	1.93796e-13	HLA-DMB
1.27207e-17	-1.66194	0.625	0.833	1.96038e-13	AEBP1
1.28224e-17	-0.983789	0.433	0.799	1.97606e-13	DUSP1
1.30605e-17	-1.77573	0.894	0.969	2.01276e-13	COL3A1
1.35831e-17	0.681742	0.663	0.277	2.09329e-13	ALDH1L1
1.43653e-17	0.56156	0.76	0.342	2.21383e-13	C11orf52
1.44827e-17	-1.71918	0.385	0.767	2.23193e-13	EGLN3
1.56264e-17	-0.892997	0.606	0.9	2.40819e-13	PFKP
1.57464e-17	0.588109	0.731	0.336	2.42667e-13	SLC16A13
1.59704e-17	0.587322	1	0.971	2.46119e-13	HACD2
1.65206e-17	-1.53555	0.49	0.779	2.546e-13	MMP2
1.702e-17	-0.919851	0.894	0.954	2.62295e-13	BICD2
1.70917e-17	-1.33838	0.317	0.694	2.634e-13	CCN2
1.74767e-17	-1.00974	0.51	0.838	2.69334e-13	EHD2
1.79949e-17	0.602535	0.971	0.834	2.77319e-13	GBE1
1.84788e-17	0.58836	0.99	0.926	2.84777e-13	PCBD1
1.93745e-17	-0.747086	1	0.999	2.9858e-13	ANXA11
2.07644e-17	0.485883	1	0.984	3.2e-13	CD151
2.13015e-17	-0.909825	0.808	0.929	3.28278e-13	MSN
2.16749e-17	0.562331	1	0.922	3.34031e-13	SUMF1
2.21656e-17	0.505025	1	0.993	3.41595e-13	CDH1
2.30294e-17	0.455106	1	0.994	3.54906e-13	PNPLA2
2.39787e-17	0.512776	0.606	0.227	3.69536e-13	ZC2HC1B
2.49755e-17	0.470908	0.548	0.193	3.84897e-13	C1orf53
2.59116e-17	-1.21061	0.577	0.837	3.99323e-13	HLA-DMA
2.84709e-17	0.476054	1	0.997	4.38765e-13	CLPTM1
2.87578e-17	0.56221	0.596	0.225	4.43187e-13	PRB3
2.92422e-17	0.606245	0.99	0.939	4.50651e-13	ANO10
2.98506e-17	-1.02844	0.317	0.702	4.60028e-13	RAC2
3.1813e-17	0.528335	0.99	0.958	4.9027e-13	LLGL2
3.20516e-17	0.583835	1	0.944	4.93947e-13	SFXN3
3.26611e-17	-1.0106	0.548	0.848	5.0334e-13	MXRA7
3.37115e-17	0.493311	1	0.996	5.19528e-13	PSMD6
3.40829e-17	0.767695	0.875	0.665	5.25251e-13	CYP39A1
3.51787e-17	-1.078	0.606	0.842	5.42139e-13	BCL3
3.58534e-17	0.485521	1	0.993	5.52537e-13	DDRGK1
3.65968e-17	-0.665081	1	0.998	5.63994e-13	APP
3.91212e-17	-0.984765	0.567	0.83	6.02896e-13	SLC29A1
3.9165e-17	0.566812	1	0.979	6.03572e-13	CNIH1
3.99982e-17	0.462395	1	1	6.16412e-13	AURKAIP1
4.32546e-17	0.596145	1	0.819	6.66596e-13	NR1H3
4.47021e-17	-0.865364	0.981	0.989	6.88904e-13	ATP1A1
4.56918e-17	0.517972	1	0.997	7.04157e-13	NDUFS1
4.6951e-17	-0.822935	0.788	0.952	7.23561e-13	ARHGEF1
4.98259e-17	0.524226	1	0.972	7.67868e-13	PITRM1
5.1033e-17	0.473716	1	0.997	7.86469e-13	PSMD7
5.24426e-17	-1.25339	0.75	0.9	8.08192e-13	PLTP
5.26747e-17	0.360166	1	0.988	8.1177e-13	MFSD12
5.3112e-17	0.494397	0.99	0.864	8.1851e-13	MUC1
5.38756e-17	0.54934	1	0.961	8.30277e-13	CPEB4
5.40924e-17	-0.957121	0.471	0.824	8.33619e-13	RAB31
5.7055e-17	0.684735	0.74	0.34	8.79274e-13	SLC22A31
5.96143e-17	0.592607	0.769	0.35	9.18716e-13	TMEM125
6.00514e-17	-0.75305	0.76	0.935	9.25452e-13	GDI1
6.0482e-17	0.450102	0.596	0.22	9.32088e-13	SEC14L4
6.23868e-17	0.483408	0.625	0.235	9.61444e-13	FETUB
6.35232e-17	-0.774187	0.413	0.8	9.78955e-13	UTRN
6.44368e-17	-1.33424	0.375	0.729	9.93036e-13	DIO2
6.67964e-17	-0.775927	0.952	0.993	1.0294e-12	TYMP
6.92735e-17	-0.913902	1	0.998	1.06757e-12	JUNB
7.21981e-17	-1.18796	0.471	0.797	1.11264e-12	THBS2
8.2854e-17	-0.97956	0.375	0.772	1.27686e-12	LCP1
8.28656e-17	0.512105	1	0.964	1.27704e-12	CHID1
8.85488e-17	0.515897	1	0.991	1.36463e-12	FLNB
8.95487e-17	0.565381	1	0.934	1.38004e-12	MCCC2
9.21116e-17	0.454853	1	0.988	1.41953e-12	CERS3
1.0123e-16	-0.910246	0.933	0.976	1.56006e-12	GAS7
1.09877e-16	-1.17935	0.423	0.765	1.69331e-12	PTPRC
1.14625e-16	-1.4755	0.269	0.641	1.76648e-12	DPT
1.40847e-16	-2.04333	0.913	0.946	2.1706e-12	GJB2
1.41896e-16	-0.675954	0.99	0.993	2.18676e-12	PEA15
1.49496e-16	0.42831	1	0.999	2.30389e-12	HEBP2
1.49522e-16	-0.817176	0.74	0.932	2.30428e-12	CTDSP1
1.49774e-16	0.565381	1	0.975	2.30816e-12	MDH1
1.5302e-16	-1.56539	0.192	0.586	2.3582e-12	PI16
1.61618e-16	0.566775	0.971	0.918	2.49069e-12	ZCCHC17
1.63522e-16	-0.692254	1	1	2.52004e-12	CD81
1.65141e-16	-1.04573	0.481	0.804	2.54499e-12	FCER1G
1.66575e-16	0.509991	1	0.988	2.56709e-12	HSD17B4
1.81545e-16	-0.543628	1	1	2.79778e-12	HNRNPUL1
1.83874e-16	-1.42167	0.548	0.802	2.83369e-12	LUM
1.85048e-16	-0.847992	0.654	0.902	2.85177e-12	PSMB8
1.90403e-16	-2.5918	0.692	0.885	2.93431e-12	LTF
2.01532e-16	0.523354	0.981	0.869	3.10581e-12	SNRNP25
2.02723e-16	0.351783	1	1	3.12417e-12	PSMB4
2.1175e-16	0.470776	1	0.978	3.26328e-12	ICMT
2.1238e-16	-1.06216	0.49	0.775	3.27299e-12	TACC1
2.15285e-16	0.54668	0.606	0.238	3.31776e-12	KLB
2.19805e-16	-1.36562	0.779	0.919	3.38741e-12	CRYAB
2.32348e-16	0.464007	0.673	0.278	3.58072e-12	FAM178B
2.38075e-16	0.608451	0.913	0.735	3.66897e-12	SIL1
2.42483e-16	-0.898327	0.404	0.77	3.73691e-12	ST5
2.43351e-16	0.538748	1	0.992	3.75028e-12	MFSD14B
2.4509e-16	-1.20774	1	1	3.77709e-12	CST3
2.59821e-16	-0.599611	1	0.997	4.0041e-12	PTMS
2.61481e-16	-1.21265	0.596	0.855	4.02969e-12	COTL1
2.62491e-16	0.442971	1	0.993	4.04524e-12	HSD17B10
2.66687e-16	0.570922	0.981	0.806	4.10991e-12	RCL1
2.86484e-16	0.481897	0.683	0.292	4.415e-12	PPM1L
3.02795e-16	0.679024	0.894	0.625	4.66638e-12	HAO2
3.10632e-16	-1.19939	0.356	0.717	4.78715e-12	GJB6
3.16701e-16	-1.00022	0.712	0.907	4.88068e-12	RUNX1
3.2099e-16	-0.913518	0.298	0.7	4.94677e-12	CFB
3.349e-16	0.341336	1	1	5.16114e-12	HINT1
3.35599e-16	-1.01685	0.442	0.776	5.17191e-12	TSPAN4
3.50088e-16	0.662922	0.894	0.715	5.3952e-12	PC
3.53522e-16	0.456684	0.673	0.285	5.44813e-12	PDP2
3.82092e-16	-0.874947	0.875	0.959	5.88842e-12	CTSC
3.84911e-16	-0.730465	0.99	0.984	5.93187e-12	DEK
4.07919e-16	0.575378	0.952	0.872	6.28644e-12	DESI1
4.10858e-16	-1.74431	0.798	0.865	6.33173e-12	AQP1
4.16542e-16	0.39775	0.327	0.081	6.41932e-12	NRG4
4.45535e-16	0.424284	1	0.997	6.86614e-12	EMP2
4.66904e-16	0.415304	1	0.999	7.19546e-12	TTC3
4.68568e-16	0.48465	1	0.993	7.2211e-12	LAMP2
4.84421e-16	-0.838668	0.913	0.944	7.4654e-12	TLN1
4.88244e-16	0.630546	0.885	0.739	7.52433e-12	MIGA1
4.89204e-16	-1.31007	0.49	0.824	7.53912e-12	QPCT
4.91298e-16	0.558631	0.971	0.837	7.5714e-12	DPM3
5.16293e-16	-1.12992	0.365	0.733	7.95659e-12	ITGB2
5.18976e-16	-0.794727	0.712	0.908	7.99793e-12	CLIC4
5.23891e-16	0.441471	0.558	0.196	8.07368e-12	MRAP
5.262e-16	-1.1495	0.788	0.896	8.10926e-12	A2M
5.3356e-16	-1.07034	0.952	0.962	8.2227e-12	HSPG2
5.36665e-16	0.448235	1	0.996	8.27054e-12	PSMC4
5.53572e-16	0.327083	1	0.972	8.5311e-12	ELOVL4
5.54287e-16	-0.841152	0.404	0.775	8.54212e-12	CDC25B
5.65995e-16	0.461448	0.519	0.188	8.72254e-12	SRXN1
5.70209e-16	0.546492	0.99	0.886	8.7875e-12	RAB27B
5.81069e-16	-0.815108	0.846	0.94	8.95485e-12	MMP14
6.15893e-16	-1.33146	0.327	0.671	9.49153e-12	SLIT3
6.72094e-16	-1.02582	0.663	0.858	1.03576e-11	CALD1
6.81927e-16	0.572906	0.962	0.881	1.05092e-11	EIF4E3
6.83785e-16	-1.02598	0.462	0.808	1.05378e-11	CIITA
8.4215e-16	0.508279	1	0.965	1.29784e-11	ADI1
8.77036e-16	0.5384	0.99	0.918	1.3516e-11	PEX13
8.88249e-16	-1.68707	0.933	0.964	1.36888e-11	COL1A1
9.0242e-16	-1.20727	0.481	0.795	1.39072e-11	MPEG1
9.15586e-16	0.539837	0.99	0.873	1.41101e-11	ACER1
9.17485e-16	0.553946	0.75	0.353	1.41394e-11	FZD5
9.2883e-16	0.429904	1	0.998	1.43142e-11	PGLS
9.34388e-16	-0.957571	0.452	0.779	1.43999e-11	DPYSL2
1.10834e-15	0.331519	1	0.998	1.70806e-11	BNIP3L
1.18605e-15	0.624374	0.923	0.755	1.82782e-11	SPR
1.18769e-15	0.423733	1	0.999	1.83035e-11	UBE2V1
1.20276e-15	0.585917	0.933	0.772	1.85357e-11	ANKDD1A
1.20693e-15	0.475654	1	0.986	1.86e-11	ANAPC16
1.23727e-15	0.510504	1	0.984	1.90676e-11	PPA2
1.2943e-15	0.495976	1	0.991	1.99464e-11	CHCHD10
1.49899e-15	-1.1031	0.894	0.94	2.3101e-11	LGALS1
1.51765e-15	-2.47981	0.99	0.998	2.33885e-11	KRTDAP
1.53336e-15	0.570759	0.913	0.674	2.36306e-11	ETV4
1.53916e-15	0.487777	1	0.98	2.372e-11	REEP3
1.61569e-15	0.366504	1	1	2.48994e-11	CALR
1.62222e-15	-1.05714	0.298	0.663	2.50001e-11	ICAM1
1.65446e-15	-1.19297	0.933	0.981	2.54969e-11	MT2A
1.72793e-15	0.444943	1	1	2.66291e-11	CSTB
1.76459e-15	0.468157	1	0.991	2.71941e-11	AHCYL1
1.7706e-15	-0.700656	0.856	0.96	2.72867e-11	CNN2
1.84306e-15	0.439768	1	0.987	2.84034e-11	LSM4
1.85921e-15	-0.552639	1	1	2.86522e-11	IQGAP1
1.92365e-15	0.460325	1	0.989	2.96454e-11	NDUFA2
1.92367e-15	0.669182	0.962	0.791	2.96457e-11	PNLDC1
2.15196e-15	-0.982875	0.769	0.882	3.31639e-11	LAMB2
2.16686e-15	0.476916	1	0.981	3.33934e-11	TXLNA
2.23827e-15	0.550892	0.962	0.838	3.4494e-11	HMGCL
2.25191e-15	-0.715547	0.577	0.857	3.47042e-11	PLSCR3
2.28982e-15	0.479028	1	0.98	3.52884e-11	SULT2B1
2.35792e-15	1.05198	1	0.968	3.63379e-11	PM20D1
2.43145e-15	-1.10899	0.394	0.724	3.74711e-11	CTSS
2.5113e-15	0.501771	1	0.985	3.87016e-11	TOMM6
2.51347e-15	0.447938	0.49	0.176	3.87351e-11	SLC9A2
2.52545e-15	0.486393	1	0.967	3.89197e-11	NDUFB5
2.61875e-15	0.518777	1	0.977	4.03575e-11	TMEM219
2.63554e-15	0.353862	1	1	4.06163e-11	RER1
2.64091e-15	0.647161	0.933	0.742	4.0699e-11	PCCB
2.64339e-15	0.351357	1	0.999	4.07372e-11	PFDN5
2.6912e-15	0.476149	0.712	0.317	4.14741e-11	GDPD1
2.79235e-15	0.545092	1	0.977	4.30329e-11	TMEM41B
2.87508e-15	0.61641	0.817	0.475	4.43078e-11	UBE2QL1
3.02451e-15	0.543794	0.692	0.325	4.66108e-11	SEMA3G
3.09818e-15	0.437476	1	0.997	4.77461e-11	GPAA1
3.13767e-15	0.62565	0.99	0.946	4.83547e-11	CD36
3.23293e-15	0.449326	1	0.987	4.98227e-11	GET3
3.28071e-15	0.426772	1	0.996	5.05591e-11	NAA20
3.28239e-15	0.557739	0.683	0.32	5.05849e-11	ATXN7L2
3.41053e-15	0.547073	0.99	0.975	5.25597e-11	ILVBL
3.51751e-15	0.400162	1	0.998	5.42083e-11	NDUFB11
3.58926e-15	0.507948	0.942	0.697	5.53141e-11	PLA2G7
3.65922e-15	0.392962	1	0.999	5.63922e-11	STRAP
3.81351e-15	0.524361	0.981	0.935	5.877e-11	NDUFAF2
3.82119e-15	-0.792397	0.481	0.803	5.88884e-11	CAMK1D
3.89621e-15	0.49107	0.99	0.941	6.00445e-11	SCAMP1
3.91431e-15	-1.2858	0.173	0.569	6.03235e-11	IGFBP6
4.0557e-15	0.355662	1	1	6.25023e-11	NDUFB7
4.09438e-15	-0.959973	0.308	0.673	6.30984e-11	FPR3
4.14311e-15	0.459753	0.99	0.968	6.38494e-11	TIMM10
4.14551e-15	-0.772053	0.663	0.912	6.38865e-11	SH3BP2
4.24001e-15	0.519303	0.981	0.922	6.53428e-11	GPR87
4.28081e-15	-2.5927	0.856	0.925	6.59715e-11	SPRR2A
4.41598e-15	0.595543	0.865	0.565	6.80546e-11	STXBP6
4.41647e-15	0.533837	0.962	0.842	6.80622e-11	ATP9A
4.48152e-15	-1.17821	0.471	0.778	6.90648e-11	C1QC
4.53901e-15	-1.1337	0.519	0.806	6.99506e-11	WIPF1
4.55953e-15	0.468788	1	0.993	7.0267e-11	HSPD1
4.5911e-15	-1.22903	0.423	0.733	7.07535e-11	PRRX1
4.63083e-15	0.572212	0.981	0.919	7.13656e-11	CBX4
4.73855e-15	0.366397	1	0.965	7.30258e-11	DEGS2
4.75484e-15	-0.709242	0.394	0.761	7.32768e-11	CSGALNACT2
4.85998e-15	0.535415	0.827	0.425	7.48972e-11	PMFBP1
4.92621e-15	0.552168	0.962	0.95	7.59178e-11	COQ9
4.97317e-15	0.55221	0.99	0.914	7.66415e-11	PIGC
4.97761e-15	-0.745871	0.702	0.917	7.671e-11	OPTN
5.01038e-15	0.528527	1	0.904	7.72149e-11	PNLIPRP3
5.02886e-15	-0.648831	0.442	0.803	7.74997e-11	EIF4G3
5.03965e-15	-1.05019	0.837	0.917	7.76661e-11	KLF4
5.09301e-15	0.549565	0.971	0.917	7.84883e-11	HIPK2
5.69541e-15	-0.918137	0.567	0.857	8.7772e-11	NDRG1
5.77064e-15	-0.536998	1	1	8.89313e-11	CLIC1
5.85218e-15	0.442909	0.635	0.266	9.0188e-11	CDNF
5.87225e-15	0.563421	0.904	0.759	9.04973e-11	RIDA
5.94353e-15	-0.715626	0.452	0.796	9.15958e-11	ITGB1BP1
6.11525e-15	0.387023	0.615	0.239	9.42422e-11	TBL1Y
6.18508e-15	0.536736	0.962	0.926	9.53182e-11	KYAT3
6.4863e-15	0.606225	0.981	0.876	9.99604e-11	MOCS1
6.58707e-15	-0.83649	0.721	0.903	1.01513e-10	NBEAL2
6.75123e-15	0.418943	1	0.999	1.04043e-10	NDUFS4
6.84045e-15	-2.07617	0.673	0.87	1.05418e-10	KLK10
6.98512e-15	0.44083	0.481	0.167	1.07648e-10	CLDN8
6.99242e-15	0.585156	0.952	0.807	1.0776e-10	ECHDC3
7.13199e-15	-0.689969	0.942	0.994	1.09911e-10	PNRC1
7.60707e-15	0.365359	1	1	1.17233e-10	PPIF
7.62703e-15	-0.679477	0.827	0.953	1.1754e-10	EHD4
7.82967e-15	-0.758215	0.481	0.807	1.20663e-10	SLC38A1
8.2312e-15	-0.577626	0.99	0.998	1.26851e-10	MAP4
9.05549e-15	0.502535	1	0.981	1.39554e-10	RAB38
9.44725e-15	0.442891	1	0.993	1.45592e-10	VMP1
9.46938e-15	-1.7829	0.481	0.714	1.45933e-10	CCDC80
9.77748e-15	-0.640256	0.99	0.995	1.50681e-10	QKI
9.79107e-15	0.381392	1	0.997	1.5089e-10	RTRAF
9.80442e-15	0.489341	1	0.975	1.51096e-10	SLC11A2
9.91309e-15	0.47414	1	0.982	1.52771e-10	TRAPPC4
1.03133e-14	0.591406	0.952	0.843	1.58938e-10	SNN
1.03665e-14	-0.858227	0.433	0.768	1.59759e-10	CPE
1.09741e-14	0.392887	1	1	1.69121e-10	NDUFB2
1.12899e-14	-0.912663	1	0.995	1.73988e-10	CD99
1.13164e-14	-0.704171	0.942	0.981	1.74397e-10	TAPBP
1.14294e-14	0.486164	0.971	0.873	1.76139e-10	MOSPD1
1.14687e-14	-1.17686	0.288	0.654	1.76744e-10	DEPP1
1.15505e-14	-1.19418	0.577	0.815	1.78005e-10	GAS1
1.17052e-14	-0.693321	0.394	0.773	1.80389e-10	OSMR
1.20954e-14	0.487673	1	0.959	1.86403e-10	ZNF254
1.21388e-14	0.482938	1	0.975	1.87071e-10	SERINC2
1.23434e-14	-2.04587	0.413	0.755	1.90223e-10	KLK13
1.25933e-14	0.566033	0.962	0.876	1.94076e-10	NR2F6
1.28888e-14	-0.548675	0.99	0.998	1.9863e-10	FUS
1.31276e-14	-0.620855	0.962	0.995	2.0231e-10	NUCB1
1.32848e-14	0.434102	1	0.996	2.04732e-10	SLC25A39
1.35497e-14	-0.754527	0.5	0.834	2.08815e-10	CBX6
1.37305e-14	0.419379	1	0.996	2.11601e-10	ATP5PB
1.39844e-14	-0.940368	0.423	0.758	2.15513e-10	STK17B
1.41467e-14	-0.687333	0.952	0.977	2.18015e-10	ARRDC3
1.46822e-14	0.567766	0.971	0.842	2.26268e-10	LYST
1.47653e-14	0.464296	1	0.994	2.27548e-10	ST13
1.52553e-14	-0.981866	0.24	0.607	2.35099e-10	NTRK2
1.549e-14	0.489962	0.548	0.215	2.38716e-10	EVPLL
1.5617e-14	0.519352	0.971	0.932	2.40674e-10	TSTD1
1.56491e-14	0.421556	1	0.999	2.41169e-10	NDUFS2
1.58471e-14	0.428722	0.346	0.099	2.4422e-10	AHSP
1.5978e-14	0.406472	1	0.975	2.46237e-10	CYP4F22
1.61305e-14	0.611648	0.971	0.784	2.48587e-10	MAOA
1.61965e-14	0.510483	0.952	0.889	2.49605e-10	AZI2
1.63445e-14	-1.03007	0.337	0.685	2.51886e-10	FAM43A
1.69841e-14	-0.668816	0.769	0.964	2.61742e-10	RABAC1
1.72356e-14	-0.772279	0.279	0.645	2.65618e-10	NFATC2
1.80915e-14	0.617039	0.913	0.77	2.78807e-10	ABHD6
1.94541e-14	-0.774077	0.423	0.76	2.99807e-10	ASAP3
1.95073e-14	-1.8866	1	0.996	3.00627e-10	S100A7
1.9518e-14	-1.53726	0.519	0.779	3.00792e-10	TPM2
1.98648e-14	0.5118	0.962	0.864	3.06136e-10	IRX6
2.03679e-14	0.635408	0.808	0.545	3.1389e-10	SUOX
2.11829e-14	0.440643	0.635	0.266	3.2645e-10	ZNF385D
2.24113e-14	-0.673738	0.913	0.98	3.45381e-10	LAP3
2.28255e-14	0.458253	1	0.953	3.51763e-10	ATP5MPL
2.46302e-14	0.421983	0.548	0.212	3.79576e-10	CLSTN2
2.49451e-14	-1.36439	0.337	0.658	3.84429e-10	MGP
2.51993e-14	0.515042	1	0.927	3.88346e-10	UNG
2.57293e-14	0.433509	1	0.993	3.96514e-10	CCNC
2.6026e-14	0.512727	0.788	0.42	4.01086e-10	ATP8A1
2.62745e-14	-0.706178	0.452	0.768	4.04916e-10	MAP3K20
3.07797e-14	-1.94062	0.788	0.828	4.74346e-10	CXCL12
3.2353e-14	0.521467	0.76	0.39	4.98592e-10	ABCA3
3.27735e-14	-1.13854	0.385	0.734	5.05073e-10	TRAC
3.4528e-14	0.558526	0.913	0.708	5.32111e-10	SLC26A6
3.45613e-14	0.454632	0.721	0.35	5.32623e-10	STK26
3.50146e-14	0.470439	1	0.935	5.3961e-10	NCLN
3.59343e-14	0.502165	0.779	0.393	5.53783e-10	LAGE3
3.60071e-14	-0.894401	0.471	0.806	5.54905e-10	FSCN1
3.63546e-14	-0.698775	0.913	0.983	5.60261e-10	DLGAP4
3.82401e-14	0.423613	1	0.999	5.89318e-10	DDR1
3.9357e-14	0.410497	1	0.995	6.06531e-10	ESRP1
4.0742e-14	0.552824	0.76	0.373	6.27875e-10	SLC35G1
4.14804e-14	0.489634	0.971	0.868	6.39255e-10	CMTM8
4.17245e-14	-0.992721	0.375	0.7	6.43016e-10	CD68
4.18181e-14	-0.897911	0.394	0.738	6.44459e-10	SLFN5
4.40462e-14	-1.57253	0.49	0.749	6.78797e-10	SFRP2
4.41993e-14	-1.47813	0.394	0.69	6.81156e-10	F13A1
4.59127e-14	-1.15708	0.577	0.796	7.0756e-10	C1QB
4.67718e-14	0.54037	1	0.954	7.20801e-10	ABHD14B
4.69474e-14	-1.25535	0.404	0.697	7.23507e-10	DAB2
4.88265e-14	-1.08552	0.596	0.836	7.52466e-10	BGN
5.12986e-14	-1.14691	0.288	0.643	7.90562e-10	PCOLCE
5.29972e-14	0.519938	0.827	0.517	8.1674e-10	SLC44A3
5.34419e-14	-0.727041	0.74	0.937	8.23592e-10	HDAC7
5.34743e-14	0.363152	1	0.998	8.24093e-10	WDR83OS
5.43024e-14	0.528123	0.952	0.842	8.36854e-10	PAQR3
5.46828e-14	-1.99362	0.202	0.555	8.42717e-10	PLA2G2A
5.55683e-14	-0.442323	1	1	8.56362e-10	SRSF5
5.66163e-14	0.414559	0.99	0.874	8.72513e-10	OTUB2
5.73524e-14	0.457412	1	0.985	8.83857e-10	SLC30A1
5.98913e-14	0.44063	0.635	0.281	9.22984e-10	ADPRHL1
5.99366e-14	0.37784	0.529	0.195	9.23683e-10	CSRP2
6.08696e-14	0.544379	0.865	0.556	9.38062e-10	ZDHHC2
6.28583e-14	0.446481	1	0.989	9.6871e-10	COPS2
6.28862e-14	0.458916	0.596	0.257	9.69139e-10	RNLS
6.33902e-14	0.427	1	0.995	9.76906e-10	BLOC1S2
6.39769e-14	0.416386	1	0.985	9.85947e-10	EIF3H
6.58061e-14	0.382515	1	1	1.01414e-09	PSMB2
6.78087e-14	0.584196	0.962	0.844	1.045e-09	PCK2
7.14592e-14	-0.957797	0.413	0.715	1.10126e-09	PTGER3
7.43951e-14	0.517288	0.981	0.938	1.1465e-09	NADSYN1
7.62791e-14	-0.890426	0.308	0.654	1.17554e-09	SRGN
8.09164e-14	0.467241	1	0.965	1.247e-09	ALKBH7
8.82337e-14	0.361046	0.423	0.14	1.35977e-09	TSPAN8
8.82963e-14	0.470418	0.99	0.974	1.36073e-09	GTF3A
8.96058e-14	0.525768	0.962	0.89	1.38092e-09	FLAD1
9.17035e-14	-0.760031	0.365	0.689	1.41324e-09	ADAP2
9.61277e-14	0.471391	1	0.958	1.48142e-09	EMC3
9.81873e-14	0.37834	1	1	1.51316e-09	EIF3I
9.91811e-14	0.55802	0.971	0.828	1.52848e-09	FAH
1.02357e-13	0.402456	1	1	1.57742e-09	BZW1
1.02371e-13	0.582448	0.913	0.76	1.57764e-09	KCND3
1.04003e-13	-1.27282	0.308	0.668	1.60279e-09	FCHSD1
1.09614e-13	0.468513	1	0.964	1.68927e-09	FAM3A
1.10505e-13	-1.05501	0.308	0.626	1.703e-09	RARRES2
1.1069e-13	0.358482	1	1	1.70585e-09	FKBP1A
1.10868e-13	0.444319	0.99	0.988	1.70858e-09	COPS9
1.10979e-13	0.418064	0.99	0.98	1.7103e-09	ISCU
1.13482e-13	0.488594	1	0.973	1.74887e-09	HMOX2
1.13843e-13	0.422986	1	0.998	1.75443e-09	STT3B
1.1436e-13	0.47847	1	0.935	1.7624e-09	ANAPC13
1.1473e-13	0.316325	1	1	1.76811e-09	HDLBP
1.20984e-13	-0.576186	0.981	0.998	1.86449e-09	ARGLU1
1.23285e-13	0.375175	1	1	1.89994e-09	NDUFA13
1.24339e-13	0.512938	0.99	0.933	1.91619e-09	C18orf32
1.24852e-13	0.531652	0.615	0.288	1.9241e-09	TST
1.24866e-13	0.513512	0.827	0.539	1.92431e-09	TMEM99
1.31001e-13	0.433182	1	0.98	2.01885e-09	CD46
1.32609e-13	-0.957136	0.471	0.741	2.04363e-09	COL5A1
1.34563e-13	-0.830175	0.433	0.725	2.07375e-09	GNAQ
1.38435e-13	-0.986453	0.404	0.71	2.13341e-09	COL12A1
1.4158e-13	-1.80612	0.442	0.741	2.18188e-09	CCL19
1.41997e-13	0.402483	1	0.994	2.18832e-09	OXA1L
1.43299e-13	-0.779627	0.327	0.669	2.20838e-09	PROS1
1.50846e-13	-1.9628	0.779	0.902	2.32469e-09	LCN2
1.53633e-13	0.902888	0.827	0.651	2.36764e-09	LDHD
1.53814e-13	0.480189	0.99	0.96	2.37043e-09	MTA3
1.58466e-13	0.382834	1	0.999	2.44212e-09	KIAA0930
1.59226e-13	-0.866645	0.981	0.984	2.45383e-09	METRNL
1.59828e-13	-0.916397	0.615	0.834	2.46312e-09	PBXIP1
1.60102e-13	0.388968	1	1	2.46734e-09	EIF3K
1.67667e-13	0.352603	1	1	2.58392e-09	NDUFS6
1.68343e-13	-0.432826	1	1	2.59433e-09	HNRNPDL
1.69822e-13	-1.00862	0.75	0.858	2.61713e-09	TNS1
1.72034e-13	0.436654	0.529	0.213	2.65122e-09	ALAS1
1.72215e-13	-0.702736	0.721	0.914	2.65401e-09	IDS
1.73679e-13	-0.662332	0.442	0.783	2.67657e-09	SPECC1
1.74247e-13	-1.05084	0.202	0.554	2.68532e-09	ANK2
1.8002e-13	0.51449	0.683	0.355	2.77428e-09	LACTB2
1.8062e-13	0.391193	1	0.996	2.78354e-09	NDUFC1
1.82204e-13	0.520933	0.962	0.797	2.80794e-09	SLC26A2
1.82355e-13	0.517342	0.971	0.871	2.81028e-09	CCNG1
1.88424e-13	-0.825859	0.962	0.97	2.9038e-09	SERPINF1
1.94673e-13	0.374221	1	1	3.0001e-09	NDUFB9
1.98917e-13	-0.645669	0.837	0.957	3.06551e-09	DIAPH1
2.04248e-13	0.35314	1	1	3.14767e-09	EEF2
2.06093e-13	-1.39484	0.635	0.866	3.17611e-09	IFI27
2.06597e-13	0.52845	0.981	0.922	3.18386e-09	HINT3
2.10267e-13	0.314419	1	1	3.24042e-09	CTSD
2.11417e-13	-0.748306	0.433	0.748	3.25815e-09	BACE2
2.1287e-13	0.336434	1	1	3.28055e-09	ERGIC3
2.15778e-13	0.481168	0.99	0.904	3.32535e-09	CRLS1
2.16501e-13	0.345223	1	1	3.33649e-09	TMEM59
2.27666e-13	0.351803	1	1	3.50856e-09	UBL5
2.33534e-13	-0.714233	0.769	0.926	3.59899e-09	NCOR2
2.33908e-13	-0.851793	0.548	0.805	3.60476e-09	TRIM22
2.34042e-13	-0.732902	0.587	0.844	3.60682e-09	SERPINB6
2.38255e-13	0.442857	0.99	0.976	3.67175e-09	ECHDC2
2.44587e-13	-0.804131	0.817	0.917	3.76934e-09	ARHGEF10L
2.4789e-13	0.620097	0.885	0.657	3.82023e-09	DDAH1
2.58777e-13	-0.799804	0.519	0.792	3.98802e-09	CCDC88A
2.6052e-13	0.472795	0.75	0.355	4.01488e-09	SRGAP1
2.61368e-13	0.572232	0.885	0.685	4.02795e-09	TMEM254
2.62096e-13	-0.608919	0.49	0.825	4.03916e-09	SGMS1
2.68065e-13	-0.932214	0.423	0.707	4.13115e-09	OLFM1
2.7414e-13	0.489671	0.971	0.872	4.22476e-09	PNPLA8
2.77046e-13	0.452675	0.99	0.942	4.26955e-09	TMEM141
2.78426e-13	0.39401	1	0.999	4.29082e-09	CEBPA
2.84243e-13	0.460544	0.952	0.813	4.38047e-09	TENM4
3.04739e-13	0.510543	0.99	0.928	4.69633e-09	UQCC3
3.15946e-13	-1.47616	0.731	0.826	4.86905e-09	TIMP3
3.22593e-13	0.515175	0.625	0.289	4.97149e-09	ALOX15B
3.34576e-13	0.488244	1	0.904	5.15615e-09	PEPD
3.36759e-13	0.552537	0.952	0.846	5.18979e-09	OPLAH
3.45542e-13	-0.919373	0.529	0.815	5.32515e-09	CSF1R
3.55866e-13	-0.975832	0.375	0.685	5.48425e-09	ZEB2
3.57292e-13	0.371066	1	0.927	5.50622e-09	RASAL1
3.66917e-13	-0.741363	0.548	0.842	5.65455e-09	TAP2
3.68184e-13	-0.731226	0.423	0.734	5.67409e-09	WWTR1
3.77068e-13	0.462972	0.673	0.319	5.811e-09	CCDC126
3.80085e-13	0.405402	0.99	0.994	5.8575e-09	TXN2
3.88022e-13	0.485551	0.952	0.868	5.97981e-09	RTL8A
3.92774e-13	-1.77477	0.712	0.919	6.05304e-09	SPNS2
4.03866e-13	0.522065	0.952	0.895	6.22397e-09	DNAJA3
4.05242e-13	0.32021	1	0.999	6.24519e-09	MKNK2
4.06773e-13	-1.5163	0.365	0.679	6.26878e-09	WFDC5
4.18669e-13	-0.937926	0.375	0.699	6.45211e-09	CTSK
4.32372e-13	0.441956	0.779	0.413	6.66328e-09	SDHAF4
4.72119e-13	0.405749	1	0.997	7.27582e-09	TIMM13
4.77123e-13	-0.501832	0.99	0.999	7.35294e-09	MCL1
5.23251e-13	-1.62366	0.663	0.854	8.06383e-09	KLK5
5.28572e-13	0.412079	0.99	0.992	8.14583e-09	CD82
5.31646e-13	0.483974	1	0.941	8.1932e-09	SMIM19
5.36191e-13	0.435415	0.587	0.252	8.26325e-09	SLC19A3
5.37216e-13	-0.922723	0.308	0.647	8.27904e-09	ECM1
5.48111e-13	0.653378	0.971	0.974	8.44694e-09	GATM
5.48339e-13	-0.620115	0.913	0.971	8.45046e-09	NBL1
5.52085e-13	-1.24713	0.538	0.789	8.50818e-09	VWF
5.638e-13	0.436899	0.981	0.853	8.68872e-09	STK39
5.8765e-13	0.26883	1	0.879	9.05628e-09	CYP4F8
5.97619e-13	-0.881301	0.538	0.803	9.20991e-09	IRF1
6.17591e-13	-0.795696	0.663	0.904	9.5177e-09	NFKB2
6.37005e-13	-0.928881	0.452	0.729	9.81689e-09	SPI1
6.5638e-13	-0.852233	1	1	1.01155e-08	HSPB1
6.75828e-13	0.397376	0.673	0.303	1.04152e-08	NMB
6.78995e-13	-0.84358	0.712	0.924	1.0464e-08	DUSP7
6.84556e-13	-0.847686	0.99	0.998	1.05497e-08	NDRG2
7.47238e-13	0.424564	1	0.995	1.15157e-08	PROM2
7.55417e-13	0.443236	1	0.993	1.16417e-08	EMC10
8.05431e-13	0.508498	0.933	0.786	1.24125e-08	DHRS12
8.2271e-13	-1.03961	0.452	0.712	1.26788e-08	MS4A6A
8.25531e-13	0.453318	0.981	0.906	1.27223e-08	TOMM5
8.30298e-13	-1.00922	0.423	0.717	1.27957e-08	STAB1
8.30879e-13	-0.784019	0.817	0.898	1.28047e-08	MAF
8.3683e-13	-0.643164	1	1	1.28964e-08	SH3BGRL3
8.43681e-13	-0.645511	0.548	0.843	1.3002e-08	HMGN4
8.50891e-13	-0.750307	0.49	0.766	1.31131e-08	VPS13C
8.60487e-13	0.446853	1	0.985	1.3261e-08	OSBPL2
8.64016e-13	0.455701	0.99	0.985	1.33153e-08	NDUFA6
8.8332e-13	-2.26849	0.769	0.922	1.36128e-08	CNFN
8.90283e-13	0.434097	0.99	0.974	1.37201e-08	ETHE1
9.4863e-13	0.410969	0.567	0.244	1.46193e-08	CMPK2
9.58041e-13	-0.692617	0.269	0.623	1.47644e-08	ADAM9
9.79099e-13	0.423006	0.702	0.337	1.50889e-08	PAIP2B
9.82365e-13	0.568209	0.981	0.837	1.51392e-08	ACSL5
9.87051e-13	-2.52995	0.856	0.918	1.52114e-08	SPRR2D
1.01273e-12	0.316216	1	1	1.56072e-08	VCP
1.01823e-12	-0.95095	0.375	0.684	1.56919e-08	ANXA6
1.02311e-12	-1.03211	0.606	0.838	1.57671e-08	TYROBP
1.02876e-12	-0.942898	0.404	0.712	1.58542e-08	IFITM1
1.04817e-12	-0.933569	0.317	0.643	1.61534e-08	CD4
1.05966e-12	-0.876011	0.394	0.703	1.63304e-08	ETS1
1.06563e-12	-0.813767	0.394	0.708	1.64224e-08	PLEKHO1
1.07361e-12	0.496164	0.923	0.783	1.65454e-08	MOCOS
1.08087e-12	-0.936001	0.673	0.852	1.66573e-08	HTRA1
1.08262e-12	-0.561574	0.981	0.996	1.66842e-08	SYNE2
1.17568e-12	-0.596309	0.788	0.934	1.81184e-08	SH3PXD2A
1.17863e-12	0.413726	0.673	0.315	1.81638e-08	CAP2
1.22958e-12	-0.899357	0.615	0.884	1.89491e-08	IFI30
1.25852e-12	0.48454	0.933	0.898	1.9395e-08	AGA
1.30029e-12	0.480896	0.702	0.359	2.00388e-08	EYA3
1.30085e-12	-0.849945	0.25	0.593	2.00474e-08	GPSM1
1.32398e-12	-1.09497	0.346	0.691	2.04039e-08	TRBC2
1.32811e-12	0.366708	1	1	2.04675e-08	ATP5MC2
1.33333e-12	0.440899	0.952	0.867	2.05479e-08	RAP1GDS1
1.40566e-12	-0.418423	1	1	2.16626e-08	MYH9
1.41337e-12	0.304496	1	1	2.17814e-08	KRT14
1.454e-12	0.482978	1	0.937	2.24076e-08	MBNL2
1.49147e-12	0.39602	1	0.997	2.2985e-08	TXNL1
1.52808e-12	-1.04977	0.5	0.755	2.35493e-08	COL15A1
1.61462e-12	-1.29174	0.654	0.883	2.48828e-08	S100A7A
1.63035e-12	-0.632876	0.894	0.971	2.51253e-08	CSK
1.64794e-12	0.396369	1	0.989	2.53964e-08	NDUFS3
1.65966e-12	0.478725	0.981	0.904	2.55771e-08	PTK6
1.68087e-12	0.508731	0.615	0.299	2.59039e-08	MARC1
1.6949e-12	0.470033	0.894	0.688	2.612e-08	GCDH
1.71645e-12	-1.02828	0.577	0.838	2.64521e-08	ENG
1.74223e-12	0.273989	0.99	0.91	2.68496e-08	UNC5B
1.8212e-12	0.544814	0.933	0.708	2.80665e-08	ZBTB16
1.82913e-12	0.42467	0.74	0.363	2.81887e-08	ZNF524
1.8707e-12	0.623784	0.865	0.658	2.88294e-08	ACSS3
1.89873e-12	0.45288	0.981	0.957	2.92614e-08	SEC22B
1.91037e-12	-0.78788	0.471	0.762	2.94408e-08	TGFB1
1.94111e-12	0.504571	0.904	0.743	2.99145e-08	TMEM135
1.94947e-12	-0.70243	0.817	0.918	3.00432e-08	DPYSL3
1.97418e-12	-0.786933	0.337	0.67	3.04241e-08	PSMB9
1.98451e-12	-1.25069	0.481	0.779	3.05833e-08	GRHL3
2.12439e-12	0.348924	0.625	0.27	3.2739e-08	CTH
2.1433e-12	-0.741074	0.337	0.647	3.30305e-08	ACOT9
2.24656e-12	-0.757113	0.933	0.961	3.46218e-08	SGK1
2.30265e-12	-0.853396	0.519	0.781	3.54862e-08	PPP1R18
2.36427e-12	-1.09726	0.538	0.777	3.64358e-08	PDGFRB
2.39289e-12	0.475418	0.942	0.82	3.68769e-08	RILP
2.40339e-12	-0.653677	0.808	0.929	3.70386e-08	TMEM109
2.52178e-12	0.531014	0.875	0.654	3.88632e-08	ZNF354A
2.57772e-12	0.508585	0.952	0.853	3.97253e-08	ENDOD1
2.62039e-12	-0.667683	0.808	0.929	4.03829e-08	LASP1
2.64277e-12	0.462296	0.942	0.842	4.07277e-08	GTF2H5
2.73006e-12	0.428179	1	0.991	4.20729e-08	COX17
2.75311e-12	-0.677336	0.942	0.993	4.24281e-08	PLP2
2.76503e-12	0.482948	0.769	0.439	4.26119e-08	TMEM53
2.8109e-12	-1.0838	0.202	0.543	4.33188e-08	HSPB8
2.82079e-12	-0.688528	0.712	0.926	4.34712e-08	PALLD
2.84465e-12	-0.775896	0.413	0.716	4.3839e-08	PTP4A3
2.97635e-12	-0.965143	0.192	0.528	4.58685e-08	MXRA8
3.0207e-12	0.484893	0.942	0.822	4.6552e-08	PPM1B
3.06735e-12	0.515404	0.76	0.453	4.72709e-08	PKP2
3.20122e-12	0.30297	1	1	4.9334e-08	EIF3M
3.52324e-12	0.401549	1	0.983	5.42967e-08	IDH3B
3.55314e-12	0.369797	0.269	0.071	5.47575e-08	GABRB3
3.66024e-12	-0.958702	0.394	0.686	5.6408e-08	ID3
3.66335e-12	0.354674	0.298	0.086	5.64559e-08	ARR3
3.7796e-12	-0.668661	0.615	0.873	5.82475e-08	SCPEP1
3.8307e-12	0.41403	0.99	0.984	5.90349e-08	EMC7
3.87563e-12	-1.25999	0.308	0.647	5.97274e-08	POF1B
3.88285e-12	0.436196	0.99	0.946	5.98386e-08	SURF1
3.97639e-12	0.469749	1	0.996	6.12801e-08	ZC3H12A
4.01345e-12	0.373896	1	0.997	6.18512e-08	STUB1
4.07358e-12	0.482948	0.99	0.922	6.27779e-08	NADK
4.13813e-12	-0.713627	0.375	0.717	6.37727e-08	STAT5A
4.17546e-12	-0.744013	0.548	0.834	6.4348e-08	ARL4C
4.40628e-12	-0.680784	0.327	0.636	6.79052e-08	CYP7B1
4.41402e-12	-0.675954	0.712	0.915	6.80244e-08	IRF9
4.47172e-12	-0.524269	0.962	0.989	6.89137e-08	STAT6
4.47912e-12	-0.786769	0.731	0.882	6.90277e-08	RNF213
4.48376e-12	0.459999	0.663	0.328	6.90993e-08	ABHD3
4.49605e-12	0.453584	0.635	0.305	6.92886e-08	PLA2G4A
4.51575e-12	0.522028	0.731	0.413	6.95922e-08	C1orf131
4.52811e-12	-0.447232	1	1	6.97828e-08	ACTR3
4.53382e-12	0.515515	0.923	0.833	6.98706e-08	PHB
4.60068e-12	-0.648417	0.788	0.935	7.0901e-08	SLC39A1
4.77715e-12	-0.653335	0.885	0.972	7.36206e-08	KLF6
4.89072e-12	0.436698	0.981	0.98	7.53708e-08	WSB2
4.90569e-12	0.455279	0.952	0.893	7.56015e-08	RIOX2
4.93114e-12	-1.15235	0.529	0.742	7.59938e-08	THY1
5.01751e-12	0.439898	0.99	0.961	7.73249e-08	GALNT11
5.04521e-12	-0.683074	0.538	0.818	7.77518e-08	SEC14L2
5.0536e-12	0.279637	1	1	7.7881e-08	PSMB1
5.17424e-12	0.439217	0.971	0.824	7.97402e-08	SPRYD4
5.32456e-12	-0.588638	0.933	0.98	8.20568e-08	MARCKS
5.3738e-12	-0.667198	0.865	0.967	8.28156e-08	CDC42EP1
5.66293e-12	0.472059	0.99	0.908	8.72714e-08	MAFB
5.6934e-12	0.303509	0.99	0.926	8.77409e-08	CCDC86
5.74047e-12	-0.93329	0.279	0.594	8.84663e-08	FMOD
5.93939e-12	-0.752133	0.298	0.618	9.15319e-08	ADCY7
6.05826e-12	0.43423	1	0.998	9.33639e-08	TMEM45A
6.07873e-12	0.486131	0.74	0.423	9.36793e-08	ZNF589
6.08873e-12	-0.959139	0.587	0.859	9.38334e-08	PTGS1
6.15184e-12	-0.73329	0.5	0.746	9.4806e-08	RRAS
6.30239e-12	-0.666113	0.413	0.697	9.71261e-08	PCDHGC3
6.48181e-12	0.368042	0.99	0.89	9.98911e-08	IFRD1
6.97148e-12	-0.645992	0.51	0.818	1.07437e-07	ANTXR1
7.16483e-12	-0.750693	0.279	0.6	1.10417e-07	IFI27L2
7.21951e-12	0.363723	1	0.99	1.1126e-07	CSNK2A2
7.25796e-12	0.429504	0.99	0.95	1.11852e-07	FOXC1
7.27243e-12	0.513359	0.846	0.688	1.12075e-07	SIDT2
7.36855e-12	-0.770887	0.567	0.843	1.13557e-07	EPHA2
7.37432e-12	0.414354	0.99	0.964	1.13646e-07	OSBP
7.64104e-12	0.457332	0.894	0.672	1.17756e-07	TRMT6
7.65573e-12	-2.17211	0.952	0.977	1.17983e-07	SBSN
7.74252e-12	-0.593907	0.885	0.932	1.1932e-07	SLC44A1
7.91553e-12	0.483978	0.913	0.779	1.21986e-07	IVD
8.14081e-12	-1.02844	0.298	0.601	1.25458e-07	PDGFRA
8.16981e-12	0.405572	0.952	0.787	1.25905e-07	TMCC3
8.22816e-12	-0.650494	0.577	0.828	1.26804e-07	RALGDS
8.39095e-12	0.443153	0.587	0.277	1.29313e-07	SLC16A11
8.56929e-12	-0.567248	0.827	0.945	1.32061e-07	R3HDM4
8.66751e-12	-0.678921	0.625	0.868	1.33575e-07	ODF3B
8.71085e-12	0.368503	0.519	0.218	1.34243e-07	PPP1R32
9.1363e-12	0.326244	1	0.999	1.408e-07	TLE5
9.16344e-12	0.46229	0.971	0.873	1.41218e-07	TRUB2
9.20688e-12	0.410909	0.635	0.297	1.41887e-07	AR
9.41289e-12	0.34091	1	1	1.45062e-07	ATP5IF1
9.5877e-12	0.49022	0.971	0.932	1.47756e-07	IGSF8
9.66722e-12	0.402977	1	0.963	1.48981e-07	ORMDL2
9.71574e-12	-0.639151	0.51	0.785	1.49729e-07	ODC1
9.98005e-12	0.423278	0.615	0.291	1.53803e-07	TXNL4B
1.01737e-11	-0.745377	0.654	0.864	1.56786e-07	MRC2
1.06374e-11	-0.818773	0.596	0.84	1.63933e-07	EGR1
1.07682e-11	0.328	0.346	0.114	1.65948e-07	FOXA1
1.09226e-11	0.510052	0.933	0.9	1.68329e-07	PYM1
1.09655e-11	0.333912	0.462	0.178	1.68989e-07	ILDR1
1.11085e-11	0.379489	0.615	0.275	1.71193e-07	RHOBTB1
1.13709e-11	0.448462	0.99	0.924	1.75236e-07	DFFA
1.14664e-11	-0.613792	0.913	0.985	1.76709e-07	SLC44A2
1.14705e-11	0.41177	0.625	0.301	1.76772e-07	PIGV
1.14829e-11	-1.81215	0.625	0.837	1.76962e-07	IVL
1.16929e-11	0.296169	1	1	1.802e-07	COPE
1.19186e-11	0.331272	1	1	1.83677e-07	EEF1B2
1.20316e-11	0.362355	1	0.996	1.85419e-07	SH3GLB1
1.2212e-11	-0.907182	0.567	0.824	1.882e-07	VOPP1
1.22987e-11	0.430696	0.933	0.809	1.89535e-07	APOOL
1.23123e-11	0.450866	0.99	0.946	1.89745e-07	PFDN1
1.26603e-11	-0.700037	0.712	0.886	1.95108e-07	ECE1
1.29189e-11	0.478252	0.846	0.661	1.99093e-07	SWI5
1.30921e-11	0.462077	0.981	0.89	2.01763e-07	SEPTIN6
1.32463e-11	-0.454489	1	0.998	2.04139e-07	PRRC2C
1.33684e-11	-0.655205	0.529	0.847	2.0602e-07	ZNF385A
1.38566e-11	-2.0835	0.808	0.903	2.13544e-07	CALML5
1.42429e-11	0.368645	0.577	0.257	2.19498e-07	GALNT4
1.43638e-11	0.512873	0.923	0.73	2.2136e-07	RETREG1
1.46299e-11	0.306476	1	1	2.25462e-07	VDAC1
1.47238e-11	0.471512	0.962	0.879	2.26908e-07	MOCS2
1.47511e-11	-1.03304	0.433	0.696	2.27329e-07	SPARCL1
1.47544e-11	0.363822	1	0.984	2.27381e-07	SELENOP
1.48093e-11	0.426347	1	0.931	2.28226e-07	FAM126B
1.48157e-11	-0.74094	0.702	0.904	2.28325e-07	NFKBIZ
1.524e-11	0.413642	0.981	0.976	2.34864e-07	ACP1
1.52554e-11	-0.657056	0.375	0.687	2.35102e-07	KLHL5
1.53012e-11	0.951699	0.933	0.859	2.35807e-07	ZNF43
1.53342e-11	0.452089	0.808	0.499	2.36315e-07	PODXL2
1.61811e-11	-1.149	0.51	0.803	2.49367e-07	HMOX1
1.62439e-11	0.516621	0.885	0.74	2.50335e-07	BTD
1.6973e-11	-0.55924	0.971	0.996	2.61572e-07	NFKBIA
1.74744e-11	-0.634219	1	1	2.69298e-07	GLUL
1.75007e-11	-0.665881	0.49	0.784	2.69703e-07	SULF2
1.75701e-11	0.277437	1	1	2.70773e-07	CMPK1
1.75847e-11	-1.34392	0.827	0.9	2.70998e-07	ACPP
1.78653e-11	0.438649	0.99	0.955	2.75322e-07	SMIM26
1.80179e-11	0.452881	0.981	0.936	2.77673e-07	SLC35B1
1.88501e-11	0.401059	0.99	0.983	2.90498e-07	IGBP1
1.95831e-11	-0.649782	0.519	0.77	3.01795e-07	CHSY1
1.97256e-11	-0.919014	0.337	0.62	3.03991e-07	CSF2RB
1.9835e-11	-0.681041	0.51	0.78	3.05678e-07	MYO15B
2.01245e-11	-0.924326	0.337	0.638	3.10139e-07	CPVL
2.01507e-11	-0.750321	0.49	0.768	3.10542e-07	TSC22D3
2.01948e-11	0.442296	0.99	0.94	3.11222e-07	GOT1
2.03415e-11	-1.00272	0.471	0.761	3.13483e-07	GDPD3
2.07127e-11	-1.01429	0.606	0.815	3.19204e-07	PLXND1
2.09424e-11	-0.67242	0.308	0.617	3.22744e-07	CLEC7A
2.09691e-11	0.31862	1	0.998	3.23155e-07	RPN1
2.09898e-11	0.453057	0.952	0.91	3.23473e-07	DEAF1
2.15213e-11	-1.22153	0.356	0.669	3.31665e-07	TGM1
2.17115e-11	-1.10394	0.837	0.944	3.34596e-07	IFFO2
2.22016e-11	-1.52044	0.49	0.676	3.42149e-07	CLEC3B
2.223e-11	0.699946	0.933	0.846	3.42586e-07	PIK3R3
2.25312e-11	0.399249	0.952	0.858	3.47228e-07	HDHD3
2.25435e-11	0.422339	1	0.982	3.47418e-07	NDUFV3
2.25534e-11	-0.608203	0.529	0.815	3.47571e-07	AKAP13
2.26014e-11	-0.560721	0.933	0.98	3.48311e-07	PTPN12
2.28478e-11	-0.795474	0.692	0.873	3.52107e-07	UGCG
2.31367e-11	-1.18813	0.346	0.655	3.56559e-07	PGLYRP3
2.35245e-11	0.409049	0.952	0.863	3.62535e-07	SRPK1
2.44695e-11	0.327986	1	0.998	3.771e-07	SLIRP
2.50002e-11	-0.609123	0.894	0.969	3.85278e-07	PTK2
2.55132e-11	0.401465	1	0.982	3.93184e-07	ESRP2
2.56269e-11	0.448132	0.933	0.819	3.94935e-07	TUBGCP5
2.60183e-11	0.42304	0.962	0.811	4.00969e-07	GFM2
2.60562e-11	0.461516	0.683	0.371	4.01551e-07	TIMM23
2.62772e-11	0.356194	1	0.998	4.04958e-07	DDT
2.64235e-11	-1.90971	0.635	0.819	4.07212e-07	C15orf48
2.66533e-11	-0.584504	0.519	0.846	4.10753e-07	IDH3A
2.6776e-11	-0.630799	0.683	0.881	4.12644e-07	GPCPD1
2.70719e-11	0.415961	0.75	0.426	4.17206e-07	BPHL
2.82154e-11	-0.560668	0.933	0.973	4.34828e-07	ITGB5
2.85277e-11	0.395621	0.567	0.259	4.3964e-07	NT5DC3
2.86125e-11	-1.17994	0.683	0.866	4.40947e-07	SCEL
2.88267e-11	0.394569	0.692	0.343	4.44249e-07	RNF125
2.92484e-11	0.42121	0.683	0.355	4.50748e-07	EXOC8
3.10415e-11	0.319909	0.692	0.318	4.7838e-07	P2RY4
3.22588e-11	-0.633155	0.654	0.879	4.97141e-07	TRIM25
3.22833e-11	0.434528	0.875	0.592	4.97518e-07	LIPH
3.23062e-11	-1.52895	0.606	0.765	4.97871e-07	TPSB2
3.34818e-11	-0.544787	0.894	0.963	5.15989e-07	HNRNPH3
3.41141e-11	0.33927	0.673	0.31	5.25732e-07	SPIRE2
3.52612e-11	-0.518189	0.981	0.987	5.4341e-07	CRIP2
3.53675e-11	0.446895	1	0.947	5.45049e-07	TTC37
3.57767e-11	0.497496	0.923	0.841	5.51354e-07	NUDT8
3.58531e-11	0.379157	1	0.998	5.52532e-07	HSPA1B
3.69341e-11	0.321002	1	1	5.69191e-07	P4HB
3.76656e-11	-0.497628	1	0.993	5.80464e-07	RSRP1
3.93533e-11	-0.551649	0.865	0.95	6.06474e-07	PPP1R12C
4.2299e-11	0.351333	1	0.963	6.5187e-07	USP47
4.33714e-11	-0.593473	0.606	0.863	6.68397e-07	MYO5A
4.49131e-11	0.454967	0.962	0.824	6.92156e-07	ENTPD1
4.56185e-11	0.410811	1	0.882	7.03027e-07	PLPP1
4.5653e-11	-1.04854	0.365	0.672	7.03558e-07	CLIC3
4.67626e-11	0.420848	0.558	0.265	7.20658e-07	CBX2
4.80983e-11	-0.614612	0.317	0.632	7.41243e-07	FAR1
5.13549e-11	-0.551976	0.894	0.971	7.91431e-07	MAPK3
5.16687e-11	0.391204	1	0.936	7.96266e-07	USP33
5.16953e-11	0.362725	0.385	0.143	7.96677e-07	SLC52A3
5.2138e-11	0.459376	0.962	0.938	8.03499e-07	SNAP29
5.22653e-11	-1.01291	0.5	0.709	8.0546e-07	PMP22
5.23005e-11	-0.774783	0.481	0.744	8.06004e-07	ANGPTL2
5.37179e-11	-0.616117	0.817	0.926	8.27846e-07	WBP1L
5.44133e-11	0.458624	0.942	0.852	8.38564e-07	IQANK1
5.46663e-11	0.386381	1	0.984	8.42462e-07	SPCS1
5.53587e-11	0.418167	0.962	0.823	8.53133e-07	C11orf1
5.55103e-11	-0.98419	0.596	0.82	8.55469e-07	PRDM1
5.7777e-11	-0.557306	0.817	0.947	8.90401e-07	TMOD3
5.79966e-11	-0.880123	0.231	0.539	8.93785e-07	C1QTNF1
5.86256e-11	-0.693261	0.798	0.908	9.03479e-07	IL1R1
5.93193e-11	-0.566434	0.635	0.833	9.1417e-07	FCHO2
6.03062e-11	-1.00348	0.779	0.961	9.29379e-07	PLA2G4B
6.36046e-11	-0.676893	0.567	0.815	9.80211e-07	THBD
6.47535e-11	0.360078	1	0.975	9.97916e-07	TMX2
6.48411e-11	0.346892	1	0.993	9.99267e-07	PFKL
6.80675e-11	0.350371	0.635	0.305	1.04899e-06	CACFD1
6.88141e-11	0.41228	0.99	0.948	1.06049e-06	GRIPAP1
7.03809e-11	0.408917	0.962	0.89	1.08464e-06	TOM1L1
7.26877e-11	0.442355	0.75	0.444	1.12019e-06	CHADL
7.46455e-11	-0.485322	0.981	0.989	1.15036e-06	TRIOBP
7.48121e-11	0.358168	1	0.997	1.15293e-06	APRT
7.48277e-11	-0.639861	1	0.998	1.15317e-06	HIST1H4C
7.54029e-11	0.369228	0.577	0.27	1.16203e-06	TBX3
7.74335e-11	-0.51742	0.875	0.961	1.19333e-06	C1orf21
7.84719e-11	0.371082	1	1	1.20933e-06	GJA1
7.86575e-11	-0.609746	0.356	0.661	1.21219e-06	RCAN1
7.90406e-11	0.320664	1	1	1.21809e-06	SURF4
8.19563e-11	-0.635301	0.519	0.755	1.26303e-06	CNPY3
8.20571e-11	0.388174	0.99	0.986	1.26458e-06	MFN2
8.26804e-11	0.406195	0.644	0.333	1.27419e-06	HAX1
8.36193e-11	-0.719809	0.644	0.833	1.28866e-06	PAM
8.381e-11	-0.656997	0.827	0.935	1.2916e-06	FKBP9
8.38999e-11	0.386066	1	0.965	1.29298e-06	LETMD1
8.51788e-11	0.383975	0.99	0.988	1.31269e-06	POLDIP2
8.54003e-11	0.314571	1	0.998	1.3161e-06	C19orf53
8.65844e-11	0.437241	0.904	0.891	1.33435e-06	CMAS
9.04367e-11	0.433566	1	0.951	1.39372e-06	TOMM40
9.1531e-11	0.461985	0.875	0.633	1.41058e-06	MYEOV
9.62116e-11	-0.707213	0.596	0.82	1.48272e-06	CSF1
9.67574e-11	0.430639	0.952	0.888	1.49113e-06	FAM234A
9.77574e-11	-0.599079	0.721	0.898	1.50654e-06	STX7
9.8231e-11	-0.885774	0.404	0.655	1.51384e-06	CYBB
9.90043e-11	0.331578	1	0.995	1.52575e-06	FIS1
9.9871e-11	0.432152	0.952	0.778	1.53911e-06	JADE1
1.0341e-10	-0.718239	0.327	0.632	1.59365e-06	SLC39A14
1.04326e-10	-0.833995	0.337	0.632	1.60777e-06	ANKRD35
1.04758e-10	0.428577	0.952	0.864	1.61442e-06	UQCC2
1.04826e-10	0.414559	1	0.979	1.61548e-06	NDFIP2
1.05135e-10	-0.643361	0.394	0.678	1.62023e-06	DOC2B
1.05715e-10	0.333337	0.99	0.963	1.62918e-06	SORT1
1.05874e-10	0.363552	0.692	0.349	1.63163e-06	ATG4A
1.08047e-10	0.285851	1	1	1.66511e-06	NAPA
1.08604e-10	0.46386	0.962	0.915	1.6737e-06	FDX1
1.10197e-10	0.432977	0.74	0.434	1.69825e-06	FN3K
1.12323e-10	0.36189	0.644	0.32	1.73101e-06	LRP12
1.14603e-10	-0.62433	0.538	0.855	1.76614e-06	ROBO1
1.15603e-10	0.414582	0.99	0.94	1.78155e-06	GRHL2
1.15773e-10	0.567551	0.942	0.831	1.78418e-06	ZNF675
1.15889e-10	-0.621312	0.452	0.721	1.78596e-06	ARID5B
1.16073e-10	-0.816873	0.413	0.672	1.7888e-06	SAMHD1
1.16269e-10	-0.747261	0.644	0.846	1.79183e-06	HIST1H4I
1.17697e-10	0.461455	0.933	0.882	1.81383e-06	MINDY1
1.17901e-10	0.422083	0.615	0.314	1.81697e-06	TPMT
1.1812e-10	0.414097	0.99	0.953	1.82035e-06	TMEM63B
1.18261e-10	-0.593072	0.644	0.877	1.82252e-06	ENAH
1.18397e-10	-1.47138	0.375	0.662	1.82461e-06	SPRR1B
1.23494e-10	-0.658989	0.644	0.857	1.90317e-06	GBP2
1.25503e-10	-0.526512	0.99	0.977	1.93413e-06	NUCKS1
1.27317e-10	0.43376	0.769	0.461	1.96209e-06	SPATA6L
1.27412e-10	0.40221	0.577	0.278	1.96354e-06	TEX30
1.30343e-10	-0.560042	0.837	0.957	2.00871e-06	KLF10
1.35416e-10	0.407746	0.99	0.917	2.08689e-06	KIAA0232
1.37826e-10	0.444987	0.769	0.437	2.12404e-06	TAF6L
1.44614e-10	-0.824381	0.481	0.739	2.22865e-06	CLEC2B
1.48122e-10	0.357819	1	0.998	2.28271e-06	TMEM258
1.5193e-10	0.941391	0.99	0.837	2.34139e-06	HSD3B1
1.53356e-10	0.446143	0.99	0.975	2.36337e-06	NSUN2
1.54421e-10	-0.75113	0.385	0.667	2.37978e-06	AIF1
1.54685e-10	-0.553633	0.894	0.989	2.38386e-06	MINK1
1.56647e-10	0.441724	0.971	0.899	2.41409e-06	CETN2
1.58352e-10	0.451729	0.942	0.85	2.44037e-06	PICK1
1.62458e-10	-0.72399	0.423	0.726	2.50364e-06	CERK
1.62834e-10	-0.677777	0.356	0.665	2.50943e-06	FCER1A
1.66711e-10	-0.538842	0.894	0.944	2.56918e-06	TMEM43
1.67796e-10	0.378929	1	0.967	2.58591e-06	TANK
1.68383e-10	0.458436	0.885	0.749	2.59495e-06	TRAPPC6A
1.72618e-10	-0.597457	0.779	0.926	2.66022e-06	ARAP1
1.74913e-10	0.29862	1	0.964	2.69559e-06	GABARAPL1
1.74971e-10	-0.635697	0.452	0.73	2.69649e-06	PHF19
1.78453e-10	0.443728	0.933	0.829	2.75014e-06	HINT2
1.82682e-10	-1.48722	0.442	0.724	2.81531e-06	KLK11
1.83776e-10	0.380614	0.981	0.947	2.83217e-06	DNPH1
1.87295e-10	-0.565342	0.625	0.841	2.8864e-06	SPRYD3
1.87451e-10	0.480999	0.923	0.834	2.88881e-06	ADCK2
1.89136e-10	0.438244	0.933	0.873	2.91477e-06	ISOC2
1.91533e-10	0.374192	0.635	0.318	2.95171e-06	ZSCAN31
1.93926e-10	0.37737	1	0.985	2.9886e-06	NDUFAB1
1.99741e-10	0.278939	1	0.963	3.0782e-06	RORA
2.04544e-10	-0.845827	0.317	0.592	3.15223e-06	DNM1
2.06459e-10	0.365859	0.644	0.327	3.18174e-06	GLDN
2.06648e-10	-0.535164	0.837	0.963	3.18465e-06	IKBKB
2.08597e-10	-0.534392	0.837	0.947	3.21469e-06	SEPTIN8
2.09527e-10	-0.544332	0.942	0.985	3.22902e-06	AHR
2.14235e-10	-0.557538	0.615	0.842	3.30158e-06	PPFIBP2
2.15754e-10	-0.537254	0.625	0.857	3.32499e-06	PLCG1
2.1888e-10	0.436136	1	0.999	3.37316e-06	NUPR1
2.29857e-10	0.322454	1	1	3.54232e-06	CLTB
2.36288e-10	-1.30319	0.231	0.549	3.64143e-06	ALDH1A3
2.38652e-10	-0.547141	0.654	0.874	3.67787e-06	GLS
2.38762e-10	0.394365	0.615	0.314	3.67956e-06	SDHAF3
2.42476e-10	0.319632	0.423	0.166	3.73679e-06	GPC6
2.52666e-10	0.415702	0.462	0.204	3.89383e-06	NEK8
2.52701e-10	0.313014	1	0.997	3.89438e-06	ERP29
2.54414e-10	0.297651	0.423	0.167	3.92077e-06	DGCR6L
2.55273e-10	0.413227	0.885	0.727	3.93402e-06	DNASE2
2.56204e-10	-0.535557	0.452	0.75	3.94837e-06	PIAS3
2.56955e-10	-0.607935	0.606	0.87	3.95993e-06	HNRNPLL
2.59917e-10	-0.634795	0.519	0.752	4.00558e-06	SLC39A13
2.60399e-10	0.391558	0.5	0.228	4.01301e-06	RBKS
2.6345e-10	0.332231	0.404	0.161	4.06003e-06	CCT6B
2.70159e-10	-0.423451	1	0.998	4.16342e-06	H3F3B
2.72807e-10	-1.11381	0.394	0.638	4.20423e-06	CD163
2.76805e-10	-0.613733	0.635	0.864	4.26583e-06	MTSS1
2.77616e-10	0.39544	0.567	0.267	4.27835e-06	FMO5
2.80723e-10	-0.630239	0.837	0.931	4.32621e-06	MLLT6
2.81197e-10	-0.691626	0.885	0.939	4.33353e-06	RHOB
2.83235e-10	-0.699756	0.644	0.823	4.36494e-06	ANKRD10
2.88728e-10	-0.779335	0.452	0.758	4.44958e-06	POU2F3
2.91486e-10	-0.543213	0.49	0.753	4.49209e-06	NDE1
2.92199e-10	-0.546739	1	0.996	4.50308e-06	HIST1H1E
2.94833e-10	0.384079	0.856	0.653	4.54368e-06	MFSD4B
2.95055e-10	-0.51605	0.923	0.98	4.5471e-06	HK1
2.951e-10	0.536683	0.942	0.84	4.54778e-06	ITM2A
2.95787e-10	-0.847806	0.75	0.917	4.55837e-06	HIST1H3D
3.1648e-10	0.362269	0.99	0.945	4.87727e-06	CDC42EP4
3.17958e-10	-0.627992	0.404	0.672	4.90006e-06	AIP
3.1822e-10	0.41057	1	0.993	4.9041e-06	ABCD3
3.19254e-10	-0.734543	0.471	0.752	4.92002e-06	CCL2
3.19671e-10	0.358863	1	0.976	4.92645e-06	MGAT1
3.30447e-10	0.383815	0.99	0.965	5.09251e-06	NDUFA7
3.31226e-10	0.399428	0.981	0.961	5.10453e-06	RHOD
3.35749e-10	-0.478319	0.952	0.98	5.17422e-06	ACTN4
3.3974e-10	0.55634	0.962	0.864	5.23573e-06	KRT7
3.41722e-10	0.401903	0.99	0.984	5.26627e-06	IRAK1
3.42569e-10	-0.549031	0.846	0.945	5.27932e-06	COLGALT1
3.65859e-10	0.441847	0.817	0.533	5.63825e-06	GABRA4
3.6646e-10	0.393323	0.625	0.322	5.64751e-06	RPP40
3.71131e-10	-1.06634	0.846	0.972	5.7195e-06	IER3
3.74182e-10	-0.363418	1	1	5.76652e-06	SRRM2
3.79105e-10	0.405841	0.971	0.923	5.84239e-06	IARS2
3.82833e-10	-0.708364	0.481	0.754	5.89984e-06	CKB
3.83092e-10	0.414123	1	0.955	5.90382e-06	DUSP23
3.92318e-10	-0.491788	0.529	0.81	6.04602e-06	DAB2IP
4.06861e-10	0.401555	0.981	0.964	6.27014e-06	DUOX1
4.09437e-10	0.376117	0.971	0.873	6.30984e-06	CCNF
4.10262e-10	0.479776	0.885	0.748	6.32254e-06	TF
4.17308e-10	0.327814	1	1	6.43113e-06	RACK1
4.23657e-10	-0.895243	0.683	0.826	6.52898e-06	TGFBR2
4.25233e-10	0.409518	0.99	0.961	6.55327e-06	SLC39A9
4.32766e-10	0.345866	1	0.99	6.66936e-06	NOP10
4.51234e-10	-0.683135	0.404	0.69	6.95396e-06	EPHB3
4.53954e-10	-0.819966	0.279	0.555	6.99588e-06	A4GALT
4.54488e-10	0.447488	0.798	0.569	7.00412e-06	COA6
4.55343e-10	-0.612977	0.548	0.786	7.0173e-06	MOB3A
4.61911e-10	0.388283	0.971	0.884	7.11851e-06	SLC30A6
4.62713e-10	-2.13764	0.663	0.824	7.13087e-06	CDSN
4.68254e-10	0.362132	0.452	0.198	7.21627e-06	JADE3
4.93773e-10	0.411008	0.894	0.728	7.60953e-06	PIGP
4.96776e-10	0.428936	0.894	0.735	7.65581e-06	RAB15
4.97834e-10	0.323393	1	0.968	7.67213e-06	DHRS3
5.00335e-10	-0.78242	0.538	0.751	7.71066e-06	CYBRD1
5.2147e-10	0.681961	0.51	0.249	8.03638e-06	DHRS2
5.50175e-10	0.391469	0.904	0.711	8.47875e-06	GADD45G
5.53107e-10	0.356103	1	0.983	8.52393e-06	SERPINB5
5.80799e-10	0.287413	0.317	0.109	8.9507e-06	HIST2H2BE
5.84962e-10	-0.623142	0.885	0.949	9.01485e-06	MFGE8
5.86234e-10	0.443654	0.971	0.882	9.03445e-06	ALDH5A1
5.86808e-10	0.509761	0.894	0.814	9.0433e-06	ADGRA3
5.9099e-10	0.36929	0.99	0.961	9.10775e-06	NOMO1
6.04664e-10	0.3305	0.654	0.327	9.31847e-06	DSG2
6.05021e-10	-0.415943	1	1	9.32398e-06	HDGF
6.07891e-10	0.337831	0.635	0.318	9.3682e-06	NUBPL
6.53171e-10	0.464655	0.942	0.904	1.0066e-05	TMEM208
6.83354e-10	-0.538846	0.856	0.954	1.05312e-05	MAP3K6
6.84979e-10	-1.73287	0.606	0.814	1.05562e-05	SMPD3
6.93125e-10	-0.495379	0.971	0.999	1.06817e-05	LUC7L3
6.96104e-10	-0.748147	0.173	0.467	1.07277e-05	FLT3LG
7.03136e-10	0.373151	0.558	0.273	1.0836e-05	OPN3
7.13568e-10	-0.560679	0.731	0.915	1.09968e-05	ARHGAP17
7.19123e-10	0.385074	0.962	0.884	1.10824e-05	MCEE
7.30871e-10	0.418664	0.933	0.883	1.12635e-05	DHDDS
7.3789e-10	0.337258	0.99	0.984	1.13716e-05	CALCOCO2
7.53652e-10	0.379799	1	0.988	1.16145e-05	UBE2A
7.78164e-10	-0.541366	0.981	0.993	1.19923e-05	CLIP1
8.01316e-10	-0.774503	0.356	0.629	1.23491e-05	ADGRE5
8.0861e-10	0.412397	0.962	0.923	1.24615e-05	FAM174A
8.18467e-10	-0.778465	0.5	0.802	1.26134e-05	S100A3
8.20684e-10	0.379314	0.952	0.896	1.26476e-05	SPRTN
8.41237e-10	-0.689126	0.404	0.678	1.29643e-05	CCDC69
8.54823e-10	0.35707	1	0.987	1.31737e-05	CHCHD1
8.68352e-10	-0.812428	0.413	0.686	1.33822e-05	RASSF4
8.85562e-10	0.311665	1	0.984	1.36474e-05	CLPX
9.00313e-10	-1.38512	0.481	0.769	1.38747e-05	PLA2G4D
9.12028e-10	-0.653309	0.567	0.804	1.40553e-05	CRISPLD2
9.18469e-10	0.33941	0.663	0.333	1.41545e-05	ACER2
9.21035e-10	0.357276	0.625	0.312	1.41941e-05	PUS3
9.31166e-10	-0.618409	0.394	0.677	1.43502e-05	GNA15
9.43578e-10	-0.569884	0.635	0.855	1.45415e-05	HDAC5
9.58517e-10	-0.516675	0.596	0.823	1.47717e-05	SKIL
9.62802e-10	0.340659	1	0.968	1.48377e-05	NSA2
9.75324e-10	0.348362	0.558	0.273	1.50307e-05	ANKEF1
1.01059e-09	-0.451782	0.933	0.987	1.55742e-05	WAC
1.03089e-09	0.378731	1	0.99	1.58871e-05	HRAS
1.04716e-09	0.410809	0.837	0.592	1.61378e-05	PTPMT1
1.06762e-09	-0.571036	0.74	0.905	1.64531e-05	BNIP2
1.08749e-09	-0.617388	0.75	0.894	1.67593e-05	CMTM3
1.08808e-09	-0.793443	0.683	0.896	1.67685e-05	SNX29
1.10685e-09	-0.731763	0.231	0.52	1.70577e-05	FXYD6
1.1224e-09	0.361073	1	0.998	1.72973e-05	ACTN1
1.13244e-09	0.438601	0.933	0.828	1.74521e-05	COMTD1
1.14082e-09	-0.738901	0.471	0.732	1.75811e-05	FGFR1
1.14198e-09	-0.991929	0.24	0.547	1.75991e-05	TPRG1
1.16018e-09	-0.715182	0.462	0.707	1.78795e-05	IL33
1.17395e-09	0.342223	1	0.998	1.80917e-05	PSMD1
1.19497e-09	0.403387	0.808	0.579	1.84157e-05	TMEM192
1.20961e-09	0.391706	0.76	0.435	1.86412e-05	RTN4RL1
1.22683e-09	-0.590192	0.394	0.667	1.89067e-05	RNF144B
1.22926e-09	0.280476	1	0.999	1.89441e-05	TMED10
1.25266e-09	-0.603367	0.433	0.681	1.93048e-05	ARRB2
1.25383e-09	0.278669	1	1	1.93228e-05	PSMA1
1.26103e-09	-0.599057	0.423	0.685	1.94337e-05	CRTAP
1.26585e-09	-0.426005	0.981	0.999	1.9508e-05	REXO2
1.27649e-09	0.313896	0.394	0.155	1.9672e-05	KBTBD11
1.27954e-09	0.360942	0.654	0.337	1.9719e-05	LRP3
1.28212e-09	0.311993	0.577	0.272	1.97587e-05	TRHDE
1.29776e-09	0.333084	0.99	0.964	1.99998e-05	GDE1
1.31525e-09	-0.531222	0.875	0.958	2.02693e-05	SH3BGRL
1.31675e-09	0.392282	0.952	0.872	2.02925e-05	TRIAP1
1.32036e-09	-0.596997	0.731	0.886	2.03481e-05	TBCB
1.32106e-09	-1.11701	0.337	0.603	2.03589e-05	SLC5A1
1.3285e-09	0.345119	1	0.98	2.04735e-05	BCKDK
1.3504e-09	0.508199	0.981	0.892	2.08111e-05	PLAAT3
1.37216e-09	-0.553184	0.683	0.858	2.11464e-05	NFKB1
1.38239e-09	-1.67873	0.75	0.88	2.13041e-05	ATP6V1C2
1.39337e-09	0.307995	0.327	0.118	2.14733e-05	CNDP1
1.39803e-09	0.445948	0.615	0.334	2.1545e-05	ACTR6
1.42227e-09	0.279363	1	1	2.19186e-05	PPP1CB
1.43824e-09	0.392216	0.962	0.901	2.21647e-05	COMMD9
1.45272e-09	-1.52412	0.808	0.899	2.23879e-05	KRT80
1.46165e-09	-0.718598	0.51	0.747	2.25255e-05	TNFAIP2
1.4629e-09	-0.608309	0.471	0.738	2.25447e-05	GRAMD1A
1.47381e-09	0.398356	0.654	0.353	2.27129e-05	CIART
1.4795e-09	-0.550802	0.702	0.878	2.28006e-05	NECAP2
1.47962e-09	0.343337	0.635	0.31	2.28024e-05	PTPRQ
1.48737e-09	-0.669887	0.913	0.949	2.29219e-05	FNBP1
1.51198e-09	-0.563301	0.702	0.899	2.33011e-05	SPTLC2
1.5144e-09	0.397196	0.817	0.548	2.33385e-05	MFSD9
1.52842e-09	0.37602	0.99	0.948	2.35545e-05	MTIF3
1.56131e-09	0.346786	0.462	0.203	2.40613e-05	APOO
1.58367e-09	-2.12372	0.51	0.739	2.44059e-05	CRCT1
1.58443e-09	-0.465367	0.942	0.98	2.44177e-05	LDB1
1.58593e-09	-0.713469	0.24	0.524	2.44408e-05	MAN1A1
1.60223e-09	0.418719	0.808	0.542	2.46919e-05	PAQR5
1.67595e-09	0.395186	0.971	0.94	2.5828e-05	NDUFV2
1.71058e-09	0.339795	1	0.99	2.63617e-05	PMPCB
1.72232e-09	0.373151	0.933	0.891	2.65426e-05	NDUFS7
1.76297e-09	-0.613954	0.471	0.705	2.71692e-05	RABGAP1L
1.85924e-09	0.442266	0.913	0.784	2.86528e-05	EIF2B3
1.89604e-09	-0.588568	0.587	0.832	2.92198e-05	KDM3A
1.90434e-09	0.303244	1	0.993	2.93477e-05	ERCC1
1.90606e-09	-0.478357	0.904	0.983	2.93743e-05	SF3B2
1.94127e-09	-0.796238	0.702	0.872	2.99169e-05	CTSL
1.94818e-09	-0.63441	0.663	0.852	3.00235e-05	CD47
1.95156e-09	0.317663	0.99	0.963	3.00754e-05	SYMPK
1.97396e-09	0.368616	0.99	0.912	3.04207e-05	APTX
2.02215e-09	0.341817	1	0.993	3.11634e-05	SDHB
2.0477e-09	0.384226	0.75	0.444	3.15571e-05	ZBTB3
2.05653e-09	0.353309	1	0.987	3.16932e-05	ECPAS
2.15641e-09	-0.791716	0.288	0.548	3.32325e-05	ADGRA2
2.15788e-09	0.317607	1	0.997	3.32551e-05	EIF3L
2.19154e-09	-0.748447	0.865	0.949	3.37738e-05	SLC2A1
2.19659e-09	-0.784712	0.654	0.872	3.38516e-05	EPHB6
2.22633e-09	-0.630703	0.923	0.969	3.431e-05	HR
2.3203e-09	-0.657445	0.606	0.812	3.57581e-05	HIST2H2AB
2.32686e-09	-0.570328	0.558	0.777	3.58592e-05	PLEKHG5
2.35098e-09	0.336486	0.596	0.301	3.6231e-05	HHAT
2.38908e-09	-0.531495	0.471	0.739	3.6818e-05	OGFR
2.50019e-09	-0.726018	0.365	0.632	3.85304e-05	CCDC71L
2.50423e-09	0.395776	0.981	0.935	3.85927e-05	IMPAD1
2.50889e-09	0.264628	1	1	3.86645e-05	NDUFV1
2.58767e-09	-0.526018	0.548	0.812	3.98786e-05	OSBPL3
2.59616e-09	0.254398	1	1	4.00094e-05	CCNI
2.65433e-09	0.342055	0.587	0.291	4.09059e-05	QPCTL
2.73277e-09	-0.635629	0.462	0.699	4.21146e-05	VSIR
2.74078e-09	-0.524764	0.644	0.861	4.22382e-05	KCTD10
2.74869e-09	0.313076	0.346	0.134	4.23601e-05	GGT2
2.77695e-09	-0.588781	0.385	0.664	4.27956e-05	PIK3IP1
2.80371e-09	0.408784	0.865	0.731	4.32079e-05	NPL
2.84289e-09	0.415548	0.933	0.875	4.38117e-05	LDLR
2.84961e-09	0.268893	1	0.999	4.39154e-05	RNASEK
2.87372e-09	-0.564722	0.365	0.642	4.42869e-05	HDGFL3
2.90483e-09	0.463134	0.846	0.618	4.47664e-05	AKR1C3
2.92663e-09	0.277073	1	0.998	4.51023e-05	ADAM15
2.94968e-09	-0.756768	0.51	0.755	4.54576e-05	VSNL1
2.99579e-09	-0.504318	0.962	0.994	4.61681e-05	KIF1C
3.01586e-09	-0.484184	0.856	0.946	4.64774e-05	RIN2
3.01779e-09	-0.816906	0.519	0.706	4.65071e-05	ZCCHC24
3.03344e-09	-0.483411	0.971	0.996	4.67484e-05	CAPN1
3.11646e-09	0.297131	0.404	0.163	4.80278e-05	GLYATL1
3.22577e-09	0.357654	0.933	0.882	4.97124e-05	CTBS
3.26142e-09	-0.551576	0.548	0.786	5.02617e-05	PIP4K2B
3.26147e-09	-0.543199	0.962	0.988	5.02625e-05	ARIH1
3.32552e-09	0.375723	0.923	0.8	5.12497e-05	DERL1
3.35183e-09	-0.55058	0.462	0.721	5.1655e-05	ORAI1
3.42622e-09	-0.580457	0.442	0.697	5.28014e-05	ABCC5
3.49699e-09	-0.54836	0.923	0.974	5.38921e-05	CNN3
3.52859e-09	-0.49559	0.51	0.778	5.43791e-05	SIK3
3.5809e-09	0.463174	0.846	0.699	5.51852e-05	APIP
3.61507e-09	0.301845	0.635	0.324	5.57118e-05	PDCD2L
3.62166e-09	-0.834536	0.375	0.636	5.58135e-05	TPPP3
3.66154e-09	-0.607364	0.606	0.787	5.64279e-05	TBC1D2B
3.72464e-09	-0.651976	0.702	0.852	5.74004e-05	TPP1
3.7424e-09	0.41414	0.933	0.832	5.76742e-05	MCAT
3.76111e-09	0.274651	1	0.994	5.79625e-05	TOB1
3.82922e-09	-0.754957	0.221	0.49	5.90122e-05	CELF2
3.82984e-09	0.278222	1	1	5.90217e-05	SNX3
3.9125e-09	-0.530861	0.721	0.913	6.02956e-05	ABR
3.91968e-09	-0.516301	0.827	0.957	6.04061e-05	N4BP1
4.03353e-09	0.371718	1	0.967	6.21607e-05	NAA50
4.14328e-09	0.271813	1	1	6.38521e-05	TM9SF3
4.17918e-09	0.34675	1	0.984	6.44053e-05	POMP
4.2169e-09	0.329947	1	0.998	6.49866e-05	USO1
4.27355e-09	-2.59573	0.635	0.815	6.58597e-05	SPRR4
4.29833e-09	0.333912	0.99	0.984	6.62416e-05	TFAP2C
4.52071e-09	-0.638603	0.404	0.659	6.96687e-05	CARHSP1
4.53294e-09	0.459501	0.788	0.636	6.98571e-05	PEX7
4.54781e-09	-0.561511	0.894	0.968	7.00863e-05	LTBP3
4.57303e-09	-0.452807	0.865	0.935	7.0475e-05	IRF3
4.58294e-09	-0.588482	0.404	0.686	7.06276e-05	ASAP2
4.6108e-09	-1.03165	0.375	0.635	7.10571e-05	C19orf33
4.66266e-09	0.269486	1	1	7.18563e-05	PSMD13
4.66726e-09	0.372603	1	0.887	7.19272e-05	MCAM
4.67754e-09	-0.801581	0.327	0.585	7.20856e-05	CD53
4.7213e-09	0.313293	0.577	0.289	7.27599e-05	C1orf50
4.77033e-09	-0.48432	0.567	0.836	7.35156e-05	USP25
4.89163e-09	0.41004	0.904	0.789	7.53849e-05	EPB41
4.90095e-09	-0.594751	0.663	0.834	7.55286e-05	RNF130
4.91752e-09	0.341897	0.99	0.971	7.5784e-05	ARFGEF2
4.96267e-09	0.394718	0.452	0.199	7.64797e-05	HGD
4.97108e-09	-0.586956	0.712	0.884	7.66093e-05	ABCC1
5.03821e-09	-0.799868	0.692	0.837	7.76439e-05	CAV1
5.11562e-09	0.408085	0.712	0.408	7.88368e-05	CCNG2
5.19182e-09	-0.544836	0.481	0.729	8.00111e-05	MGAT5
5.31493e-09	-0.47534	0.846	0.941	8.19084e-05	MYOF
5.34572e-09	-2.31799	0.875	0.891	8.23829e-05	ASPRV1
5.36568e-09	-0.974121	0.173	0.437	8.26906e-05	PODN
5.36714e-09	-1.04622	0.894	0.969	8.2713e-05	ERO1A
5.42769e-09	0.345886	0.99	0.97	8.36462e-05	CACUL1
5.44121e-09	0.407923	0.952	0.845	8.38545e-05	PLEKHG6
5.58008e-09	-0.527082	0.538	0.813	8.59946e-05	SNAI2
5.61417e-09	0.33496	1	0.989	8.652e-05	PSMB3
5.66162e-09	-0.583446	0.452	0.708	8.72512e-05	ADCY3
5.9567e-09	0.33168	0.529	0.26	9.17987e-05	FAM221A
5.97966e-09	0.347378	1	0.971	9.21526e-05	PCMTD1
5.99068e-09	-0.493464	0.538	0.758	9.23223e-05	CEP164
6.08232e-09	0.365688	1	0.962	9.37346e-05	ATP9B
6.12603e-09	-0.725136	0.913	0.982	9.44082e-05	EVPL
6.15268e-09	0.312873	1	0.994	9.48189e-05	PARK7
6.27376e-09	-0.47606	0.942	0.993	9.66849e-05	ESYT2
6.31224e-09	-0.60509	0.596	0.804	9.7278e-05	ID2
6.37275e-09	0.346405	1	0.999	9.82105e-05	PILRB
6.41725e-09	0.345486	0.606	0.318	9.88962e-05	ZNF433
6.43591e-09	0.37327	0.481	0.23	9.91838e-05	STX19
6.50889e-09	-1.29206	0.971	0.996	0.000100309	S100A2
6.53041e-09	-0.530515	0.731	0.876	0.00010064	ARL2BP
6.53398e-09	-0.406455	0.99	0.999	0.000100695	LENG8
6.7202e-09	0.389697	0.971	0.879	0.000103565	TBC1D16
7.00817e-09	-0.377118	1	1	0.000108003	WNK1
7.15765e-09	0.384412	0.942	0.829	0.000110307	PLPBP
7.29395e-09	0.385085	0.971	0.923	0.000112407	VPS54
7.44955e-09	0.378966	0.99	0.917	0.000114805	GSS
7.58991e-09	-0.815662	0.529	0.715	0.000116968	TNS2
8.04999e-09	0.358133	0.942	0.855	0.000124058	NMRK1
8.07202e-09	0.42917	0.798	0.594	0.000124398	ALG14
8.25304e-09	-0.894523	0.625	0.741	0.000127188	LAMA4
8.30609e-09	0.368958	0.577	0.297	0.000128005	SOWAHB
8.37751e-09	0.349224	0.971	0.893	0.000129106	CMTM4
8.47041e-09	-0.572687	0.74	0.894	0.000130537	VASP
8.73908e-09	-0.460819	0.952	0.988	0.000134678	CAP1
8.7951e-09	-0.567094	0.606	0.804	0.000135541	ZNFX1
8.80407e-09	-0.492566	0.471	0.748	0.00013568	TPBG
8.96858e-09	0.334007	1	0.97	0.000138215	SOX9
8.9858e-09	0.293516	0.375	0.154	0.00013848	FBXO16
9.17221e-09	0.358535	0.99	0.988	0.000141353	ZDHHC5
9.28341e-09	-0.635649	0.692	0.876	0.000143067	NABP1
9.41149e-09	-1.4542	0.356	0.592	0.000145041	ACKR1
9.46017e-09	0.388001	0.962	0.937	0.000145791	LONP1
9.77005e-09	0.37736	0.981	0.945	0.000150566	EIF4EBP3
9.90447e-09	-0.785501	0.404	0.7	0.000152638	PLCD3
1.00048e-08	0.393226	0.817	0.553	0.000154184	IL20RA
1.00157e-08	-1.77553	0.481	0.754	0.000154352	ACP7
1.0017e-08	0.367898	0.942	0.88	0.000154373	AP3S2
1.03766e-08	-0.840324	0.75	0.84	0.000159914	PLPP3
1.03821e-08	-0.44111	0.971	0.998	0.000159998	NFE2L2
1.04032e-08	0.391036	0.769	0.491	0.000160323	PPP1R3D
1.05183e-08	0.410878	0.894	0.783	0.000162098	PNKD
1.08821e-08	0.300519	0.606	0.309	0.000167705	SPATA18
1.12943e-08	-0.575596	0.596	0.81	0.000174056	WDR6
1.1413e-08	-0.593714	0.731	0.856	0.000175886	PRDX4
1.1481e-08	-0.858089	0.279	0.525	0.000176934	VCAN
1.17195e-08	-0.520988	0.298	0.569	0.000180608	ARRB1
1.19129e-08	-0.852647	0.394	0.641	0.00018359	RAMP3
1.19981e-08	-2.21479	0.721	0.843	0.000184902	SPRR2G
1.20555e-08	-0.428624	0.981	0.982	0.000185788	PLEKHM2
1.21419e-08	-0.525744	0.596	0.815	0.000187119	NDST2
1.21986e-08	0.288999	1	0.999	0.000187993	ATP6V0D1
1.2313e-08	0.369044	0.923	0.861	0.000189756	EEF1E1
1.24491e-08	0.375223	0.981	0.934	0.000191854	LRP11
1.25977e-08	0.300696	0.615	0.317	0.000194144	ARHGAP8
1.26398e-08	0.360037	0.904	0.737	0.000194792	RWDD3
1.27398e-08	0.353965	0.981	0.958	0.000196334	NOC2L
1.275e-08	-0.496062	0.481	0.735	0.000196491	EVA1C
1.2945e-08	-0.547753	0.683	0.891	0.000199495	NOTCH3
1.30803e-08	-0.497239	0.808	0.951	0.000201581	KMT2E
1.38967e-08	0.367811	0.99	0.917	0.000214162	TMEM184A
1.40405e-08	-0.503593	0.51	0.748	0.000216378	ELL
1.41738e-08	0.429707	0.962	0.876	0.000218432	ERLIN2
1.42148e-08	0.337927	0.99	0.979	0.000219064	GNPTG
1.42635e-08	0.331125	0.99	0.94	0.000219815	FARSA
1.43597e-08	-0.598427	0.75	0.881	0.000221297	CHIC2
1.44228e-08	-0.559352	0.76	0.89	0.00022227	MFSD10
1.44241e-08	0.389168	0.894	0.868	0.00022229	COA1
1.44643e-08	0.309945	0.981	0.932	0.000222909	PLAA
1.45955e-08	0.371131	0.923	0.711	0.000224932	PHYH
1.47158e-08	-0.559916	0.529	0.76	0.000226785	JAG1
1.48871e-08	-3.52991	0.904	0.886	0.000229426	IGKC
1.50092e-08	0.267903	0.308	0.114	0.000231307	NAALADL2
1.52381e-08	0.251368	0.317	0.118	0.000234835	ABCC6
1.53173e-08	0.352904	0.615	0.329	0.000236055	LBHD1
1.5525e-08	0.384387	0.75	0.496	0.000239255	ERCC8
1.56164e-08	-0.4642	0.481	0.758	0.000240664	PLD2
1.56796e-08	-0.427984	1	0.986	0.000241639	ANXA5
1.56946e-08	-0.756998	0.356	0.578	0.00024187	ITGA5
1.58986e-08	-0.349762	1	1	0.000245013	CNBP
1.60493e-08	0.252197	1	1	0.000247336	PET100
1.60871e-08	0.31956	0.577	0.29	0.000247919	TRMT9B
1.63059e-08	-0.542666	0.365	0.627	0.000251291	STEAP3
1.63119e-08	0.311521	0.99	0.98	0.000251383	LARP4
1.63231e-08	0.39987	0.913	0.848	0.000251555	RFC1
1.63284e-08	-0.517052	0.433	0.697	0.000251637	SMTN
1.6332e-08	0.397402	0.74	0.466	0.000251692	ANKS1B
1.65018e-08	-0.591479	0.385	0.628	0.000254309	APOL6
1.66584e-08	0.359026	0.99	0.956	0.000256723	FAF2
1.6806e-08	-0.635224	1	0.983	0.000258997	TPM1
1.68835e-08	0.341048	0.49	0.243	0.000260191	SLC29A2
1.69028e-08	-1.18249	0.346	0.589	0.000260489	LYPD5
1.7463e-08	0.33687	1	0.989	0.000269122	FEM1B
1.793e-08	0.356604	0.99	0.969	0.000276319	PPM1A
1.81107e-08	0.340576	0.971	0.933	0.000279103	AFG3L2
1.83025e-08	0.326778	0.548	0.276	0.000282059	TJP3
1.87621e-08	-0.437127	0.99	0.99	0.000289143	GRN
1.87717e-08	0.33914	0.894	0.844	0.00028929	RHBDD3
1.88376e-08	0.349488	0.971	0.949	0.000290306	MED8
1.88889e-08	0.283718	1	0.986	0.000291096	TBC1D20
1.91054e-08	0.400115	0.74	0.512	0.000294433	TLE1
1.92031e-08	-0.582871	0.548	0.777	0.00029594	TCIRG1
1.94983e-08	-1.683	0.817	0.913	0.000300489	KLK7
1.95854e-08	0.368189	0.971	0.904	0.00030183	EPHX1
1.96442e-08	-0.652086	0.923	0.974	0.000302737	TXNDC5
1.965e-08	0.356237	0.942	0.834	0.000302826	FBXO25
2.00395e-08	-0.54007	0.798	0.899	0.000308828	RBPJ
2.02239e-08	-0.523908	0.837	0.944	0.000311671	AIDA
2.05673e-08	-0.584927	0.346	0.622	0.000316962	IFI6
2.09472e-08	0.567919	0.76	0.641	0.000322817	ZNF107
2.12077e-08	-0.580328	0.317	0.568	0.000326831	P4HA2
2.13354e-08	0.397721	0.933	0.842	0.000328799	PSPH
2.15557e-08	-1.37217	0.644	0.838	0.000332194	NCCRP1
2.2221e-08	0.405966	0.962	0.897	0.000342448	NIPSNAP2
2.23368e-08	0.323667	0.635	0.346	0.000344232	NUDT4
2.25211e-08	-0.982033	0.875	0.957	0.000347072	AQP3
2.2777e-08	0.320903	0.356	0.148	0.000351017	LY75
2.30726e-08	-0.38849	0.962	0.997	0.000355571	CTNNA1
2.32323e-08	0.408818	0.913	0.889	0.000358033	COASY
2.36356e-08	0.393478	0.692	0.423	0.000364248	CCDC58
2.37907e-08	0.30943	1	0.975	0.000366638	OPA1
2.40552e-08	-0.578179	0.913	0.949	0.000370715	TAP1
2.41139e-08	0.354233	1	0.922	0.000371619	KLHDC2
2.41169e-08	0.416727	0.942	0.905	0.000371666	LYPLAL1
2.41314e-08	0.329412	0.538	0.275	0.00037189	FHIT
2.41379e-08	-1.31769	1	0.997	0.000371989	FABP5
2.41763e-08	0.481917	0.971	0.904	0.000372581	ANGPTL4
2.46254e-08	0.332659	0.981	0.969	0.000379502	MFF
2.46296e-08	0.306046	0.702	0.382	0.000379567	ZNF682
2.47847e-08	0.292466	1	0.999	0.000381957	ARPC5L
2.51199e-08	0.405264	0.827	0.669	0.000387123	DMAC2L
2.61681e-08	0.310214	0.606	0.32	0.000403277	KIAA1211L
2.63218e-08	0.296691	0.99	0.985	0.000405645	DCTN6
2.63886e-08	0.341089	0.99	0.954	0.000406675	CD164
2.64186e-08	-0.598721	0.683	0.859	0.000407138	RELL1
2.69736e-08	0.414219	0.712	0.443	0.00041569	CLYBL
2.71516e-08	-0.582194	0.731	0.889	0.000418433	HCFC1R1
2.71772e-08	0.405285	0.779	0.607	0.000418828	TMEM104
2.76204e-08	0.375703	0.808	0.637	0.000425658	COX18
2.84861e-08	0.385251	0.981	0.926	0.000438999	DDX49
2.86951e-08	0.326347	1	0.963	0.000442221	MTX2
2.96949e-08	0.350863	0.615	0.337	0.000457628	TPRN
2.99321e-08	0.285166	0.442	0.203	0.000461283	AMER1
3.00746e-08	-0.540593	0.606	0.809	0.00046348	SPATS2L
3.06819e-08	-0.537074	0.288	0.552	0.000472838	ASAP1
3.06893e-08	-0.420566	0.99	0.996	0.000472952	HNRNPA0
3.08016e-08	-0.872982	0.231	0.462	0.000474684	TMEM176B
3.10024e-08	0.28393	0.413	0.184	0.000477778	KRBOX1
3.11308e-08	-0.347182	1	1	0.000479757	WASF2
3.11845e-08	0.320084	1	0.991	0.000480584	TSPAN14
3.16064e-08	0.303695	1	0.964	0.000487086	CLUH
3.19157e-08	-0.550787	0.663	0.845	0.000491853	PDLIM7
3.26282e-08	0.402676	0.837	0.635	0.000502833	EIF2S3B
3.27321e-08	-0.562238	0.731	0.893	0.000504435	CD109
3.29183e-08	-0.458604	0.529	0.738	0.000507305	MORC3
3.31998e-08	-0.441496	0.481	0.743	0.000511642	SOCS5
3.37441e-08	0.347495	0.817	0.585	0.000520031	PLPP6
3.42525e-08	0.510725	0.51	0.275	0.000527865	SLC43A1
3.4314e-08	0.269623	0.529	0.255	0.000528813	SNTB1
3.43613e-08	0.271039	0.337	0.135	0.000529543	SLC25A34
3.46274e-08	0.3332	0.606	0.328	0.000533643	C3orf62
3.49667e-08	0.400177	0.962	0.868	0.000538872	VWA8
3.54818e-08	-0.545998	0.481	0.708	0.00054681	SERPINB1
3.57125e-08	0.363439	0.933	0.897	0.000550365	MIER2
3.58631e-08	0.396572	0.846	0.739	0.000552687	TATDN3
3.60701e-08	-2.18866	0.981	0.966	0.000555876	CST6
3.64618e-08	-0.628423	0.433	0.65	0.000561912	SYNPO
3.66452e-08	-0.548021	0.76	0.904	0.000564739	ASAH1
3.67019e-08	-0.580976	0.587	0.779	0.000565613	SLC43A3
3.75726e-08	0.351104	0.798	0.502	0.000579031	PTER
3.77102e-08	0.298847	0.99	0.994	0.000581151	FURIN
3.79911e-08	-0.536374	0.404	0.65	0.000585481	SLCO3A1
3.82258e-08	-0.694301	0.269	0.511	0.000589097	FKBP10
3.86075e-08	-0.457557	0.481	0.718	0.00059498	ATP11A
3.86187e-08	0.428637	0.981	0.873	0.000595153	LAMB1
3.88144e-08	-1.48307	0.481	0.722	0.000598169	RHCG
3.93704e-08	-0.573647	0.394	0.646	0.000606737	PHLDA1
3.97641e-08	-0.314491	1	1	0.000612804	CD9
4.02027e-08	0.374745	0.923	0.842	0.000619563	BORCS5
4.05616e-08	0.328129	0.654	0.362	0.000625095	SLC25A15
4.15879e-08	0.270005	0.615	0.315	0.000640911	SAMD5
4.18266e-08	0.429925	0.798	0.69	0.00064459	STRBP
4.18843e-08	0.340899	0.971	0.908	0.000645479	BCCIP
4.31801e-08	0.358127	0.923	0.793	0.000665448	FAM107B
4.32786e-08	0.314296	1	0.973	0.000666966	METTL9
4.39062e-08	0.305534	0.5	0.248	0.000676638	LRTOMT
4.39211e-08	0.33278	0.904	0.806	0.000676869	TMEM64
4.39608e-08	-0.619426	0.433	0.703	0.000677479	UCP2
4.50843e-08	-0.447296	0.837	0.947	0.000694795	EIF4A3
4.55453e-08	-0.479186	0.673	0.843	0.000701898	FER
4.5667e-08	0.387662	0.74	0.51	0.000703774	TMEM220
4.57948e-08	-0.773553	0.365	0.6	0.000705744	IKZF1
4.62853e-08	0.333207	0.99	0.964	0.000713303	DNAJB6
4.64508e-08	0.423302	0.885	0.797	0.000715853	AIFM1
4.64819e-08	-0.754064	0.558	0.784	0.000716333	RAI14
4.65078e-08	0.344499	0.337	0.141	0.000716732	MUC21
4.67502e-08	0.310061	0.99	0.971	0.000720467	APEH
4.67743e-08	0.359147	0.962	0.929	0.000720838	SDR42E1
4.73958e-08	0.351916	0.99	0.958	0.000730416	CTDSPL
4.75772e-08	0.399514	0.933	0.808	0.000733212	MORN2
4.76007e-08	-0.953642	0.269	0.512	0.000733574	EPS8L1
4.80974e-08	-0.716744	0.981	0.991	0.000741229	NECTIN1
4.84776e-08	-0.558529	0.51	0.74	0.000747088	VASH1
4.91995e-08	0.408606	0.942	0.895	0.000758213	SLC43A2
4.94316e-08	0.359559	0.558	0.297	0.00076179	ZBTB41
4.99561e-08	0.386046	0.885	0.796	0.000769873	OXCT1
5.17415e-08	-0.526747	0.635	0.824	0.000797389	ZNF783
5.24219e-08	-0.598934	0.596	0.805	0.000807874	RDH13
5.24337e-08	-0.523688	0.413	0.655	0.000808055	FAM114A1
5.42094e-08	-0.510407	0.76	0.911	0.000835421	MIDN
5.47544e-08	-0.745818	0.327	0.572	0.00084382	FAM83A
5.50724e-08	-0.54459	0.558	0.768	0.00084872	SLC12A4
5.5655e-08	-0.455676	0.625	0.811	0.0008577	AKAP11
5.64222e-08	-0.624188	0.731	0.86	0.000869523	CARD8
5.66517e-08	0.357691	0.962	0.913	0.00087306	ABRACL
5.67955e-08	-0.470867	0.529	0.776	0.000875276	ABCA5
5.75273e-08	-0.513611	0.635	0.817	0.000886553	CYBC1
5.77468e-08	-0.463915	0.885	0.976	0.000889936	MED13L
5.78603e-08	0.364792	0.942	0.902	0.000891685	RHOT1
5.80095e-08	0.255345	0.625	0.326	0.000893984	MRAS
5.93614e-08	0.278382	0.567	0.289	0.000914818	HENMT1
5.99742e-08	-0.456433	0.788	0.926	0.000924263	CHKB
6.03476e-08	-0.476531	0.635	0.819	0.000930016	ZNRF1
6.3375e-08	-0.47462	0.99	0.998	0.000976672	MACF1
6.35924e-08	-0.426494	0.923	0.97	0.000980023	SEPTIN10
6.41482e-08	0.325929	0.962	0.89	0.000988588	EIF3E
6.55558e-08	0.31776	0.548	0.285	0.00101028	SHROOM3
6.57916e-08	-0.361717	1	1	0.00101391	ZFP36L2
6.66748e-08	0.35448	0.817	0.589	0.00102753	GPHN
6.67686e-08	0.304385	0.981	0.925	0.00102897	KIAA0513
6.69097e-08	-0.541542	0.404	0.656	0.00103115	FHL3
6.74626e-08	-0.789594	0.394	0.627	0.00103967	ZG16B
6.79025e-08	0.311687	0.99	0.982	0.00104645	NSFL1C
7.03905e-08	0.284239	0.462	0.219	0.00108479	OCRL
7.11524e-08	0.32379	1	0.992	0.00109653	RSL1D1
7.13544e-08	-0.320851	1	1	0.00109964	SRSF3
7.16441e-08	0.334556	0.962	0.915	0.00110411	VAV3
7.24204e-08	-0.688912	0.337	0.565	0.00111607	MS4A7
7.35151e-08	-0.382637	0.99	0.995	0.00113294	H2AFY
7.42232e-08	0.268406	0.394	0.172	0.00114385	GKAP1
7.48129e-08	0.262957	0.346	0.145	0.00115294	MCRIP2
7.5462e-08	-0.498525	0.721	0.877	0.00116294	PPFIBP1
7.57392e-08	-0.728132	0.106	0.347	0.00116722	TMEM176A
7.73462e-08	0.385397	0.577	0.329	0.00119198	PEX10
7.74483e-08	0.296387	0.971	0.979	0.00119356	IRX3
7.95037e-08	-0.809491	0.365	0.571	0.00122523	CD34
7.95813e-08	0.340423	0.731	0.444	0.00122643	GATB
7.97465e-08	0.328993	0.942	0.885	0.00122897	RABGGTA
8.03965e-08	0.345696	0.942	0.882	0.00123899	BORCS7
8.26947e-08	-0.486175	0.865	0.942	0.00127441	CDK4
8.27178e-08	-0.708396	0.231	0.467	0.00127476	ADA2
8.3323e-08	-0.567006	0.731	0.894	0.00128409	TTYH3
8.53808e-08	-0.525906	0.433	0.678	0.0013158	PXN
8.56107e-08	-0.662274	0.519	0.73	0.00131935	AKNA
8.83894e-08	-0.908433	0.317	0.552	0.00136217	C5orf46
8.86375e-08	-0.618157	0.288	0.521	0.00136599	ANO8
8.95614e-08	-0.472799	0.519	0.745	0.00138023	MUS81
8.96451e-08	0.306573	0.577	0.306	0.00138152	TMEM116
8.9795e-08	0.314378	0.99	0.98	0.00138383	AAMP
9.14095e-08	-0.488193	0.74	0.891	0.00140871	PLCB3
9.29444e-08	0.346759	0.663	0.391	0.00143237	EFNA4
9.79751e-08	-3.06262	0.635	0.754	0.00150989	IGHG2
9.89452e-08	0.394969	0.779	0.537	0.00152484	ECI2
9.91538e-08	-0.766441	0.346	0.568	0.00152806	BST2
1.0244e-07	-0.470107	0.635	0.849	0.0015787	FAM53B
1.02443e-07	0.327953	0.673	0.377	0.00157874	ABHD14A
1.06975e-07	0.291054	0.981	0.96	0.00164859	SPPL2A
1.07843e-07	-0.534928	0.587	0.794	0.00166197	CSGALNACT1
1.08326e-07	0.39954	0.923	0.868	0.00166941	SMCO4
1.08769e-07	-0.407501	0.981	0.993	0.00167623	SPTAN1
1.09236e-07	-0.506894	0.442	0.672	0.00168344	RGS19
1.10599e-07	0.266344	1	0.995	0.00170444	SELENOH
1.11412e-07	0.272368	0.577	0.309	0.00171697	RAD51D
1.11724e-07	-0.614963	0.154	0.395	0.00172179	SCARA3
1.14582e-07	0.38832	0.923	0.833	0.00176583	MSRA
1.14951e-07	0.342629	0.981	0.902	0.00177151	RNF14
1.15234e-07	0.271068	1	0.994	0.00177587	CASK
1.15316e-07	-0.516081	0.577	0.781	0.00177713	ANP32A
1.15439e-07	-0.847065	0.115	0.354	0.00177902	CCN5
1.15673e-07	0.344203	0.99	0.975	0.00178263	SSNA1
1.16755e-07	0.36998	0.933	0.841	0.00179931	MANSC1
1.17445e-07	0.340048	0.933	0.876	0.00180995	FN3KRP
1.17667e-07	-0.466106	0.596	0.793	0.00181336	LIMS1
1.17961e-07	0.35154	0.99	0.884	0.0018179	PINK1
1.18481e-07	-0.552112	0.385	0.623	0.00182591	PARP14
1.25758e-07	0.339101	0.904	0.792	0.00193806	KCNK1
1.27386e-07	-0.585243	0.587	0.835	0.00196314	RNF227
1.28941e-07	0.381654	0.827	0.714	0.00198712	PNPLA4
1.29281e-07	-0.835011	0.529	0.712	0.00199235	PECAM1
1.29489e-07	-0.59354	0.24	0.491	0.00199556	JDP2
1.29652e-07	-0.668427	0.846	0.906	0.00199806	CYBA
1.30258e-07	-0.460974	0.904	0.938	0.0020074	ANXA4
1.31659e-07	0.322018	0.962	0.935	0.002029	SRSF8
1.31914e-07	-0.780121	0.038	0.27	0.00203293	FGF7
1.32289e-07	-0.467998	0.462	0.704	0.0020387	SEMA4D
1.32599e-07	-0.476241	0.567	0.771	0.00204348	APOBEC3C
1.33505e-07	-0.793093	0.423	0.612	0.00205744	ELN
1.34075e-07	-0.443453	0.644	0.853	0.00206623	C21orf91
1.34672e-07	-0.504513	0.808	0.894	0.00207543	TTC14
1.34992e-07	0.329953	0.567	0.308	0.00208037	SUV39H2
1.35145e-07	0.317619	0.942	0.872	0.00208272	THYN1
1.37257e-07	0.270041	1	0.999	0.00211527	MYL12A
1.39753e-07	0.306415	0.981	0.9	0.00215373	ZNF493
1.40746e-07	0.285144	0.99	0.922	0.00216903	MICOS13
1.42704e-07	0.453936	0.846	0.646	0.00219922	HIST3H2A
1.4328e-07	0.411552	0.827	0.687	0.00220808	GLRX2
1.44363e-07	0.326604	0.817	0.591	0.00222478	IMPACT
1.44851e-07	0.310411	1	0.98	0.00223229	ZDHHC3
1.44933e-07	-0.40439	0.894	0.963	0.00223357	IL4R
1.47189e-07	-0.76498	0.308	0.538	0.00226833	COLEC12
1.49681e-07	0.331528	0.721	0.44	0.00230674	INAFM2
1.50278e-07	-0.627539	0.106	0.342	0.00231593	RCN3
1.50782e-07	-0.520869	0.808	0.909	0.0023237	PPP3CA
1.51039e-07	0.26827	1	0.996	0.00232766	SF3B5
1.51322e-07	-0.493281	0.962	0.975	0.00233203	CRIM1
1.5287e-07	-0.385645	0.971	0.987	0.00235588	WDR82
1.56381e-07	0.320374	0.558	0.304	0.00240998	GTDC1
1.56813e-07	0.29888	0.606	0.343	0.00241664	RIC3
[truncated: 1,894 more rows]

## Sheet: SEB-2
p_val	avg_log2FC	pct.1	pct.2	p_val_adj	gene
9.89391e-79	1.37154	0.901	0.205	1.52475e-74	SYPL2
7.94096e-78	2.50073	1	0.806	1.22378e-73	AWAT1
6.48491e-77	2.3431	1	0.969	9.99389e-73	GAL
7.28587e-77	1.31167	0.936	0.268	1.12283e-72	SPIRE2
8.45705e-77	1.9475	1	0.922	1.30332e-72	CCDC86
1.67572e-76	1.4354	0.957	0.275	2.58245e-72	P2RY4
3.41487e-76	2.06323	1	0.762	5.26265e-72	FAM126A
3.61743e-76	2.41503	1	0.971	5.57482e-72	ELOVL4
3.6269e-76	2.34777	1	0.861	5.58942e-72	PNPLA5
6.97819e-76	2.09627	1	0.961	1.07541e-71	SOAT1
1.06554e-75	1.77576	1	0.939	1.6421e-71	ANKRD22
1.08057e-75	1.89945	1	0.995	1.66527e-71	PLIN2
1.74109e-75	2.44675	1	0.874	2.68319e-71	DGAT2L6
2.13403e-75	2.05875	1	0.962	3.28875e-71	ABHD5
1.02823e-74	1.74346	1	0.521	1.58461e-70	SLC27A2
2.88379e-74	1.85323	1	0.972	4.4442e-70	PLA2R1
3.88232e-74	0.801473	0.582	0.063	5.98305e-70	RGS9BP
4.26783e-74	1.7647	1	0.87	6.57715e-70	GNPAT
4.75304e-74	2.47311	1	0.854	7.3249e-70	AADACL3
7.2626e-74	2.12844	1	0.936	1.11924e-69	BCAT2
1.29367e-73	1.8215	1	0.932	1.99367e-69	UBIAD1
1.35032e-73	1.72659	1	0.995	2.08097e-69	ELOVL1
1.83925e-73	1.75518	1	0.971	2.83447e-69	SC5D
2.17437e-73	1.70454	1	0.997	3.35092e-69	TMEM189
3.96031e-73	1.98356	1	0.762	6.10324e-69	AXDND1
2.02421e-72	2.15591	1	0.963	3.11951e-68	CRAT
2.97632e-72	2.11557	1	0.967	4.58681e-68	PSAPL1
3.1173e-72	1.89823	1	0.984	4.80407e-68	ECHDC1
1.41008e-71	1.98468	1	0.988	2.17308e-67	DGAT2
2.3593e-71	1.73937	1	0.868	3.63591e-67	ACER1
2.74358e-71	1.64294	1	0.864	4.22812e-67	PCTP
3.31231e-71	1.96425	1	0.852	5.1046e-67	PDZK1
6.99957e-71	1.22573	0.858	0.194	1.0787e-66	PADI4
7.03485e-71	2.01213	1	0.871	1.08414e-66	HS3ST6
1.20042e-70	1.08882	1	1	1.84997e-66	SPINT2
3.23044e-70	1.70863	1	0.962	4.97842e-66	RORA
3.51514e-70	1.76254	1	0.944	5.41717e-66	CD36
8.60058e-70	1.61982	1	0.987	1.32544e-65	MSRB1
9.4167e-70	1.2672	0.723	0.13	1.45121e-65	IGHE
1.01186e-69	1.85176	0.979	0.537	1.55938e-65	ARG2
1.37299e-69	1.74696	1	0.925	2.11592e-65	RASAL1
2.73518e-69	1.37031	1	0.976	4.21518e-65	SELENOS
2.86396e-69	1.74696	1	0.906	4.41364e-65	UNC5B
5.49131e-69	1.65843	1	0.89	8.46266e-65	PNPLA3
1.65667e-68	1.59072	1	0.733	2.5531e-64	ACOT4
2.32692e-68	1.45431	1	0.988	3.58602e-64	PLIN3
3.58266e-68	1.72022	1	1	5.52123e-64	CREG1
4.88236e-68	1.53966	1	0.94	7.5242e-64	MECR
6.86778e-68	2.09237	1	0.965	1.05839e-63	SEC14L6
7.4995e-68	1.44867	1	0.987	1.15575e-63	CERS3
8.09901e-68	1.58052	1	0.972	1.24814e-63	HILPDA
1.38937e-67	1.46675	1	0.962	2.14116e-63	GDE1
1.53916e-67	1.90714	0.993	0.682	2.372e-63	FNDC4
3.39111e-67	1.74761	1	0.976	5.22603e-63	LRG1
3.55267e-67	1.4077	1	0.917	5.47501e-63	PIR
9.12791e-67	1.74221	1	0.869	1.4067e-62	LPIN1
1.10325e-66	1.43719	1	0.988	1.70023e-62	CERS4
1.12319e-66	1.7057	1	0.805	1.73094e-62	TGM5
1.82342e-66	1.51629	1	0.715	2.81007e-62	RETREG1
4.87835e-66	1.80274	1	0.938	7.51803e-62	GLRX
8.11095e-66	1.4272	1	0.963	1.24998e-61	GABARAPL1
8.40286e-66	2.17327	1	0.859	1.29496e-61	MUC1
9.86155e-66	1.55637	1	0.891	1.51976e-61	SPTLC3
9.89487e-66	0.96772	1	1	1.5249e-61	VAMP8
1.3197e-65	1.9871	1	0.938	2.03379e-61	ELOVL3
8.28841e-65	1.23439	1	1	1.27733e-60	PGRMC2
1.12402e-64	1.50941	1	0.973	1.73222e-60	CCNDBP1
1.62379e-64	1.28878	1	0.985	2.50243e-60	SLC30A1
1.7398e-64	1.34854	1	0.934	2.68121e-60	TRMT44
2.01958e-64	1.30084	1	0.999	3.11237e-60	CDV3
4.77496e-64	1.47964	1	0.965	7.3587e-60	PLIN5
1.00736e-63	1.52373	1	0.975	1.55244e-59	CYP4F22
1.70625e-63	1.49151	1	0.869	2.62951e-59	OTUB2
2.6722e-63	1.3846	1	1	4.11813e-59	DHCR24
4.66421e-63	1.45114	1	0.977	7.18802e-59	CIDEA
4.82554e-63	1.11238	1	0.987	7.43664e-59	FAM83H
3.78649e-62	1.19196	1	0.999	5.83536e-58	PTPA
4.24109e-62	1.69835	1	0.905	6.53594e-58	GSDMA
4.91366e-62	0.799586	1	1	7.57244e-58	ITM2B
5.8045e-62	1.67324	1	0.937	8.94532e-58	DNASE1L2
1.13777e-61	1.28522	1	0.961	1.75341e-57	ZDHHC9
1.58662e-61	1.18366	1	0.997	2.44514e-57	H2AFJ
2.32448e-61	1.04232	0.745	0.157	3.58226e-57	SEC14L3
5.02281e-61	1.53097	0.986	0.789	7.74065e-57	TSPAN6
6.71988e-61	1.51026	1	0.964	1.0356e-56	DEGS2
8.74958e-61	1.29366	1	0.987	1.3484e-56	MFSD12
1.09107e-60	1.48074	1	0.832	1.68144e-56	REEP6
1.88788e-60	1.1455	1	0.976	2.90941e-56	SLC31A2
2.15189e-60	1.05155	1	0.999	3.31628e-56	MYL12B
2.99777e-60	1.26507	1	0.988	4.61987e-56	ME1
4.46664e-60	1.5528	1	0.958	6.88354e-56	FAXDC2
5.10958e-60	1.35513	1	0.993	7.87437e-56	POR
6.24613e-60	1.24061	1	0.976	9.62591e-56	TMEM41B
6.36265e-60	1.54615	0.993	0.845	9.80548e-56	ST6GALNAC4
1.19599e-59	1.0251	0.794	0.206	1.84315e-55	TBL1Y
1.20118e-59	1.29774	1	1	1.85115e-55	CSTB
2.12397e-59	1.0714	1	0.997	3.27325e-55	VAT1
3.35814e-59	1.58196	1	0.963	5.17523e-55	INSIG1
3.98866e-59	1.02356	1	1	6.14693e-55	RAB1A
6.66252e-59	1.39465	0.986	0.514	1.02676e-54	INPP4B
1.10504e-58	1.14194	1	0.997	1.70297e-54	TTC39B
1.11286e-58	1.262	1	0.997	1.71503e-54	TMEM45A
1.12062e-58	1.44237	0.993	0.683	1.72699e-54	PLA2G7
1.61054e-58	1.3683	0.993	0.906	2.482e-54	DDHD1
2.11292e-58	0.641515	0.447	0.045	3.25622e-54	OR4D11
2.65185e-58	1.17353	1	0.911	4.08677e-54	DOP1B
2.94347e-58	1.28593	1	0.885	4.53619e-54	IFRD1
3.52724e-58	1.64532	1	0.921	5.43584e-54	GPX3
3.57763e-58	1.28422	1	0.86	5.51348e-54	C2CD2
5.65215e-58	1.38652	0.993	0.757	8.71053e-54	CEACAM1
9.45586e-58	1.25958	1	0.922	1.45724e-53	NTAN1
1.09453e-57	1.29304	1	0.998	1.68678e-53	DHCR7
2.37801e-57	1.25886	0.872	0.272	3.66476e-53	C1orf158
3.08003e-57	0.884696	0.539	0.079	4.74663e-53	C3orf80
3.21904e-57	1.08271	1	0.987	4.96086e-53	SLC31A1
4.03412e-57	1.18661	0.993	0.782	6.21698e-53	PNLDC1
4.37685e-57	1.00855	1	0.997	6.74516e-53	UBQLN1
5.77857e-57	0.859189	1	1	8.90535e-53	TMBIM6
6.42159e-57	1.08168	0.922	0.313	9.89632e-53	MACC1
7.97427e-57	1.22521	1	0.99	1.22891e-52	LAD1
9.68942e-57	1.48638	1	0.868	1.49324e-52	TMEM86A
1.01014e-56	1.48429	1	0.849	1.55672e-52	SLC15A1
1.2233e-56	1.20253	1	0.921	1.88522e-52	KIAA0513
1.85212e-56	1.21867	1	0.951	2.85431e-52	MUCL1
2.26188e-56	1.91252	1	0.997	3.48578e-52	SCD
4.23114e-56	1.35021	1	0.947	6.52062e-52	TMEM91
7.95161e-56	1.37793	1	0.939	1.22542e-51	GPT
1.22039e-55	0.993443	0.61	0.113	1.88075e-51	SULT4A1
2.70738e-55	0.858223	1	1	4.17234e-51	TRIM29
3.67173e-55	1.03393	1	0.997	5.6585e-51	BNIP3L
4.42049e-55	1.21056	0.894	0.287	6.81241e-51	CDKN1C
7.26039e-55	1.07355	1	0.983	1.1189e-50	MAP2K1
1.43096e-54	0.800708	0.66	0.131	2.20525e-50	TNNT2
3.72232e-54	0.934549	1	0.999	5.73647e-50	PSMA5
1.21205e-53	1.20293	0.965	0.572	1.86789e-49	LIPH
1.5957e-53	1.09771	1	0.971	2.45913e-49	SNX13
2.17649e-53	1.30927	1	0.933	3.3542e-49	GJB3
2.53583e-53	1.23065	1	0.969	3.90797e-49	TM7SF2
3.99864e-53	1.52588	1	0.883	6.16231e-49	DEFB1
4.36584e-53	1.51218	1	0.853	6.7282e-49	ACOT2
4.41207e-53	0.879254	1	0.999	6.79943e-49	HEBP2
5.76819e-53	0.998942	1	0.999	8.88936e-49	WDR26
6.91886e-53	1.05709	0.844	0.259	1.06626e-48	CLPSL2
8.96864e-53	1.17474	0.972	0.52	1.38216e-48	ZNF510
1.07704e-52	1.32917	1	0.982	1.65982e-48	AZGP1
1.21393e-52	1.56457	0.943	0.577	1.87079e-48	CYP4F2
1.28068e-52	0.970081	1	1	1.97365e-48	XBP1
1.43222e-52	1.17146	1	0.996	2.20719e-48	RDH11
1.64396e-52	1.25313	0.993	0.849	2.5335e-48	IL34
2.29536e-52	1.18323	0.993	0.852	3.53739e-48	GK
2.83993e-52	1.19322	1	0.922	4.37661e-48	RAB27A
3.32046e-52	1.13569	1	0.92	5.11715e-48	TMPRSS11E
3.83258e-52	1.25682	1	0.999	5.9064e-48	ACSL1
5.39747e-52	1.10893	1	0.936	8.31804e-48	ANO10
5.53047e-52	1.1638	1	0.98	8.523e-48	SULT2B1
6.58632e-52	1.0356	1	0.995	1.01502e-47	SPINT1
2.18737e-51	1.11474	1	0.991	3.37096e-47	IDI1
2.4414e-51	1.16317	1	0.943	3.76245e-47	MFSD5
2.92384e-51	1.14734	1	0.983	4.50593e-47	KDSR
3.09671e-51	1.01778	1	0.943	4.77234e-47	SFXN3
3.19326e-51	0.939042	1	1	4.92114e-47	PPIF
4.41482e-51	1.09523	1	0.921	6.80368e-47	TINCR
8.38351e-51	1.29154	1	0.989	1.29198e-46	KRT79
1.21456e-50	0.769314	0.61	0.116	1.87176e-46	SPAG1
1.29264e-50	1.00026	1	0.986	1.99209e-46	TBC1D20
1.35974e-50	1.72496	1	0.944	2.09549e-46	CARD18
1.71101e-50	0.838097	1	1	2.63684e-46	NAPA
2.20577e-50	1.05014	1	0.99	3.39931e-46	CHP1
3.10745e-50	0.939224	1	0.996	4.7889e-46	CDKN1A
4.43883e-50	1.12708	1	0.997	6.84068e-46	MGST1
5.99755e-50	1.34257	1	0.882	9.24283e-46	GPD1
9.03372e-50	0.823775	1	0.995	1.39219e-45	BLOC1S2
1.40716e-49	1.15976	1	0.972	2.16858e-45	MBOAT2
1.76331e-49	0.806844	1	1	2.71744e-45	BCAP31
4.01484e-49	0.928538	0.78	0.222	6.18727e-45	DMBX1
7.07277e-49	1.35476	0.972	0.751	1.08998e-44	CA6
7.96106e-49	1.11577	0.972	0.865	1.22688e-44	CMTM8
1.07229e-48	1.12222	0.972	0.773	1.6525e-44	HIST1H2AC
1.17808e-48	1.06459	1	0.933	1.81553e-44	MYO1D
1.37108e-48	1.32655	0.986	0.816	2.11297e-44	OLAH
1.65826e-48	1.09793	1	0.992	2.55555e-44	ACAA2
1.95332e-48	1.0264	1	0.925	3.01027e-44	UNG
1.9691e-48	1.1131	0.851	0.311	3.03457e-44	ZNF724
2.95443e-48	0.90837	1	1	4.55307e-44	S100A16
3.19985e-48	1.2047	0.787	0.227	4.93129e-44	SLC46A2
1.04994e-47	1.76884	1	0.967	1.61806e-43	PM20D1
1.13419e-47	1.30933	1	0.914	1.74789e-43	THRSP
1.17095e-47	0.766315	1	1	1.80454e-43	MLF2
1.37003e-47	0.610943	1	1	2.11135e-43	OAZ1
1.65355e-47	0.814689	0.794	0.238	2.54828e-43	TJP3
1.89771e-47	1.01192	0.993	0.902	2.92457e-43	SLC46A3
1.93866e-47	1.3167	0.979	0.816	2.98767e-43	INPPL1
2.03862e-47	0.983014	1	0.901	3.14172e-43	SLC35A2
2.73822e-47	1.20711	1	0.969	4.21987e-43	G6PD
2.98518e-47	1.10265	1	0.914	4.60046e-43	CLDN4
3.22837e-47	1.13345	1	0.959	4.97524e-43	MSMO1
3.39786e-47	0.968317	1	0.961	5.23645e-43	SORT1
5.83345e-47	0.806653	1	1	8.98993e-43	RAB5IF
7.29243e-47	1.03446	1	0.969	1.12384e-42	ACSL3
8.76395e-47	1.0957	1	0.919	1.35061e-42	PCDH1
9.8249e-47	1.07216	1	0.994	1.51412e-42	SGPP2
1.96225e-46	1.23496	1	0.977	3.02402e-42	ACADM
2.17835e-46	1.46383	0.979	0.813	3.35706e-42	KRT4
2.38586e-46	1.04572	1	0.989	3.67685e-42	C1orf122
2.88751e-46	0.963974	1	0.974	4.44994e-42	SLC11A2
3.23229e-46	1.05052	0.929	0.452	4.98128e-42	MUC15
4.94959e-46	1.00538	0.865	0.326	7.62781e-42	TMEM125
6.39673e-46	1.07457	1	0.955	9.858e-42	ACAD8
6.51414e-46	1.06465	1	0.938	1.00389e-41	CCDC85C
7.55775e-46	-2.41514	1	0.993	1.16472e-41	VIM
8.17007e-46	1.14707	0.993	0.821	1.25909e-41	FAH
8.35106e-46	1.04412	0.823	0.254	1.28698e-41	BEAN1
1.09696e-45	1.06149	1	0.958	1.69053e-41	ETFRF1
1.29531e-45	0.999157	1	0.967	1.99621e-41	DHRS3
1.39624e-45	1.05477	1	0.933	2.15175e-41	SRD5A3
1.98744e-45	-1.9087	0.986	0.992	3.06284e-41	FTH1
2.42807e-45	0.859515	1	0.999	3.74189e-41	PEBP1
5.69096e-45	0.596473	1	1	8.77033e-41	LAMP1
6.7045e-45	1.09863	0.979	0.891	1.03323e-40	SPRTN
8.60595e-45	1.36011	1	0.956	1.32626e-40	FADS1
1.02139e-44	0.92155	1	0.975	1.57406e-40	SERINC2
1.11783e-44	0.963529	1	0.961	1.72269e-40	MFAP3L
1.17921e-44	0.94187	0.901	0.355	1.81728e-40	MROH6
1.24788e-44	1.14936	1	0.958	1.9231e-40	ZNF254
1.28119e-44	0.975028	1	0.91	1.97444e-40	ADGRL2
1.55445e-44	-1.21215	1	1	2.39556e-40	HLA-E
1.56963e-44	0.973047	0.986	0.785	2.41895e-40	USP2
3.59517e-44	0.80712	0.716	0.199	5.54052e-40	PRB3
5.18849e-44	0.655743	1	1	7.99598e-40	CTSD
7.30644e-44	0.77895	1	0.999	1.126e-39	ATP6V0B
8.26231e-44	0.905597	1	0.964	1.2733e-39	POLD4
9.55132e-44	0.905635	1	0.934	1.47195e-39	PMM1
1.1677e-43	1.43978	0.823	0.318	1.79954e-39	SLC22A31
1.40091e-43	0.946757	1	0.992	2.15895e-39	CHI3L2
1.42407e-43	0.555179	0.355	0.038	2.19464e-39	GCKR
1.52244e-43	0.8738	0.823	0.291	2.34623e-39	GDPD1
1.53127e-43	1.04437	1	0.966	2.35984e-39	EBP
1.75693e-43	0.845052	1	0.998	2.70761e-39	H1F0
1.99114e-43	0.963952	1	0.929	3.06855e-39	BCAP29
3.57135e-43	1.13878	1	0.979	5.50381e-39	CENPT
3.68525e-43	-2.32653	0.915	0.976	5.67933e-39	CXCL14
4.21674e-43	0.968568	1	0.984	6.49841e-39	SPTSSA
4.38691e-43	0.931164	0.972	0.804	6.76066e-39	STX12
5.55483e-43	-1.78042	0.872	0.978	8.56056e-39	HLA-A
6.75265e-43	0.791195	1	0.997	1.04065e-38	RNF167
7.32558e-43	0.874633	1	0.962	1.12894e-38	PTPRE
1.15907e-42	0.800357	1	0.998	1.78624e-38	ILRUN
1.26103e-42	0.83302	0.794	0.259	1.94337e-38	ALOX15B
1.34943e-42	-1.70736	0.83	0.963	2.0796e-38	CAVIN1
1.41758e-42	0.744646	1	1	2.18463e-38	PSMA4
1.77093e-42	0.90007	1	0.945	2.72917e-38	CLN8
1.87594e-42	0.793624	1	0.998	2.89101e-38	TALDO1
2.36652e-42	0.824978	1	0.987	3.64704e-38	TPD52L1
2.64487e-42	1.10124	0.979	0.823	4.07601e-38	ZNF675
2.77197e-42	0.985629	0.972	0.791	4.27188e-38	N4BP3
2.98005e-42	0.98054	0.965	0.78	4.59255e-38	TMCC3
3.00905e-42	0.751346	1	0.999	4.63725e-38	MYL12A
3.01865e-42	0.841742	1	0.978	4.65205e-38	NDFIP2
3.40928e-42	0.954166	1	0.955	5.25404e-38	DSC2
3.51741e-42	-1.58569	1	1	5.42068e-38	CST3
3.87806e-42	0.866011	1	0.941	5.97648e-38	IL13RA1
4.03603e-42	1.08415	0.993	0.926	6.21993e-38	NPC1
4.63936e-42	-1.01676	0.965	0.997	7.14971e-38	NFKBIA
7.80469e-42	0.926363	0.972	0.781	1.20278e-37	KCNK1
7.84631e-42	0.960375	1	0.987	1.20919e-37	ACAA1
1.02046e-41	0.975125	0.993	0.8	1.57263e-37	SLC37A2
1.10188e-41	0.664813	1	0.998	1.6981e-37	KREMEN1
1.38891e-41	0.567662	0.426	0.063	2.14045e-37	CUX2
1.8136e-41	1.16356	0.922	0.489	2.79495e-37	CDA
1.87569e-41	0.974611	0.957	0.691	2.89063e-37	HBEGF
2.17856e-41	-1.97605	0.993	1	3.35737e-37	FTL
3.05606e-41	1.00647	1	0.96	4.70969e-37	HMGCR
3.08514e-41	-2.13479	0.823	0.957	4.75451e-37	COL6A2
4.13378e-41	-1.59385	0.766	0.949	6.37056e-37	EMP1
4.17569e-41	0.959249	1	0.837	6.43515e-37	WNK2
5.2679e-41	-1.31198	1	0.995	8.11837e-37	CD99
8.94453e-41	0.965028	0.986	0.796	1.37844e-36	SDCBP2
9.40048e-41	0.742192	1	0.996	1.44871e-36	SH3GLB1
1.44373e-40	1.09379	0.986	0.845	2.22494e-36	ABTB2
1.48566e-40	-1.87174	0.965	0.99	2.28955e-36	IFITM3
1.60165e-40	-2.70531	0.95	0.977	2.4683e-36	COL1A2
1.65025e-40	-0.958388	1	1	2.5432e-36	CD81
1.68108e-40	0.933446	0.986	0.848	2.59072e-36	NMRK1
1.7311e-40	-1.10762	0.972	0.997	2.66781e-36	ZFP36L1
2.11583e-40	0.860199	1	0.983	3.26071e-36	BSCL2
2.54849e-40	0.906305	0.993	0.89	3.92748e-36	SMIM20
2.62998e-40	0.849976	1	0.988	4.05306e-36	CLDN1
2.93867e-40	-1.83986	0.652	0.925	4.52878e-36	LTBP4
3.03755e-40	0.937662	1	0.947	4.68116e-36	ADTRP
3.07332e-40	0.914279	0.993	0.911	4.7363e-36	HTATIP2
3.82912e-40	0.880327	0.986	0.778	5.90106e-36	CYB561D1
4.66626e-40	0.841611	1	0.992	7.19118e-36	SELENOK
6.11156e-40	0.996874	0.986	0.789	9.41852e-36	ADGRL3
6.69812e-40	0.972341	0.78	0.266	1.03225e-35	ATP6V0A4
8.25098e-40	0.922374	1	0.96	1.27156e-35	CPEB4
9.74021e-40	0.846604	1	0.998	1.50106e-35	TACSTD2
1.07366e-39	0.773237	1	0.994	1.65462e-35	TMED3
1.19345e-39	0.890701	1	0.976	1.83923e-35	SLC9A3R1
1.26311e-39	1.54492	0.972	0.842	1.94658e-35	RDH12
1.508e-39	-1.79512	0.567	0.885	2.32398e-35	TIMP2
1.68127e-39	0.550527	0.518	0.101	2.591e-35	TIMP4
1.80339e-39	0.866215	0.993	0.926	2.7792e-35	RRAGA
2.14545e-39	0.827398	1	0.971	3.30635e-35	SMPDL3A
2.1848e-39	0.850148	0.993	0.812	3.36699e-35	ABHD17C
2.3399e-39	0.666779	1	0.998	3.60602e-35	NUTF2
2.45036e-39	-2.01802	0.752	0.93	3.77625e-35	CRIP1
2.55032e-39	0.930768	1	0.997	3.93029e-35	FDFT1
2.64119e-39	0.700332	1	1	4.07034e-35	GHITM
2.99874e-39	1.52689	0.965	0.881	4.62136e-35	SLC41A1
3.78967e-39	0.949373	0.965	0.869	5.84026e-35	LDLR
6.17463e-39	-2.22525	0.617	0.899	9.51573e-35	C1S
7.14141e-39	0.847297	1	0.982	1.10056e-34	SERPINB5
7.43978e-39	0.928997	1	0.958	1.14654e-34	PGP
7.61244e-39	1.07355	0.922	0.548	1.17315e-34	STXBP6
8.00104e-39	0.888694	0.993	0.914	1.23304e-34	KIAA0232
1.21567e-38	0.812889	1	0.999	1.87347e-34	SCP2
1.31267e-38	0.728986	1	0.987	2.02295e-34	CASZ1
1.47153e-38	-1.61201	0.589	0.924	2.26777e-34	PLTP
1.52076e-38	0.925104	0.993	0.916	2.34365e-34	CBX4
1.90844e-38	0.894438	0.993	0.953	2.94109e-34	TMEM222
2.07793e-38	-1.39956	0.816	0.962	3.2023e-34	IFI16
2.14904e-38	-2.04563	0.511	0.872	3.31188e-34	LRP1
2.49835e-38	1.02244	1	0.971	3.8502e-34	ACAT2
2.50385e-38	1.09559	1	0.981	3.85868e-34	KLHDC3
2.66813e-38	0.744531	0.993	0.989	4.11186e-34	PSMD14
3.44958e-38	0.767096	0.652	0.189	5.31615e-34	ALAS1
4.57211e-38	-1.10773	0.972	0.998	7.04608e-34	PLEC
4.88491e-38	0.902612	0.986	0.896	7.52814e-34	ZNF493
4.97743e-38	0.564847	1	1	7.67072e-34	AP2S1
5.32342e-38	0.96632	0.979	0.859	8.20393e-34	SLC12A7
5.54098e-38	-3.31592	0.915	0.952	8.53921e-34	DCN
8.58166e-38	0.882538	1	0.962	1.32252e-33	ACOX3
1.07418e-37	-2.27826	0.922	0.966	1.65541e-33	COL1A1
1.1105e-37	0.811832	0.993	0.976	1.7114e-33	NOTCH2
1.14553e-37	0.564119	0.468	0.089	1.76537e-33	SLC30A10
1.19695e-37	0.693529	1	0.997	1.84461e-33	YPEL5
1.39454e-37	0.843477	1	0.986	2.14913e-33	DDIT4
1.47861e-37	0.835558	0.993	0.875	2.27868e-33	CPA4
1.49426e-37	-0.855019	0.993	0.998	2.3028e-33	FUS
1.81657e-37	0.597143	1	1	2.79952e-33	PSMB7
2.18249e-37	-1.74303	0.738	0.94	3.36344e-33	IFITM2
2.75952e-37	0.888996	0.986	0.881	4.2527e-33	PINK1
3.02025e-37	1.28209	0.879	0.559	4.6545e-33	ENPP4
3.20069e-37	0.960387	1	0.981	4.93258e-33	ELOVL5
3.59203e-37	0.590771	0.447	0.081	5.53568e-33	SLC8A2
3.78256e-37	0.829627	0.993	0.928	5.82931e-33	ITGB8
4.20727e-37	-2.46039	0.929	0.97	6.48382e-33	C1R
4.72835e-37	-1.82681	0.525	0.864	7.28685e-33	IGFBP4
5.76664e-37	0.935363	1	0.889	8.88697e-33	HLCS
6.43113e-37	0.678499	1	0.96	9.91102e-33	PRSS8
7.46621e-37	0.601456	1	0.999	1.15062e-32	RNASEK
8.45545e-37	0.446639	0.411	0.066	1.30307e-32	ARR3
8.96847e-37	0.773032	1	0.948	1.38213e-32	FOXC1
9.13872e-37	0.917318	0.801	0.331	1.40837e-32	EXOC8
1.03285e-36	0.907785	0.993	0.963	1.59173e-32	DPP9
1.06566e-36	0.779687	1	0.996	1.64229e-32	GTF3C1
1.1472e-36	-1.00751	0.908	0.987	1.76796e-32	NUCKS1
1.19169e-36	0.772252	0.986	0.962	1.83652e-32	EFCAB14
1.37181e-36	0.941615	0.908	0.552	2.1141e-32	FAM167A
1.72863e-36	0.981674	0.979	0.849	2.66399e-32	FAAH2
1.8576e-36	0.809803	1	0.9	2.86275e-32	PTK6
1.97235e-36	0.739811	1	0.988	3.03959e-32	SCARB2
2.21213e-36	0.767603	0.794	0.296	3.40911e-32	ATXN7L2
2.36521e-36	0.737167	0.553	0.138	3.64502e-32	GLYATL1
2.78387e-36	0.728055	1	0.985	4.29022e-32	GRHL1
2.97555e-36	0.670184	1	0.995	4.58561e-32	ESRP1
3.31106e-36	1.51484	0.943	0.856	5.10268e-32	ZNF43
3.7245e-36	0.959282	0.979	0.726	5.73983e-32	XKRX
4.62669e-36	0.732598	1	0.979	7.13019e-32	MCUR1
4.76322e-36	0.761395	1	0.968	7.3406e-32	GGT6
5.56389e-36	-1.96497	0.837	0.939	8.57451e-32	S100A4
5.62347e-36	-1.66987	0.816	0.946	8.66633e-32	COL6A1
1.14109e-35	1.04201	1	0.991	1.75853e-31	FADS2
1.17322e-35	0.79232	0.993	0.882	1.80805e-31	PFKFB3
1.30059e-35	-1.8941	0.433	0.832	2.00435e-31	SERPING1
1.30795e-35	-2.20351	1	1	2.01568e-31	KRT10
1.51358e-35	0.593959	0.482	0.103	2.33257e-31	CAPN13
1.62343e-35	0.727458	0.645	0.191	2.50187e-31	ASTN2
2.18632e-35	0.376282	1	1	3.36934e-31	PFN1
2.35127e-35	0.899887	1	0.977	3.62354e-31	MEA1
2.55347e-35	0.876296	0.936	0.571	3.93514e-31	NPAS2
2.70022e-35	0.574808	1	1	4.16131e-31	PSMB6
3.06812e-35	0.755598	1	0.993	4.72828e-31	YPEL3
3.52612e-35	-2.03293	0.376	0.805	5.4341e-31	FBLN2
3.82489e-35	-0.949827	0.993	0.997	5.89454e-31	HIST1H1E
3.8372e-35	-1.2773	0.652	0.933	5.91351e-31	EHBP1L1
4.5533e-35	0.898757	1	0.853	7.01709e-31	PANK1
4.60383e-35	0.735463	1	0.981	7.09497e-31	ESRP2
4.82936e-35	0.584216	1	1	7.44253e-31	PSMD8
7.26e-35	0.941879	0.972	0.832	1.11884e-30	ACP6
7.59531e-35	0.669007	1	0.997	1.17051e-30	PSMB5
7.72299e-35	0.949597	0.993	0.873	1.19019e-30	TLCD1
1.13811e-34	1.03371	1	0.864	1.75394e-30	TLCD4
1.15765e-34	0.844343	1	0.972	1.78406e-30	PRXL2A
1.34169e-34	-2.16977	0.965	0.963	2.06768e-30	COL3A1
1.96421e-34	-1.16046	0.681	0.943	3.02704e-30	MBNL1
2.26595e-34	-1.94681	0.872	0.949	3.49205e-30	SPARC
2.29114e-34	-1.37175	0.908	0.968	3.53088e-30	HSPG2
2.31203e-34	0.628491	1	0.996	3.56306e-30	PSMC4
2.31793e-34	0.724872	0.78	0.286	3.57216e-30	ZNF165
3.45788e-34	-1.83334	0.426	0.825	5.32893e-30	LUM
3.46176e-34	0.647305	1	0.999	5.33492e-30	KIAA0930
4.40629e-34	-1.01703	0.929	0.991	6.79054e-30	MYC
4.53181e-34	-1.29038	0.929	0.981	6.98398e-30	MT1X
5.82039e-34	0.868592	0.993	0.863	8.9698e-30	ENC1
6.86335e-34	1.02638	0.979	0.838	1.05771e-29	SLC25A35
7.64335e-34	0.584094	1	0.999	1.17792e-29	TRAPPC5
7.78877e-34	0.620036	1	1	1.20033e-29	ACADVL
8.68045e-34	0.712762	0.645	0.202	1.33774e-29	SEC14L4
8.74412e-34	-1.14703	0.773	0.953	1.34756e-29	GPNMB
8.99475e-34	0.759427	0.993	0.932	1.38618e-29	MIGA2
1.09124e-33	0.776717	1	0.997	1.68171e-29	ALDH3B2
1.1002e-33	-1.7652	0.709	0.905	1.69553e-29	ADIRF
1.12824e-33	0.928629	0.972	0.743	1.73873e-29	ENDOU
1.27854e-33	0.730862	0.993	0.951	1.97036e-29	AP1S1
1.34411e-33	0.859726	1	1	2.07141e-29	PMVK
1.91075e-33	0.841638	0.901	0.462	2.94466e-29	TLCD2
2.3198e-33	0.672488	0.752	0.268	3.57504e-29	BDKRB2
2.41662e-33	-1.13594	0.993	0.997	3.72426e-29	FLNA
3.67314e-33	-1.00635	1	1	5.66067e-29	B2M
4.20407e-33	-0.815587	0.993	1	6.47889e-29	NCL
6.05695e-33	0.656688	1	0.996	9.33436e-29	SLC25A11
6.58446e-33	-1.95885	0.56	0.848	1.01473e-28	AEBP1
6.60184e-33	0.699046	0.993	0.952	1.01741e-28	WASL
6.9094e-33	0.697187	1	0.955	1.06481e-28	ERBB3
7.74528e-33	0.657551	0.986	0.888	1.19363e-28	HK2
7.9616e-33	-0.943952	1	1	1.22696e-28	TAGLN2
8.78624e-33	-2.10961	0.83	0.92	1.35405e-28	IGFBP7
9.65929e-33	0.617139	1	0.998	1.48859e-28	ACTN1
1.27582e-32	0.840415	0.965	0.868	1.96616e-28	DESI1
1.31774e-32	0.803964	0.986	0.783	2.03077e-28	ME3
1.39262e-32	0.727458	0.624	0.195	2.14616e-28	EVPLL
1.47472e-32	0.684341	1	0.962	2.27269e-28	ORMDL2
1.52047e-32	0.701043	0.993	0.946	2.3432e-28	MED8
1.59233e-32	0.732405	0.78	0.309	2.45394e-28	ACER2
1.94078e-32	0.848202	0.986	0.877	2.99094e-28	ABHD12B
2.05719e-32	0.846444	0.965	0.747	3.17034e-28	SGK2
2.09123e-32	0.749037	1	0.991	3.22279e-28	CHI3L1
2.28411e-32	0.696307	0.674	0.218	3.52004e-28	KLB
2.52428e-32	-1.25619	0.858	0.967	3.89016e-28	GNAI2
2.55186e-32	0.597455	1	1	3.93267e-28	CLTB
2.98277e-32	1.07625	0.894	0.461	4.59675e-28	CALHM5
4.05627e-32	0.758983	0.972	0.833	6.25112e-28	HMGCL
4.46465e-32	0.7139	1	0.971	6.88048e-28	HARS
5.37559e-32	0.606673	1	0.995	8.28433e-28	NIBAN2
6.22088e-32	0.836294	0.993	0.896	9.58699e-28	NQO2
6.26389e-32	0.900195	1	0.877	9.65327e-28	FAR2
7.00571e-32	0.736425	0.993	0.989	1.07965e-27	GPT2
8.74251e-32	0.802954	1	0.993	1.34731e-27	AKR1A1
9.08377e-32	0.749222	0.929	0.525	1.3999e-27	NANOS1
9.12502e-32	0.653162	0.582	0.17	1.40626e-27	SRXN1
9.3476e-32	0.843396	1	0.992	1.44056e-27	IDH2
1.09231e-31	0.736503	0.986	0.964	1.68335e-27	DNAJB6
1.23584e-31	0.759947	1	0.977	1.90455e-27	SEPHS2
1.33026e-31	0.545852	0.369	0.063	2.05007e-27	CHRNA1
1.33783e-31	0.692442	1	0.975	2.06173e-27	ECHDC2
1.3892e-31	0.63144	1	0.995	2.1409e-27	ELL2
1.44077e-31	0.615259	1	1	2.22037e-27	RTN4
2.05561e-31	0.950972	1	0.901	3.16791e-27	SLC40A1
2.20968e-31	-1.59975	0.645	0.885	3.40533e-27	COL6A3
2.73478e-31	0.704744	1	0.986	4.21457e-27	SEC11C
2.85928e-31	-1.2873	0.652	0.91	4.40644e-27	SDCBP
3.30408e-31	0.540702	1	1	5.09192e-27	UQCR11
3.36534e-31	0.651109	1	0.954	5.18633e-27	BCL2L1
3.65031e-31	0.673884	0.993	0.989	5.62549e-27	NDST1
3.92687e-31	1.0207	0.986	0.842	6.05169e-27	MOGAT1
3.96235e-31	0.561306	1	0.999	6.10638e-27	LAMTOR1
4.30005e-31	0.67756	0.993	0.852	6.6268e-27	NEBL
4.62874e-31	0.727312	1	0.922	7.13336e-27	CPD
4.87376e-31	0.924238	0.965	0.857	7.51095e-27	ACY1
5.48841e-31	0.626271	0.61	0.191	8.45818e-27	SEMA4G
6.53371e-31	-1.52597	0.844	0.951	1.00691e-26	CTSZ
8.82121e-31	0.725518	0.965	0.885	1.35944e-26	RAB27B
8.85476e-31	-1.02586	1	0.999	1.36461e-26	S100A10
1.3181e-30	0.750872	0.844	0.39	2.03133e-26	C1orf131
1.38634e-30	0.543865	0.454	0.1	2.13649e-26	CAPN8
1.63585e-30	-1.45821	0.965	0.979	2.52101e-26	MT2A
1.816e-30	0.827057	1	0.887	2.79865e-26	PLAAT3
2.00649e-30	0.745274	0.972	0.889	3.0922e-26	ETFDH
2.25216e-30	0.839561	1	0.985	3.4708e-26	ERV3-1
2.27302e-30	0.687324	0.645	0.222	3.50295e-26	LRTOMT
2.49232e-30	0.651192	1	0.989	3.84092e-26	MANF
2.64518e-30	-1.96965	0.511	0.814	4.07648e-26	SOD3
2.99734e-30	-2.62406	0.667	0.854	4.61919e-26	TNXB
3.6899e-30	0.491552	1	1	5.68651e-26	POLR2L
3.82354e-30	-1.21057	0.794	0.936	5.89246e-26	MT1E
3.96901e-30	0.717389	0.972	0.779	6.11664e-26	BAIAP2L1
4.32814e-30	-1.52055	0.475	0.838	6.6701e-26	EMP3
4.62615e-30	-1.95827	0.369	0.772	7.12936e-26	SFRP2
5.05754e-30	-1.89309	0.56	0.827	7.79417e-26	FBN1
6.26238e-30	0.785511	0.936	0.763	9.65096e-26	CDS1
7.35314e-30	0.775524	0.986	0.927	1.13319e-25	KIFC3
7.54841e-30	-0.883216	1	1	1.16329e-25	GLUL
8.3534e-30	0.767281	0.631	0.226	1.28734e-25	ACTR3B
9.50616e-30	-1.88547	0.255	0.71	1.46499e-25	CLEC3B
1.0267e-29	-0.616067	1	1	1.58224e-25	HNRNPDL
1.0785e-29	-2.086	0.574	0.84	1.66208e-25	RNASE1
1.38136e-29	0.663533	0.553	0.165	2.12882e-25	UBXN10
1.39934e-29	-1.2268	0.312	0.767	2.15652e-25	CLEC2B
1.47789e-29	0.636105	1	0.987	2.27757e-25	MAL2
1.59853e-29	0.666377	1	0.956	2.46349e-25	LLGL2
1.79762e-29	-1.90743	0.61	0.876	2.77032e-25	IFI27
2.01787e-29	-1.06998	0.716	0.92	3.10974e-25	MVP
2.09108e-29	-2.29713	0.496	0.791	3.22257e-25	IGFBP5
2.16682e-29	0.724966	0.986	0.92	3.33929e-25	VPS54
2.43017e-29	-1.4669	0.277	0.742	3.74514e-25	SELENOM
2.49312e-29	-1.97854	0.312	0.741	3.84215e-25	CCDC80
2.78538e-29	0.670098	1	0.945	4.29256e-25	NDUFC2
3.1594e-29	-0.792401	0.993	0.999	4.86895e-25	APP
3.3584e-29	0.656615	0.787	0.302	5.17564e-25	SEMA3G
3.50726e-29	0.64399	1	0.971	5.40504e-25	OSTF1
4.49225e-29	0.634555	0.993	0.966	6.92301e-25	TANK
4.55207e-29	0.637595	0.993	0.954	7.01519e-25	ABHD14B
4.69713e-29	0.580861	1	0.992	7.23875e-25	RANGAP1
5.86674e-29	0.684309	1	0.993	9.04123e-25	FURIN
6.38642e-29	0.587179	1	0.992	9.84211e-25	UBE2R2
6.78165e-29	0.704518	1	0.939	1.04512e-24	TMED5
6.92768e-29	0.527356	1	0.997	1.06763e-24	WIPI2
7.6376e-29	0.562871	1	0.999	1.17703e-24	COQ4
9.54052e-29	0.746489	0.979	0.707	1.47029e-24	BPIFC
1.1125e-28	0.474568	1	1	1.71447e-24	ATP5MG
1.31792e-28	0.761638	0.681	0.251	2.03105e-24	SRPX2
1.35927e-28	0.455763	1	1	2.09477e-24	COX6A1
1.57699e-28	-1.93292	0.589	0.826	2.4303e-24	FSTL1
1.70668e-28	-1.1595	0.723	0.922	2.63016e-24	HLA-F
1.7216e-28	0.828046	1	0.992	2.65316e-24	MVD
1.74377e-28	0.684924	0.695	0.249	2.68732e-24	HSD17B2
1.78419e-28	0.682368	0.972	0.931	2.74962e-24	TSTD1
1.85158e-28	0.370803	0.305	0.047	2.85346e-24	TDRD5
2.09026e-28	0.538111	1	0.999	3.2213e-24	PSMD3
3.60226e-28	-0.906632	1	0.997	5.55144e-24	HIST1H4C
3.60323e-28	0.358526	1	0.939	5.55293e-24	KLK6
3.73492e-28	0.644019	1	0.959	5.75588e-24	GALNT11
4.01114e-28	-0.882293	0.823	0.971	6.18157e-24	PABPC4
4.18124e-28	0.73974	0.95	0.872	6.44372e-24	MOSPD1
4.54229e-28	0.704732	1	0.977	7.00013e-24	TEX264
5.33967e-28	0.524012	1	1	8.22897e-24	PSMD13
5.35428e-28	0.811214	0.894	0.644	8.25148e-24	GCNT4
5.42159e-28	-1.64965	0.418	0.796	8.35521e-24	MMP2
5.58442e-28	0.571653	1	0.988	8.60615e-24	PSMB3
5.9997e-28	-1.53239	0.674	0.89	9.24614e-24	FCGRT
8.01752e-28	-2.4421	0.695	0.861	1.23558e-23	CFH
8.35906e-28	0.709427	0.972	0.864	1.28821e-23	BSPRY
9.99472e-28	0.732147	0.922	0.749	1.54029e-23	SFMBT1
1.15291e-27	0.810799	0.943	0.74	1.77675e-23	PPM1K
1.18212e-27	0.618798	0.723	0.275	1.82176e-23	NFE2L3
1.55413e-27	0.415856	1	1	2.39506e-23	COX6C
1.75653e-27	0.555228	0.723	0.265	2.70699e-23	TST
1.81622e-27	0.590529	1	1	2.79898e-23	UQCRQ
1.91811e-27	0.645816	0.972	0.875	2.956e-23	MINDY1
2.19968e-27	0.60238	1	0.992	3.38992e-23	MFSD14B
2.28369e-27	-1.95245	0.738	0.874	3.5194e-23	AQP1
2.61799e-27	0.689495	0.972	0.861	4.03459e-23	PDZD2
2.66104e-27	0.691536	1	0.901	4.10092e-23	PNLIPRP3
2.78163e-27	0.816756	0.936	0.763	4.28678e-23	ABHD8
2.90408e-27	0.658767	0.979	0.921	4.47547e-23	HINT3
3.22563e-27	0.412151	1	1	4.97102e-23	SEM1
3.29751e-27	-1.8563	0.447	0.789	5.08179e-23	TPSB2
3.96056e-27	-1.25027	0.638	0.874	6.10361e-23	TNS1
4.38608e-27	0.395763	1	1	6.75939e-23	PPDPF
4.51502e-27	-1.00698	0.816	0.955	6.9581e-23	IL6ST
4.64897e-27	0.649377	0.993	0.953	7.16453e-23	NSF
5.35014e-27	-1.27638	0.305	0.739	8.24511e-23	PMP22
6.22776e-27	-0.77347	0.979	0.992	9.5976e-23	BRI3
6.58172e-27	0.661593	0.936	0.729	1.01431e-22	SESN2
6.81429e-27	0.555159	1	0.997	1.05015e-22	PSMD7
6.98494e-27	0.783305	0.887	0.557	1.07645e-22	CEP76
7.79893e-27	-1.48599	1	0.999	1.20189e-22	CD74
8.17475e-27	0.686151	1	0.996	1.25981e-22	ZC3H12A
8.21122e-27	-1.28216	0.667	0.913	1.26543e-22	ARHGDIB
8.71303e-27	-1.8688	0.582	0.849	1.34276e-22	FBLN1
1.29301e-26	-1.1073	0.723	0.912	1.99267e-22	RUNX1
1.34014e-26	-0.877255	0.957	0.981	2.06528e-22	LGALS3BP
1.38042e-26	-1.05335	0.681	0.917	2.12736e-22	MAF
1.38962e-26	-0.85329	0.95	0.988	2.14155e-22	DEK
1.4293e-26	-0.875335	0.745	0.931	2.2027e-22	MAZ
1.60076e-26	0.686591	0.759	0.34	2.46693e-22	GAREM1
1.62632e-26	0.594949	0.993	0.944	2.50632e-22	GSTZ1
1.7078e-26	0.54203	1	0.984	2.63189e-22	POLR2K
1.74587e-26	0.563516	1	1	2.69056e-22	KIAA1522
1.94761e-26	-1.71525	0.603	0.874	3.00146e-22	IL32
2.34774e-26	-1.24648	1	1	3.61811e-22	TMSB4X
2.57547e-26	0.689309	0.993	0.928	3.96905e-22	SLC50A1
2.69209e-26	-0.753229	0.957	0.992	4.14878e-22	MAT2A
2.91212e-26	0.276836	0.199	0.019	4.48787e-22	GRM1
3.34499e-26	-0.637129	1	1	5.15497e-22	HNRNPUL1
4.6502e-26	0.645751	0.979	0.927	7.16643e-22	PPARD
4.97697e-26	-1.68498	0.475	0.795	7.67e-22	FN1
5.20806e-26	-1.86754	0.44	0.777	8.02615e-22	PTGDS
5.42769e-26	-0.723601	0.993	0.997	8.36462e-22	LUC7L3
5.7338e-26	0.654638	0.95	0.832	8.83637e-22	RCBTB1
5.89736e-26	0.712208	0.922	0.674	9.08842e-22	SIDT2
6.83315e-26	0.521012	0.745	0.267	1.05306e-21	UNC93A
7.20976e-26	-1.15556	0.546	0.859	1.1111e-21	CAV1
8.14702e-26	-0.981461	0.638	0.894	1.25554e-21	PPP1R9B
8.56103e-26	0.831609	1	0.916	1.31934e-21	APOC1
1.20373e-25	-0.742467	0.95	0.989	1.85506e-21	TRIM28
1.37758e-25	-0.962986	0.716	0.933	2.12299e-21	ANO1
1.43208e-25	-1.51605	0.277	0.681	2.20697e-21	MFAP4
1.47877e-25	-0.692886	0.986	0.999	2.27893e-21	NME2
1.54798e-25	0.571053	0.66	0.251	2.38559e-21	ZNF782
1.95927e-25	0.574942	0.66	0.243	3.01942e-21	SLCO4C1
2.00985e-25	-1.17059	0.872	0.944	3.09738e-21	LGALS1
2.40604e-25	-1.39593	0.34	0.744	3.70795e-21	DIO2
2.58908e-25	0.673061	0.986	0.906	3.99004e-21	MAFB
2.61863e-25	-1.17782	0.326	0.731	4.03557e-21	IFITM1
2.91854e-25	0.71046	0.972	0.872	4.49775e-21	NQO1
2.92916e-25	0.782425	0.993	0.855	4.51413e-21	ACSM3
3.21536e-25	0.68973	0.745	0.327	4.95519e-21	SORL1
3.29278e-25	-0.896749	0.426	0.828	5.0745e-21	CRISPLD2
3.3431e-25	0.620851	0.66	0.262	5.15205e-21	RIPK2
3.8828e-25	0.633628	0.794	0.353	5.98379e-21	ABHD14A
4.09485e-25	0.757459	0.979	0.846	6.31057e-21	EGR2
4.37756e-25	0.473178	1	1	6.74626e-21	LITAF
4.44984e-25	0.570379	1	0.985	6.85766e-21	OSBPL2
4.67016e-25	-2.06471	0.688	0.841	7.19718e-21	CXCL12
5.0274e-25	0.757021	0.752	0.347	7.74773e-21	RORC
5.05114e-25	0.680464	0.766	0.371	7.78431e-21	FKBPL
5.37128e-25	-1.61251	0.716	0.886	8.27768e-21	TIMP1
5.45563e-25	-1.09215	0.518	0.859	8.40768e-21	BCL3
5.53809e-25	-0.740783	0.986	0.996	8.53476e-21	QKI
7.47547e-25	0.421658	1	1	1.15204e-20	PPP1CB
7.66964e-25	0.622202	1	0.913	1.18197e-20	TMEM184A
8.43346e-25	0.681235	0.95	0.825	1.29968e-20	FAHD2B
8.51621e-25	0.250614	0.184	0.017	1.31243e-20	PRAMEF12
9.28639e-25	0.434321	1	0.927	1.43113e-20	ABCA12
9.37633e-25	0.521681	1	0.996	1.44499e-20	MAPK13
9.3787e-25	0.637504	0.674	0.267	1.44535e-20	PIK3AP1
9.45227e-25	0.632938	0.986	0.921	1.45669e-20	NADK
9.86724e-25	-0.654311	1	1	1.52064e-20	HNRNPH1
1.04898e-24	-1.65119	0.319	0.708	1.61659e-20	F13A1
1.06809e-24	0.522379	0.567	0.193	1.64604e-20	RAB17
1.15086e-24	0.440369	1	1	1.77358e-20	SURF4
1.34547e-24	0.674378	1	0.933	2.0735e-20	KRT23
1.36138e-24	-0.98519	0.277	0.714	2.09802e-20	CYP26B1
1.44217e-24	-0.701318	0.957	0.99	2.22253e-20	TAF15
1.47712e-24	0.706233	0.887	0.537	2.27639e-20	ZNF681
1.49721e-24	0.414883	1	1	2.30736e-20	LRP10
1.98333e-24	-0.865047	0.745	0.938	3.05652e-20	CTDSP1
2.04463e-24	0.689437	0.929	0.673	3.15098e-20	SVIP
2.07468e-24	0.668523	0.972	0.872	3.1973e-20	NR2F6
2.14121e-24	0.472415	1	0.997	3.29982e-20	TMEM134
2.37371e-24	0.585222	0.752	0.33	3.65813e-20	C11orf52
2.39476e-24	-1.11843	0.482	0.812	3.69056e-20	MYADM
2.50902e-24	-1.19662	0.652	0.897	3.86665e-20	TGFBI
2.51732e-24	0.680688	0.957	0.854	3.87945e-20	HDHD3
2.6377e-24	-1.36276	0.645	0.855	4.06496e-20	LSP1
2.78353e-24	0.486812	1	1	4.2897e-20	GJA1
2.86574e-24	-0.63525	0.993	0.997	4.41639e-20	SRSF11
2.87262e-24	-1.53186	0.248	0.655	4.427e-20	DPT
2.88825e-24	0.613681	0.943	0.852	4.45108e-20	SNX14
3.10405e-24	0.720049	0.901	0.655	4.78364e-20	SLC66A1
3.20396e-24	0.567098	0.993	0.994	4.93762e-20	VMP1
3.62846e-24	0.595506	0.979	0.876	5.59182e-20	BORCS7
3.75751e-24	0.515674	0.454	0.13	5.7907e-20	LY75
3.84922e-24	-0.590702	1	1	5.93203e-20	LMNA
4.18887e-24	0.611136	1	0.997	6.45547e-20	RAP1A
5.14006e-24	0.574562	1	0.976	7.92135e-20	MGAT1
5.40274e-24	0.520378	1	0.997	8.32616e-20	TXNL1
5.56446e-24	0.63951	0.943	0.882	8.57538e-20	GPR157
5.76021e-24	-0.871407	0.716	0.938	8.87706e-20	NCOR2
5.83689e-24	-0.945505	0.482	0.824	8.99523e-20	ID2
6.0933e-24	0.634524	0.837	0.443	9.39038e-20	SPATA6L
6.21358e-24	0.583905	0.943	0.701	9.57576e-20	TMEM167A
6.56299e-24	0.666363	1	0.917	1.01142e-19	FA2H
7.31559e-24	0.633195	0.986	0.885	1.12741e-19	SOX7
7.70675e-24	-0.560787	1	1	1.18769e-19	HNRNPA2B1
9.84026e-24	0.642314	0.894	0.569	1.51648e-19	PLPP6
1.05812e-23	0.566293	0.56	0.19	1.63067e-19	UCHL1
1.06487e-23	0.546963	0.582	0.206	1.64107e-19	KCNK5
1.1695e-23	-2.5507	0.645	0.824	1.80231e-19	APOD
1.2175e-23	-0.807727	0.752	0.942	1.87629e-19	HDAC7
1.29697e-23	0.768942	1	0.855	1.99876e-19	PLIN4
1.33172e-23	-1.45883	0.95	0.987	2.05231e-19	HLA-DRA
1.43075e-23	0.270916	0.213	0.026	2.20493e-19	ZP1
1.54842e-23	0.696763	0.936	0.644	2.38627e-19	ACSS3
1.84226e-23	-1.03118	0.61	0.88	2.8391e-19	BCAM
2.37225e-23	-0.884616	0.482	0.821	3.65587e-19	COL18A1
2.47442e-23	0.605534	1	0.953	3.81333e-19	EGR3
2.56909e-23	0.620169	0.95	0.909	3.95922e-19	POP7
2.69491e-23	-0.864869	0.723	0.947	4.15312e-19	MLLT6
3.02744e-23	-1.64403	0.667	0.837	4.66559e-19	TIMP3
3.05686e-23	0.506428	1	0.987	4.71092e-19	UBE2A
3.07976e-23	0.608885	0.674	0.281	4.74622e-19	CECR2
3.20484e-23	0.543165	1	0.974	4.93898e-19	SAR1B
3.38965e-23	-1.35972	0.411	0.744	5.22379e-19	PRRX1
3.47865e-23	-0.804735	0.766	0.942	5.36095e-19	SLC39A1
3.48069e-23	-0.849111	0.787	0.95	5.36409e-19	MMP14
3.84013e-23	0.415412	1	1	5.91803e-19	TMEM59
3.93639e-23	0.53902	0.546	0.177	6.06637e-19	LY6G6C
3.96382e-23	0.52352	1	0.988	6.10865e-19	FEM1B
4.07598e-23	-0.942619	0.801	0.929	6.28149e-19	COL16A1
4.13761e-23	-0.760182	0.972	0.992	6.37648e-19	PNRC1
4.31964e-23	-0.872527	0.723	0.943	6.657e-19	MSN
4.5831e-23	0.568154	0.986	0.985	7.06302e-19	UBE4B
4.72336e-23	-0.99915	0.943	0.987	7.27917e-19	ANXA1
4.94603e-23	0.638658	0.986	0.904	7.62233e-19	NSDHL
5.12623e-23	-1.11027	0.652	0.86	7.90004e-19	HTRA1
5.14444e-23	0.416466	1	1	7.92809e-19	SQSTM1
5.56424e-23	-0.677219	0.993	0.996	8.57505e-19	HMGB1
5.65555e-23	-1.02632	0.511	0.853	8.71576e-19	PBXIP1
5.81189e-23	0.582045	0.617	0.254	8.95671e-19	FAM151B
5.87321e-23	-1.09495	0.461	0.788	9.05121e-19	TACC1
5.98883e-23	-1.05322	0.582	0.874	9.22939e-19	CALD1
6.43926e-23	0.561907	0.816	0.385	9.92354e-19	FAM114A2
6.49737e-23	0.655323	0.95	0.88	1.00131e-18	DHDDS
7.63608e-23	0.397459	1	1	1.1768e-18	VCP
8.12307e-23	0.733359	0.915	0.697	1.25185e-18	LRATD2
8.70956e-23	-1.22821	0.553	0.828	1.34223e-18	PLXND1
8.7408e-23	-0.840686	0.504	0.845	1.34704e-18	RALGDS
8.78863e-23	0.608304	1	0.956	1.35442e-18	TSKU
8.82286e-23	0.435191	0.44	0.122	1.35969e-18	SLC22A18AS
9.96306e-23	-1.08631	1	0.999	1.53541e-18	S100A6
1.0837e-22	0.80711	0.879	0.658	1.67009e-18	CYP39A1
1.22725e-22	0.490621	1	1	1.89131e-18	CTNNBIP1
1.28699e-22	0.573172	1	0.951	1.98338e-18	RBM47
1.396e-22	0.640764	0.674	0.301	2.15137e-18	CHRNE
1.49761e-22	-1.17522	0.567	0.847	2.30797e-18	BGN
1.71394e-22	0.58956	1	0.958	2.64136e-18	PTDSS1
2.01921e-22	-0.469968	1	1	3.1118e-18	DDX17
2.07623e-22	0.500967	0.993	0.95	3.19968e-18	ULK1
2.09676e-22	-0.728333	0.943	0.979	3.23132e-18	IMPDH2
2.15945e-22	0.553678	0.993	0.963	3.32793e-18	ZFAND6
2.19057e-22	-1.37565	0.312	0.683	3.37589e-18	SLIT3
2.24166e-22	-0.595872	0.986	0.999	3.45462e-18	SEPTIN2
2.40949e-22	0.583802	0.986	0.945	3.71326e-18	PFDN1
2.59713e-22	0.645566	0.965	0.854	4.00244e-18	KNSTRN
2.74083e-22	0.658319	0.908	0.559	4.2239e-18	CPM
2.81948e-22	0.504502	1	0.959	4.34509e-18	CASP14
3.17203e-22	0.615007	1	0.932	4.88841e-18	LPCAT3
3.20079e-22	-0.528551	1	1	4.93274e-18	SRSF3
3.26029e-22	0.609716	0.738	0.333	5.02444e-18	ATG4A
3.34619e-22	-0.862356	0.851	0.967	5.15681e-18	ZYX
3.38022e-22	0.400491	1	1	5.20926e-18	RER1
3.38366e-22	0.629264	0.957	0.824	5.21456e-18	PPARA
3.42635e-22	-1.31508	0.433	0.76	5.28035e-18	THY1
3.52919e-22	0.638584	0.993	0.951	5.43883e-18	SLC25A1
3.7623e-22	-0.484974	1	1	5.79807e-18	HNRNPA3
3.8837e-22	0.582852	1	0.985	5.98516e-18	CYB5R1
4.04767e-22	0.5863	0.986	0.937	6.23787e-18	TMEM11
4.48587e-22	-0.974739	0.418	0.772	6.91318e-18	CYBRD1
4.74345e-22	0.717596	0.957	0.722	7.31013e-18	UPB1
5.04817e-22	-0.997808	0.567	0.855	7.77974e-18	MXRA7
5.30982e-22	0.391635	0.277	0.051	8.18297e-18	CYP2B6
5.34902e-22	-1.0826	0.468	0.783	8.24338e-18	TSPAN4
5.57679e-22	0.517137	1	0.992	8.59439e-18	ANKH
5.9937e-22	-1.06874	0.39	0.727	9.2369e-18	ZCCHC24
6.51391e-22	0.619564	0.752	0.343	1.00386e-17	SRGAP1
6.56518e-22	-0.511492	1	1	1.01176e-17	SRSF5
6.77666e-22	-1.12857	0.454	0.765	1.04435e-17	LAMA4
7.16577e-22	-0.850016	0.546	0.864	1.10432e-17	ROBO1
7.20991e-22	0.552146	0.95	0.69	1.11112e-17	DPP3
7.96334e-22	0.324678	0.27	0.049	1.22723e-17	ERVMER34-1
8.0242e-22	-1.22309	0.468	0.788	1.23661e-17	SAT1
8.03186e-22	0.573626	0.922	0.782	1.23779e-17	GDAP2
8.08585e-22	0.462149	1	1	1.24611e-17	ATP5F1A
8.24778e-22	0.425374	1	0.999	1.27106e-17	RAB5A
9.74623e-22	-0.704448	0.823	0.952	1.50199e-17	EIF4A3
1.02243e-21	0.5086	1	0.967	1.57566e-17	PPM1A
1.03971e-21	-1.00637	0.355	0.724	1.60229e-17	OLFM1
1.10015e-21	0.553108	0.624	0.251	1.69544e-17	FMO5
1.11013e-21	0.523965	0.596	0.224	1.71083e-17	CDC14A
1.24585e-21	0.516571	0.993	0.973	1.91998e-17	METTL9
1.32822e-21	-0.597203	0.986	0.998	2.04693e-17	SRSF1
1.40404e-21	-0.66448	0.972	0.995	2.16377e-17	NUCB1
1.46064e-21	0.508219	0.589	0.229	2.25099e-17	GSPT2
1.53703e-21	0.579499	0.511	0.176	2.36871e-17	TMEM200A
1.76118e-21	0.557397	0.993	0.981	2.71416e-17	BCKDK
1.86361e-21	0.920821	0.809	0.566	2.872e-17	PITX1
1.88221e-21	-0.784685	0.965	0.969	2.90067e-17	GRINA
1.91005e-21	-1.32038	0.631	0.86	2.94358e-17	NNMT
2.34881e-21	0.651615	0.78	0.425	3.61974e-17	ARNTL
2.48967e-21	-0.829539	0.865	0.951	3.83684e-17	TLN1
2.54033e-21	-0.838304	0.66	0.902	3.9149e-17	HCFC1R1
2.7673e-21	0.473442	1	0.997	4.26468e-17	ADIPOR1
2.80813e-21	0.574265	0.986	0.886	4.32761e-17	RMDN3
2.85134e-21	0.374798	1	1	4.39419e-17	CALR
2.85334e-21	0.663964	0.894	0.686	4.39728e-17	GLB1L2
2.85665e-21	-1.05956	0.539	0.833	4.40238e-17	TMEM173
2.92659e-21	0.571433	0.986	0.911	4.51017e-17	STX17
2.99262e-21	0.566139	0.95	0.762	4.61192e-17	PAFAH2
3.20988e-21	-0.763423	0.766	0.923	4.94675e-17	TRIP6
3.25128e-21	0.559899	0.993	0.902	5.01054e-17	DENND2D
3.70218e-21	0.661568	0.986	0.863	5.70544e-17	FBP1
3.79872e-21	-0.917483	0.936	0.993	5.85421e-17	PPL
3.81185e-21	-1.19735	0.603	0.843	5.87444e-17	ENG
4.3261e-21	0.67094	0.773	0.423	6.66696e-17	CLDN12
4.55217e-21	0.460563	1	0.992	7.01534e-17	MPST
4.86286e-21	0.494071	1	0.984	7.49415e-17	POMP
5.0115e-21	0.657964	1	0.999	7.72322e-17	ANXA11
5.01864e-21	-0.655583	0.943	0.992	7.73422e-17	STAT6
5.05861e-21	0.484257	0.681	0.289	7.79582e-17	CACFD1
5.13446e-21	0.601553	0.957	0.838	7.91272e-17	XYLB
5.57312e-21	0.517062	0.993	0.974	8.58873e-17	DGCR2
5.62421e-21	0.452548	0.426	0.125	8.66747e-17	MUC21
5.79689e-21	0.738704	0.887	0.639	8.93359e-17	LDHD
6.29913e-21	0.556124	0.78	0.358	9.70759e-17	TRIM32
6.39472e-21	-1.39674	0.887	0.971	9.8549e-17	HLA-DPB1
6.64942e-21	-1.39919	0.291	0.673	1.02474e-16	MGP
6.73604e-21	-1.01341	0.688	0.929	1.03809e-16	HIST1H3D
7.06388e-21	0.438568	1	0.994	1.08862e-16	TOB1
7.70227e-21	-0.553444	0.993	0.999	1.187e-16	AP2M1
7.71718e-21	0.599928	0.986	0.895	1.18929e-16	BLVRB
7.76935e-21	0.543118	0.986	0.896	1.19734e-16	CAMK2D
7.89293e-21	0.419757	0.723	0.297	1.21638e-16	ADM
8.0928e-21	0.428579	1	0.998	1.24718e-16	CHMP4B
8.12177e-21	-0.950548	0.567	0.838	1.25165e-16	SLC29A1
8.13065e-21	0.543622	0.652	0.284	1.25301e-16	ARHGAP24
8.51652e-21	0.535475	1	0.975	1.31248e-16	NIPAL2
8.61157e-21	-0.96228	0.851	0.919	1.32713e-16	NRP1
8.70642e-21	-0.671213	0.553	0.863	1.34175e-16	CDIPT
9.0065e-21	0.588495	0.589	0.245	1.38799e-16	GALNT4
9.17837e-21	-0.78213	0.66	0.928	1.41448e-16	IRF9
1.02814e-20	0.50098	1	0.999	1.58447e-16	PLD3
1.03517e-20	0.572519	0.972	0.896	1.5953e-16	CETN2
1.1259e-20	-1.13808	0.511	0.816	1.73513e-16	WIPF1
1.12843e-20	-0.855112	0.816	0.949	1.73902e-16	RHOB
1.13033e-20	-0.821172	0.553	0.869	1.74195e-16	PSMB10
1.16268e-20	0.561034	0.965	0.909	1.7918e-16	APPL2
1.20233e-20	-0.789806	0.837	0.951	1.8529e-16	ARHGEF1
1.33731e-20	0.571053	0.525	0.192	2.06093e-16	FABP6
1.37946e-20	-0.863946	0.667	0.9	2.12589e-16	TRIM47
1.52282e-20	-0.999696	0.418	0.756	2.34682e-16	COL5A1
1.53352e-20	0.299234	0.262	0.049	2.36331e-16	CPEB1
1.55534e-20	0.637159	0.787	0.472	2.39693e-16	ANKRD27
1.56032e-20	0.629928	0.95	0.847	2.4046e-16	INPP5K
1.74024e-20	0.548409	0.993	0.97	2.68189e-16	SOX9
1.84602e-20	-1.1903	0.539	0.827	2.8449e-16	GAS1
1.85113e-20	0.458169	1	0.997	2.85278e-16	ABLIM1
1.98991e-20	0.383705	1	0.999	3.06665e-16	TMED10
2.00751e-20	-0.861278	0.411	0.786	3.09377e-16	CDC25B
2.06646e-20	-0.765139	0.589	0.892	3.18463e-16	ADH5
2.13595e-20	0.303927	1	1	3.29171e-16	EIF4H
2.17199e-20	-1.22387	0.61	0.864	3.34726e-16	PTGS1
2.23635e-20	-1.06589	0.589	0.842	3.44644e-16	TGFBR2
2.5101e-20	0.57726	0.979	0.937	3.86831e-16	NADSYN1
2.55326e-20	0.567937	0.929	0.805	3.93483e-16	MORN2
2.59164e-20	0.526802	0.943	0.838	3.99398e-16	PHLDA2
2.77824e-20	0.515414	0.943	0.728	4.28154e-16	LIPK
2.79218e-20	-0.923424	0.809	0.947	4.30302e-16	CAPG
2.91057e-20	0.569577	0.986	0.874	4.48548e-16	CYP2R1
3.06356e-20	-0.593339	0.986	0.993	4.72125e-16	HNRNPR
3.11222e-20	0.551485	0.809	0.405	4.79625e-16	ZNF589
3.20414e-20	0.574524	0.986	0.977	4.9379e-16	BDH1
3.4181e-20	0.580678	0.979	0.916	5.26764e-16	ZBED1
3.48466e-20	0.576191	0.929	0.83	5.37021e-16	CCSAP
3.56023e-20	-0.976372	0.681	0.896	5.48667e-16	LAMB2
3.67437e-20	0.592426	0.915	0.647	5.66258e-16	SWI5
3.69998e-20	-0.649148	0.993	0.995	5.70204e-16	SYNE2
3.8756e-20	0.517639	0.716	0.339	5.97268e-16	STK26
3.91743e-20	-2.20422	0.773	0.837	6.03716e-16	C3
3.977e-20	-0.590947	0.979	0.992	6.12895e-16	EIF4A2
4.03734e-20	-0.97068	0.553	0.843	6.22195e-16	EHD2
4.13495e-20	0.527922	1	0.929	6.37237e-16	SEPTIN11
4.13596e-20	0.564657	0.716	0.322	6.37392e-16	PKIB
4.34196e-20	0.561929	0.972	0.889	6.6914e-16	RIOX2
4.60003e-20	-1.1601	0.617	0.861	7.08911e-16	COTL1
5.05017e-20	0.494932	0.589	0.234	7.78281e-16	INSIG2
5.11779e-20	-0.514442	1	1	7.88702e-16	WNK1
5.46767e-20	0.53688	0.965	0.854	8.42622e-16	ZNF32
5.90195e-20	0.448556	0.489	0.167	9.0955e-16	SLC9A2
6.15871e-20	0.54783	0.943	0.82	9.49119e-16	AKTIP
6.23897e-20	-0.569214	0.986	0.993	9.61488e-16	SNRNP200
6.62477e-20	-0.608683	0.993	0.992	1.02094e-15	C12orf57
7.01864e-20	-0.808725	0.56	0.87	1.08164e-15	CD47
7.29633e-20	-1.03801	0.348	0.698	1.12444e-15	ZEB2
8.5919e-20	0.55325	0.652	0.285	1.3241e-15	GPR75
8.78504e-20	-0.900029	0.617	0.885	1.35386e-15	TNFSF10
8.9911e-20	-0.809299	0.759	0.933	1.38562e-15	CA12
9.16612e-20	-0.718954	0.929	0.98	1.41259e-15	ITGB1
9.56619e-20	0.527874	0.603	0.255	1.47424e-15	ZNF439
9.71716e-20	0.468172	1	0.991	1.49751e-15	TAX1BP1
1.02037e-19	-1.02065	0.348	0.697	1.5725e-15	ANXA6
1.1633e-19	0.458033	1	0.965	1.79276e-15	ACP5
1.26555e-19	-1.27271	0.553	0.812	1.95034e-15	FGL2
1.50061e-19	0.631073	0.894	0.801	2.31259e-15	MFAP3
1.53489e-19	-0.83953	0.383	0.741	2.36542e-15	GNAQ
1.78357e-19	-0.657395	0.986	0.995	2.74867e-15	HSPE1
1.87922e-19	-0.649499	0.894	0.976	2.89606e-15	DDX21
1.96709e-19	-1.088	0.291	0.654	3.03148e-15	TPPP3
2.00917e-19	0.527974	0.986	0.933	3.09633e-15	MKNK1
2.04852e-19	-0.531851	0.993	0.999	3.15697e-15	MCL1
2.12219e-19	0.483108	0.738	0.348	3.27051e-15	SEMA7A
2.21919e-19	-1.16318	0.39	0.709	3.41999e-15	SPARCL1
2.24008e-19	0.588554	0.957	0.868	3.45219e-15	SQLE
2.29023e-19	-1.03575	0.823	0.951	3.52948e-15	HIST1H1B
2.37053e-19	0.538373	0.624	0.274	3.65323e-15	XDH
2.46987e-19	-1.1907	0.532	0.785	3.80631e-15	PDGFRB
2.58996e-19	0.498992	0.986	0.955	3.99139e-15	EFNA3
2.59572e-19	-0.792605	0.589	0.875	4.00026e-15	RELL1
2.65565e-19	0.571373	0.936	0.76	4.09262e-15	RAB11FIP1
2.7574e-19	-0.733802	0.709	0.922	4.24943e-15	SKI
2.80735e-19	-0.92519	0.582	0.885	4.3264e-15	HIST1H4A
2.92933e-19	0.490552	1	0.98	4.51439e-15	SAMM50
3.17159e-19	0.61685	0.979	0.876	4.88774e-15	BCKDHB
3.17608e-19	-0.807193	0.475	0.834	4.89466e-15	HIST2H2AB
3.20783e-19	0.461883	0.397	0.119	4.94359e-15	TPH1
3.6553e-19	-0.769861	0.539	0.84	5.63318e-15	CBX6
3.67176e-19	-0.78086	0.716	0.914	5.65855e-15	CLIC4
3.70867e-19	-0.567362	1	0.997	5.71543e-15	ILF3
3.8815e-19	-0.81383	0.844	0.958	5.98177e-15	FNBP1
3.9364e-19	0.286017	0.206	0.032	6.06638e-15	CCDC166
4.02973e-19	0.598787	0.929	0.757	6.21021e-15	STARD4
4.08654e-19	-0.537373	1	1	6.29776e-15	NOP53
4.13666e-19	0.367204	1	1	6.375e-15	COX7C
4.24131e-19	-0.489803	1	1	6.53629e-15	SET
4.33793e-19	0.58061	0.943	0.888	6.68518e-15	TSPAN13
5.03248e-19	0.45669	0.553	0.213	7.75555e-15	STX19
5.6029e-19	0.550413	0.979	0.909	8.63463e-15	AGPAT2
5.79793e-19	0.425922	0.482	0.168	8.93519e-15	KRBOX1
6.57603e-19	0.421563	1	0.995	1.01343e-14	NCOA4
7.32162e-19	-0.928495	0.397	0.744	1.12834e-14	SPI1
7.62906e-19	0.528407	1	0.982	1.17571e-14	MCFD2
8.52906e-19	0.55049	0.83	0.528	1.31441e-14	ARAP2
8.54071e-19	-0.782043	0.674	0.907	1.31621e-14	PSMB8
8.58118e-19	0.555962	0.993	0.901	1.32245e-14	HACL1
8.74767e-19	-1.10368	0.248	0.617	1.3481e-14	PDGFRA
8.89979e-19	-0.708696	0.482	0.814	1.37155e-14	EEF2K
9.17587e-19	-0.880091	0.489	0.817	1.41409e-14	IRF1
9.81309e-19	0.357847	1	1	1.5123e-14	TXN
9.93688e-19	-0.74785	0.468	0.774	1.53137e-14	PRCP
1.01954e-18	-0.554554	0.986	0.997	1.57121e-14	SRSF2
1.02125e-18	-1.10525	0.865	0.96	1.57385e-14	COL17A1
1.02583e-18	-1.20084	0.291	0.658	1.58091e-14	CD163
1.03071e-18	0.608768	0.957	0.935	1.58843e-14	C18orf32
1.0414e-18	-0.960628	0.652	0.888	1.60491e-14	IFI30
1.04795e-18	-0.946347	0.539	0.854	1.61499e-14	FXYD5
1.20798e-18	-0.979078	0.376	0.723	1.86162e-14	COL12A1
1.38212e-18	0.397988	0.411	0.126	2.12998e-14	JCAD
1.41461e-18	-0.677135	0.78	0.946	2.18005e-14	OAZ2
1.54184e-18	0.546098	0.986	0.94	2.37613e-14	SCAMP1
1.54453e-18	0.454422	1	0.999	2.38028e-14	PGD
1.58449e-18	0.533205	0.979	0.94	2.44186e-14	ATL2
1.66905e-18	0.559574	0.894	0.722	2.57218e-14	KAT2B
1.68063e-18	0.498721	0.574	0.236	2.59002e-14	LRRC61
1.68812e-18	-1.2994	0.227	0.575	2.60156e-14	IGFBP6
1.73463e-18	-1.05679	0.567	0.826	2.67324e-14	CD14
1.76827e-18	0.453101	0.617	0.257	2.72508e-14	FHIT
1.82705e-18	0.282258	1	0.96	2.81567e-14	TMEM40
1.90017e-18	0.588826	0.887	0.635	2.92835e-14	HIST3H2A
1.93104e-18	0.527792	0.61	0.261	2.97592e-14	CTH
1.94041e-18	-0.784428	0.823	0.961	2.99037e-14	HIST1H4B
1.97032e-18	0.589912	0.887	0.718	3.03646e-14	UEVLD
1.97582e-18	0.457429	0.433	0.143	3.04494e-14	KBTBD11
1.9988e-18	0.508016	0.972	0.895	3.08035e-14	CAMSAP3
2.04514e-18	0.547656	0.78	0.465	3.15177e-14	RASEF
2.2182e-18	0.47813	0.993	0.959	3.41847e-14	IER3
2.34869e-18	-0.746156	0.667	0.896	3.61956e-14	BCL7C
2.39587e-18	0.445854	0.603	0.25	3.69227e-14	CBX2
2.41566e-18	-1.10036	0.475	0.766	3.72277e-14	COL15A1
2.44352e-18	0.520426	1	0.972	3.76571e-14	ETHE1
2.52237e-18	0.510992	0.986	0.922	3.88722e-14	ITPKC
2.53991e-18	-1.01126	0.319	0.656	3.91425e-14	ECM1
2.54664e-18	0.490313	0.922	0.682	3.92462e-14	GCH1
2.59829e-18	-1.34423	1	1	4.00422e-14	GSN
2.76428e-18	-0.961768	0.213	0.571	4.26003e-14	A4GALT
2.81677e-18	0.448506	1	1	4.34093e-14	BSG
2.96617e-18	0.490967	1	0.961	4.57116e-14	HBP1
3.12234e-18	-0.466295	1	0.999	4.81184e-14	SNRNP70
3.24933e-18	0.586738	0.837	0.58	5.00754e-14	C1orf210
3.26979e-18	-0.556673	0.993	0.996	5.03908e-14	HNRNPA0
3.62289e-18	0.610395	0.872	0.683	5.58324e-14	FAM219A
3.6328e-18	-0.796652	0.66	0.892	5.5985e-14	BOC
4.29654e-18	0.528361	0.759	0.378	6.6214e-14	ABCA3
4.58272e-18	-0.858599	0.461	0.78	7.06243e-14	TSC22D3
4.63291e-18	-0.6495	0.957	0.971	7.13978e-14	NFIX
4.6842e-18	0.479326	0.993	0.961	7.21882e-14	TDP2
4.76051e-18	-0.682387	0.794	0.948	7.33642e-14	NAB1
4.77367e-18	0.491585	0.993	0.949	7.35671e-14	TCF12
4.93897e-18	0.507753	0.929	0.805	7.61145e-14	ABCB8
5.06335e-18	0.445356	0.993	0.97	7.80312e-14	CCDC124
5.53491e-18	0.481812	0.965	0.931	8.52985e-14	AP1G1
5.73448e-18	0.375158	1	1	8.8374e-14	PSMB2
5.94823e-18	-0.694631	0.574	0.916	9.16681e-14	MFSD10
6.63611e-18	0.442318	0.986	0.982	1.02269e-13	SGPL1
7.30012e-18	-0.730132	0.567	0.835	1.12502e-13	CERS2
7.45326e-18	0.515056	0.965	0.922	1.14862e-13	GPR87
7.88558e-18	0.543403	0.894	0.619	1.21525e-13	PPARGC1A
8.3166e-18	0.449616	0.837	0.591	1.28167e-13	CTSV
8.53726e-18	-1.09133	0.433	0.73	1.31568e-13	PECAM1
8.56815e-18	-0.62312	0.787	0.95	1.32044e-13	CBFB
8.57925e-18	0.303438	0.255	0.054	1.32215e-13	MYO3B
8.63024e-18	-0.669526	0.851	0.946	1.33001e-13	CDK4
8.64655e-18	-0.442718	1	1	1.33252e-13	DDX39B
9.51224e-18	-0.541772	0.993	0.997	1.46593e-13	MORF4L1
9.64932e-18	-0.569469	1	1	1.48706e-13	AHNAK
1.06929e-17	-0.811552	0.504	0.818	1.64789e-13	TRIM22
1.09424e-17	-0.680683	0.681	0.911	1.68633e-13	PKD1
1.10514e-17	-1.00588	0.362	0.699	1.70313e-13	ID3
1.2024e-17	0.376381	0.333	0.091	1.85302e-13	SP5
1.29525e-17	-1.17861	0.326	0.65	1.99612e-13	PCOLCE
1.30555e-17	0.459561	0.681	0.302	2.01198e-13	HSD17B12
1.41731e-17	-0.832353	0.617	0.875	2.18422e-13	MRC2
1.41805e-17	-0.900054	0.447	0.743	2.18536e-13	FGFR1
1.42977e-17	0.841145	0.879	0.753	2.20341e-13	RAI14
1.44498e-17	-0.346889	1	1	2.22686e-13	DDX5
1.50041e-17	-0.592268	0.915	0.981	2.31228e-13	SNRPD1
1.57119e-17	-0.877679	0.404	0.747	2.42136e-13	SLFN5
1.58302e-17	-1.83706	0.766	0.886	2.4396e-13	LYZ
1.68648e-17	-0.759559	0.979	0.991	2.59903e-13	HIST1H4D
1.74159e-17	-0.771838	0.574	0.832	2.68396e-13	TMEM230
1.80829e-17	0.578586	0.979	0.843	2.78676e-13	PECR
1.85547e-17	-0.596221	0.908	0.991	2.85946e-13	BEX3
1.86673e-17	-0.612339	0.78	0.949	2.87682e-13	BCL9L
1.98957e-17	0.470739	0.943	0.901	3.06612e-13	RNF170
2.04416e-17	0.468547	0.61	0.259	3.15026e-13	SYNE4
2.21423e-17	0.44277	0.993	0.976	3.41235e-13	YKT6
2.32427e-17	-0.879225	0.738	0.921	3.58193e-13	CYBA
2.37819e-17	-0.952181	0.291	0.634	3.66503e-13	CSF2RB
2.37987e-17	-0.637141	0.78	0.958	3.66762e-13	RIN2
2.49003e-17	-0.814035	0.652	0.904	3.83738e-13	PFKP
2.50922e-17	-0.902335	0.255	0.596	3.86696e-13	ITGA5
2.54952e-17	0.479817	1	0.981	3.92906e-13	PIM3
2.71087e-17	0.445757	0.638	0.281	4.17772e-13	C10orf113
2.7492e-17	-1.08857	0.468	0.77	4.2368e-13	PTPRC
2.91117e-17	0.711447	0.823	0.526	4.48641e-13	GATA6
2.95529e-17	-0.486707	0.993	0.998	4.5544e-13	GDI2
3.09832e-17	-0.80909	0.362	0.692	4.77483e-13	CCDC69
3.19088e-17	0.438423	1	0.984	4.91746e-13	ETFA
3.26501e-17	-0.633969	0.596	0.922	5.03171e-13	TNK2
3.40909e-17	-0.771174	0.83	0.937	5.25375e-13	CAV2
3.46847e-17	0.432244	1	0.997	5.34526e-13	CRYBG1
3.54105e-17	-0.899765	0.305	0.644	5.45711e-13	ADGRE5
3.58344e-17	-0.7441	0.702	0.907	5.52244e-13	ZNF436
3.61936e-17	0.304555	1	1	5.5778e-13	PSMB4
3.71938e-17	0.340369	0.262	0.06	5.73194e-13	TMPRSS3
3.81269e-17	-0.713652	0.362	0.7	5.87574e-13	CRTAP
4.03336e-17	0.380696	1	1	6.21581e-13	AURKAIP1
4.42883e-17	-0.985024	0.582	0.831	6.82528e-13	VOPP1
4.48027e-17	0.435017	0.801	0.404	6.90454e-13	FAM89A
4.6493e-17	0.408863	0.993	0.988	7.16503e-13	HSD17B4
4.67343e-17	0.416293	0.993	0.992	7.20222e-13	CTSA
4.74875e-17	0.482402	0.929	0.832	7.3183e-13	RGP1
4.76254e-17	0.426374	1	0.997	7.33954e-13	VPS29
4.87836e-17	-0.660273	0.957	0.981	7.51804e-13	TAPBP
5.07892e-17	-0.662344	0.759	0.959	7.82713e-13	LMO4
5.22083e-17	0.432251	1	0.998	8.04583e-13	RNF11
5.4706e-17	-1.22848	0.426	0.703	8.43074e-13	DAB2
5.47674e-17	0.487785	0.95	0.899	8.44021e-13	FAM120AOS
5.57116e-17	-0.439244	1	1	8.58571e-13	EIF4B
5.59506e-17	-0.73334	0.461	0.755	8.62255e-13	BACE2
5.73671e-17	0.48859	1	0.98	8.84084e-13	REEP3
5.76992e-17	0.582766	0.887	0.705	8.89203e-13	CAMK2G
5.90886e-17	-1.04331	0.426	0.73	9.10614e-13	CTSS
6.10525e-17	0.433184	1	0.985	9.4088e-13	AFDN
6.14715e-17	0.569219	1	0.998	9.47338e-13	CYB5A
6.31491e-17	-0.726281	0.546	0.838	9.7319e-13	DKK3
6.60739e-17	-2.35264	0.851	0.917	1.01827e-12	CNFN
7.31089e-17	-1.26824	0.34	0.676	1.12668e-12	FCHSD1
7.36366e-17	-0.73681	0.66	0.885	1.13481e-12	FNDC3B
7.51713e-17	-0.727606	0.567	0.816	1.15846e-12	SH3BP5
7.72951e-17	0.37614	1	0.997	1.1912e-12	HMG20B
7.74705e-17	0.501404	0.957	0.808	1.1939e-12	TTC38
7.98859e-17	0.480323	0.894	0.675	1.23112e-12	GLRX2
8.00296e-17	-0.566162	0.957	0.992	1.23334e-12	TFDP1
8.44567e-17	-0.505512	1	0.998	1.30156e-12	LENG8
8.96976e-17	-0.624083	0.908	0.967	1.38233e-12	APEX1
9.37662e-17	0.494	0.986	0.917	1.44503e-12	PEX13
9.81168e-17	0.533113	0.787	0.452	1.51208e-12	MTHFS
1.01591e-16	-0.48872	0.986	0.999	1.56562e-12	SFPQ
1.04265e-16	0.512325	0.865	0.685	1.60683e-12	ZNF688
1.0712e-16	0.436269	1	0.971	1.65083e-12	PITRM1
1.08877e-16	0.48859	0.979	0.942	1.6779e-12	SMIM19
1.11434e-16	0.421642	1	0.996	1.71731e-12	PSMD6
1.18357e-16	-0.981091	0.369	0.666	1.824e-12	ICAM1
1.22249e-16	-0.708947	0.61	0.86	1.88398e-12	CCND2
1.26233e-16	-0.859903	0.426	0.738	1.94538e-12	STK10
1.27568e-16	-0.708368	0.723	0.913	1.96594e-12	ASAH1
1.31093e-16	-0.503234	1	0.998	2.02028e-12	PRRC2C
1.3176e-16	-0.977599	0.426	0.703	2.03055e-12	CTSK
1.33746e-16	-1.0583	0.489	0.804	2.06117e-12	CORO1A
1.3403e-16	-0.823293	0.433	0.747	2.06554e-12	AKNA
1.37721e-16	-1.43097	0.277	0.588	2.12241e-12	PI16
1.41328e-16	0.414157	0.993	0.905	2.17801e-12	RHOV
1.44452e-16	0.616162	1	0.949	2.22616e-12	GK5
1.50911e-16	0.369977	1	1	2.32569e-12	REEP5
1.53693e-16	-0.780704	0.433	0.721	2.36856e-12	STAT5A
1.64713e-16	-0.762312	0.362	0.676	2.53839e-12	PROS1
1.69162e-16	0.303819	1	1	2.60696e-12	PERP
1.70934e-16	0.297059	0.277	0.067	2.63427e-12	SLC5A10
1.74315e-16	-0.654967	0.454	0.792	2.68636e-12	PAQR7
1.74358e-16	0.464323	0.979	0.914	2.68704e-12	HAGH
1.90582e-16	0.470367	0.922	0.804	2.93706e-12	VPS26C
1.9394e-16	-0.615689	0.83	0.95	2.98881e-12	COLGALT1
2.01358e-16	0.528747	0.887	0.669	3.10313e-12	CNKSR3
2.1008e-16	-0.736041	0.248	0.602	3.23754e-12	ELK3
2.12302e-16	-0.520139	0.986	0.996	3.27179e-12	EIF3D
2.14058e-16	-0.589268	0.617	0.869	3.29885e-12	PRPSAP1
2.17986e-16	0.727421	0.894	0.837	3.35938e-12	HOMER3
2.23569e-16	-0.788494	0.61	0.864	3.44543e-12	APCDD1
2.3118e-16	-0.709852	0.574	0.879	3.56271e-12	PRDX4
2.33279e-16	0.442994	0.787	0.409	3.59506e-12	ZSWIM4
2.36375e-16	-0.600172	0.908	0.964	3.64277e-12	SRSF7
2.54339e-16	-0.586081	0.539	0.844	3.91961e-12	DENND6A
2.55686e-16	0.47081	0.794	0.463	3.94037e-12	PPT2
2.82296e-16	0.499404	0.936	0.872	4.35046e-12	COBLL1
2.87888e-16	0.557063	0.887	0.758	4.43665e-12	KCND3
2.95742e-16	0.462689	0.624	0.282	4.55768e-12	SOWAHB
3.13448e-16	-0.537517	0.993	0.995	4.83055e-12	TRAP1
3.16031e-16	0.435645	1	0.987	4.87035e-12	ACACA
3.24381e-16	-1.97922	0.255	0.559	4.99903e-12	PLA2G2A
3.30155e-16	-0.871473	0.702	0.881	5.08803e-12	PLSCR1
3.3199e-16	0.489584	1	0.976	5.1163e-12	MPC1
3.42226e-16	-0.449114	1	0.997	5.27405e-12	RALY
3.58125e-16	-0.426346	1	1	5.51907e-12	SRRM2
3.58698e-16	0.468835	0.901	0.696	5.52789e-12	PLEKHA8
3.73777e-16	0.468616	0.56	0.244	5.76027e-12	SLC19A3
3.90993e-16	-0.547649	1	0.99	6.0256e-12	NFIC
3.95141e-16	0.452684	1	0.975	6.08951e-12	ERG28
4.0976e-16	0.301522	0.291	0.075	6.31481e-12	AL590560.2
4.26342e-16	0.41345	0.979	0.955	6.57036e-12	NPLOC4
4.342e-16	0.439978	0.993	0.961	6.69145e-12	NUMB
5.02418e-16	-1.00272	0.333	0.633	7.74276e-12	RARRES2
5.15961e-16	0.406275	1	0.99	7.95147e-12	NOP10
5.31803e-16	-0.732822	0.908	0.956	8.19562e-12	EID1
5.43622e-16	0.533578	0.752	0.442	8.37776e-12	CS
5.73021e-16	-0.796507	0.596	0.858	8.83083e-12	HIST1H4I
6.30692e-16	0.518092	1	0.929	9.71959e-12	TMEM97
6.45654e-16	0.379412	1	0.997	9.95017e-12	ADGRG1
6.62991e-16	-0.724579	0.582	0.847	1.02174e-11	TAP2
6.66849e-16	-0.734708	0.723	0.894	1.02768e-11	LAMC1
7.37423e-16	0.359478	1	0.994	1.13644e-11	PNPLA2
7.37745e-16	0.444673	0.645	0.312	1.13694e-11	TMEM251
7.42238e-16	-0.804631	0.688	0.916	1.14386e-11	HIST1H2AD
7.51541e-16	-0.631819	0.574	0.896	1.1582e-11	TRIM25
7.60449e-16	0.42071	1	0.986	1.17193e-11	CAMLG
7.67937e-16	0.452569	0.915	0.741	1.18347e-11	SEPTIN5
7.98623e-16	-0.645823	0.589	0.849	1.23076e-11	GAA
8.25518e-16	0.51292	0.993	0.928	1.27221e-11	DHRS11
9.60943e-16	-0.623194	0.709	0.921	1.48091e-11	DNMT1
9.65047e-16	-0.597324	0.823	0.952	1.48723e-11	SEPTIN8
9.91511e-16	-0.876876	0.454	0.765	1.52802e-11	STK17B
1.00648e-15	-0.649161	0.894	0.971	1.55108e-11	LTBP3
1.02329e-15	0.374085	1	0.997	1.57698e-11	USO1
1.03083e-15	0.53372	0.78	0.511	1.58861e-11	LYRM1
1.05186e-15	0.437243	1	0.971	1.62102e-11	DECR1
1.05424e-15	0.399086	1	0.987	1.62469e-11	ZDHHC5
1.05512e-15	0.415706	1	0.996	1.62605e-11	NAA20
1.15316e-15	-0.657711	0.809	0.939	1.77713e-11	NINJ1
1.1616e-15	-0.392722	1	0.999	1.79014e-11	CIRBP
1.1645e-15	-0.675298	0.837	0.919	1.79461e-11	SORBS3
1.17267e-15	-1.04608	0.638	0.842	1.8072e-11	TYROBP
1.23336e-15	-0.659616	0.986	0.993	1.90073e-11	HIST1H4H
1.24589e-15	-1.48209	0.574	0.78	1.92004e-11	TPM2
1.28241e-15	-0.559417	0.922	0.977	1.97632e-11	MATR3
1.30521e-15	0.28116	0.213	0.043	2.01147e-11	AADACL4
1.35652e-15	-0.616354	0.83	0.96	2.09053e-11	MAP3K6
1.37616e-15	-1.61703	0.837	0.932	2.1208e-11	CSTA
1.40842e-15	-0.726488	0.674	0.877	2.17051e-11	GAS6
1.46731e-15	-0.923881	0.376	0.682	2.26128e-11	AKR1C2
1.54073e-15	-0.659044	0.418	0.722	2.37442e-11	SERPINB1
1.5491e-15	-0.858246	0.525	0.78	2.38731e-11	DPYSL2
1.57048e-15	-0.590613	0.809	0.969	2.42027e-11	SH3BGRL
1.57289e-15	-0.549898	0.986	0.997	2.42397e-11	ARGLU1
1.5746e-15	0.430927	1	0.991	2.42662e-11	COX17
1.60211e-15	-1.10217	0.362	0.656	2.46901e-11	DEPP1
1.66126e-15	0.511463	0.922	0.829	2.56017e-11	DHRS7B
1.67284e-15	-0.680235	0.553	0.799	2.57801e-11	TBC1D2B
1.73984e-15	0.37262	0.468	0.176	2.68126e-11	CTXN1
1.85581e-15	0.465887	0.979	0.914	2.85999e-11	HIPK2
1.86522e-15	-0.642439	0.837	0.974	2.87449e-11	CDC42EP1
1.95699e-15	-0.731834	0.596	0.833	3.01592e-11	TRIP10
1.96998e-15	0.330874	0.227	0.05	3.03594e-11	HEATR4
1.97351e-15	-0.508698	1	1	3.04138e-11	ACTB
1.99261e-15	-0.68095	0.638	0.871	3.07081e-11	MTSS1
2.06068e-15	0.482258	0.78	0.447	3.17572e-11	DHRSX
2.07996e-15	-0.533826	0.979	0.996	3.20543e-11	CAPN1
2.11878e-15	-0.576207	0.936	0.983	3.26526e-11	DUT
2.28789e-15	-0.992889	0.241	0.56	3.52586e-11	ANK2
2.33866e-15	-0.855762	0.241	0.562	3.60411e-11	ADGRA2
2.369e-15	-0.782569	0.496	0.768	3.65087e-11	TGFB1
2.46269e-15	-0.697705	0.716	0.933	3.79525e-11	MCM5
2.48596e-15	-0.492644	1	1	3.83111e-11	HLA-C
2.53095e-15	0.577972	0.915	0.799	3.90045e-11	ARL4C
2.55444e-15	-0.62393	0.539	0.84	3.93666e-11	IGF1R
2.73159e-15	0.579289	0.929	0.861	4.20965e-11	EPG5
2.86771e-15	0.460341	0.688	0.354	4.41943e-11	FBXO36
3.00728e-15	0.343606	1	1	4.63452e-11	COX7B
3.11302e-15	0.443398	0.95	0.779	4.79747e-11	ALDH6A1
3.1248e-15	-0.847013	0.418	0.71	4.81563e-11	ETS1
3.13109e-15	0.460246	0.957	0.881	4.82533e-11	BCKDHA
3.17537e-15	-0.585857	0.879	0.958	4.89356e-11	CCDC85B
3.18791e-15	0.487569	0.972	0.879	4.91288e-11	PCP4L1
3.20135e-15	-0.786003	0.397	0.701	4.9336e-11	CFB
3.21152e-15	-0.603955	1	1	4.94928e-11	CD44
3.25608e-15	-0.654868	0.943	0.994	5.01795e-11	PLP2
3.28185e-15	0.438307	1	0.977	5.05767e-11	TOM1
3.41222e-15	0.421227	1	0.992	5.25858e-11	MAST4
3.42922e-15	0.414749	0.979	0.881	5.28477e-11	FAM160A1
3.44868e-15	0.485961	0.979	0.887	5.31476e-11	SEPTIN6
3.51921e-15	-0.638889	0.426	0.718	5.42345e-11	RABGAP1L
3.52029e-15	-0.678345	0.695	0.907	5.42512e-11	MRTFB
3.5286e-15	0.389722	0.993	0.981	5.43793e-11	TMEM33
3.61496e-15	-0.642512	0.716	0.913	5.57101e-11	BNIP2
3.78791e-15	-0.559731	0.965	0.99	5.83755e-11	PNISR
3.78951e-15	0.45319	1	0.992	5.84002e-11	ALDH9A1
3.80569e-15	0.437549	1	0.978	5.86494e-11	CNIH1
3.81599e-15	-0.415029	1	1	5.88083e-11	NONO
3.92123e-15	0.466847	1	0.997	6.04302e-11	TMEM258
4.07382e-15	0.520982	0.936	0.834	6.27816e-11	GBE1
4.07815e-15	-0.891269	0.291	0.604	6.28484e-11	DNM1
4.07837e-15	-0.666736	0.383	0.687	6.28517e-11	SLC23A2
4.08437e-15	-1.01601	0.759	0.9	6.29443e-11	LAPTM5
4.49166e-15	0.328594	1	1	6.92209e-11	PET100
4.58451e-15	-0.838619	0.645	0.843	7.06518e-11	PHLDB1
4.71352e-15	-0.599696	0.879	0.977	7.264e-11	PLS3
4.82443e-15	-0.682991	0.567	0.82	7.43493e-11	WDR6
5.22855e-15	-0.694082	0.652	0.894	8.05772e-11	SFT2D2
5.55094e-15	0.276829	0.894	0.646	8.55456e-11	TRPV3
5.72116e-15	-1.10897	0.426	0.693	8.81688e-11	CCN2
5.75257e-15	-0.587603	0.78	0.946	8.86528e-11	SLC44A1
5.95336e-15	-0.775043	0.482	0.757	9.17472e-11	TNFAIP2
6.13524e-15	0.402985	0.603	0.281	9.45501e-11	HSBP1L1
6.26853e-15	0.431546	0.66	0.315	9.66043e-11	PTPRK
6.30158e-15	0.444856	0.957	0.894	9.71137e-11	OXR1
6.31743e-15	0.387154	1	0.971	9.73579e-11	DAG1
6.31988e-15	-0.619057	0.83	0.965	9.73956e-11	C19orf48
6.39508e-15	-0.942024	0.312	0.6	9.85546e-11	FMOD
6.57172e-15	-0.922685	0.411	0.706	1.01277e-10	CD68
6.59174e-15	-0.697123	0.567	0.831	1.01585e-10	CSF1
6.98896e-15	0.476084	0.943	0.837	1.07707e-10	MANSC1
7.05048e-15	-1.05329	0.539	0.798	1.08655e-10	MPEG1
7.09211e-15	0.357041	0.355	0.116	1.09296e-10	PACRG
7.47074e-15	-0.487098	0.972	0.986	1.15132e-10	CTBP1
7.49905e-15	-0.544365	0.986	0.991	1.15568e-10	TNFRSF1A
7.76105e-15	-0.698882	0.447	0.751	1.19606e-10	SLC7A1
7.78742e-15	-0.634386	0.794	0.934	1.20012e-10	TMEM109
7.83011e-15	-1.03832	0.447	0.738	1.2067e-10	TRAC
7.95426e-15	-1.10636	0.879	0.97	1.22583e-10	HLA-DPA1
8.18387e-15	0.38818	0.986	0.971	1.26122e-10	PSENEN
8.36132e-15	-0.697204	0.816	0.943	1.28856e-10	STOM
8.39343e-15	-0.527504	0.936	0.984	1.29351e-10	SAFB
8.43311e-15	0.475882	0.979	0.89	1.29963e-10	SLC39A8
8.48101e-15	-0.569579	0.887	0.966	1.30701e-10	HNRNPH3
8.91591e-15	-0.628477	0.638	0.879	1.37403e-10	WWOX
9.19246e-15	-0.669694	0.433	0.705	1.41665e-10	SMTN
1.01313e-14	-0.601547	0.475	0.79	1.56134e-10	HS6ST1
1.0217e-14	-0.666688	0.596	0.88	1.57454e-10	ODF3B
1.02495e-14	-0.589685	0.61	0.872	1.57956e-10	NFKB1
1.06647e-14	-0.551012	0.979	0.976	1.64353e-10	NFE2L1
1.07434e-14	0.267321	1	1	1.65566e-10	PSMB1
1.12454e-14	0.395315	0.979	0.961	1.73303e-10	ARHGAP32
1.12918e-14	-0.53326	0.922	0.976	1.74017e-10	ADAR
1.1418e-14	-0.524337	0.887	0.983	1.75964e-10	PRRC2A
1.18737e-14	-0.811748	0.305	0.612	1.82985e-10	PTPRS
1.19244e-14	-0.63937	0.468	0.766	1.83767e-10	SLC39A13
1.24646e-14	-0.604059	0.887	0.957	1.92091e-10	NKTR
1.26442e-14	-1.8621	0.539	0.768	1.9486e-10	LY6D
1.27663e-14	0.396604	0.993	0.982	1.96741e-10	UFD1
1.29527e-14	-0.966482	0.447	0.721	1.99614e-10	MS4A6A
1.35464e-14	-0.791274	0.645	0.874	2.08764e-10	HIST1H3I
1.39683e-14	-0.665665	0.504	0.78	2.15266e-10	THRA
1.40546e-14	0.466978	0.929	0.855	2.16596e-10	RAP2A
1.43823e-14	0.342042	0.411	0.149	2.21646e-10	TFAP2E
1.48824e-14	0.294496	1	1	2.29353e-10	DSG1
1.51622e-14	-0.667069	0.73	0.917	2.33665e-10	LAMA5
1.51934e-14	-0.661969	0.667	0.895	2.34145e-10	ABCC1
1.61e-14	-0.634328	0.496	0.781	2.48118e-10	CHSY1
1.71184e-14	0.474478	0.823	0.535	2.63811e-10	SUOX
1.71575e-14	-0.600025	1	0.997	2.64414e-10	SOD2
1.7401e-14	-0.906894	0.326	0.608	2.68166e-10	NTRK2
1.79482e-14	0.501951	0.887	0.706	2.76599e-10	GGPS1
1.79716e-14	0.438022	0.95	0.906	2.76961e-10	CD2AP
1.80243e-14	0.521085	0.844	0.586	2.77772e-10	GRB7
1.86407e-14	-0.579407	0.652	0.89	2.87272e-10	ZNF451
1.95214e-14	-0.768222	0.376	0.677	3.00845e-10	AIF1
1.96644e-14	0.381042	1	0.983	3.03049e-10	CD151
2.03907e-14	-0.622932	0.567	0.85	3.14242e-10	MCM6
2.0485e-14	0.3882	1	0.997	3.15694e-10	SYVN1
2.08817e-14	0.481442	0.667	0.346	3.21808e-10	ZNF136
2.12051e-14	-0.742364	0.787	0.933	3.26791e-10	MAPKAPK3
2.18164e-14	-0.622149	0.652	0.877	3.36212e-10	SCPEP1
2.1891e-14	-0.489096	0.957	0.995	3.37361e-10	CSNK1G2
2.20469e-14	0.450278	0.801	0.515	3.39765e-10	SLC19A2
2.26138e-14	0.439949	0.27	0.074	3.48502e-10	KRT9
2.30442e-14	-0.437867	0.993	0.998	3.55134e-10	CCT3
2.3352e-14	-0.70171	0.589	0.821	3.59877e-10	THBD
2.38696e-14	-0.516885	0.929	0.994	3.67854e-10	BAG1
2.42713e-14	-0.590717	0.674	0.908	3.74045e-10	SPTLC2
2.46034e-14	-1.74601	0.482	0.746	3.79163e-10	CCL19
2.56407e-14	-0.643487	0.766	0.915	3.95149e-10	IDS
2.65299e-14	0.330705	1	0.988	4.08852e-10	FDPS
2.69566e-14	-0.4512	1	0.998	4.15429e-10	RNH1
2.70742e-14	-0.593321	0.688	0.889	4.17241e-10	NOP56
2.80762e-14	-0.65346	0.518	0.789	4.32682e-10	PLEKHG5
2.80826e-14	-0.50115	0.617	0.898	4.32781e-10	ZMYND19
2.82433e-14	-0.546641	0.801	0.964	4.35257e-10	SUPT16H
2.94228e-14	0.439129	0.993	0.97	4.53435e-10	TRIM13
2.94949e-14	0.443062	0.979	0.89	4.54546e-10	CPT2
2.95403e-14	-0.794577	0.539	0.787	4.55245e-10	PPP1R18
2.99865e-14	-0.581569	0.745	0.943	4.62123e-10	ESYT1
3.09502e-14	0.4405	1	0.955	4.76973e-10	ACSBG1
3.09984e-14	-0.675689	0.504	0.812	4.77716e-10	NPDC1
3.20317e-14	0.487096	0.979	0.927	4.9364e-10	IL17RC
3.25346e-14	-0.481218	1	1	5.01391e-10	IQGAP1
3.29915e-14	-0.724304	0.759	0.901	5.08432e-10	KCTD12
3.31586e-14	0.427145	0.929	0.788	5.11008e-10	OXCT1
3.34349e-14	-0.681113	0.511	0.772	5.15266e-10	VPS13C
3.52421e-14	-0.601194	0.816	0.955	5.43115e-10	TMEM43
3.80161e-14	-0.664125	0.511	0.794	5.85867e-10	SLC43A3
4.18562e-14	-0.533834	0.993	0.99	6.45046e-10	BCL6
4.23892e-14	-0.544626	0.943	0.981	6.53261e-10	SBNO2
4.25284e-14	0.431208	0.887	0.643	6.55405e-10	PLEKHM3
4.38889e-14	-0.616344	0.511	0.78	6.76372e-10	SLC12A4
4.53867e-14	-0.587119	0.475	0.76	6.99454e-10	SLC1A4
4.56386e-14	0.472174	0.922	0.885	7.03337e-10	AGTRAP
4.56806e-14	0.492184	0.73	0.432	7.03984e-10	CLYBL
4.59797e-14	-0.636762	0.858	0.955	7.08593e-10	MFGE8
4.63979e-14	-0.731977	0.766	0.899	7.15038e-10	NFKB2
4.64584e-14	0.405938	0.979	0.962	7.1597e-10	ATP6V1D
4.86668e-14	0.474091	0.738	0.435	7.50004e-10	MED18
4.93732e-14	-0.695488	0.823	0.939	7.60891e-10	FKBP9
5.02085e-14	-0.717728	0.631	0.876	7.73763e-10	CARD8
5.12453e-14	-0.681335	0.312	0.631	7.89742e-10	PDE4DIP
5.12495e-14	-0.578658	0.915	0.982	7.89806e-10	ARRDC3
5.13203e-14	-0.899083	0.582	0.849	7.90897e-10	TNC
5.1868e-14	0.34495	1	0.997	7.99337e-10	BCR
5.18767e-14	0.253658	0.248	0.063	7.99471e-10	MAGEA11
5.22458e-14	0.40585	0.504	0.219	8.0516e-10	RBKS
5.28759e-14	-0.639064	0.738	0.92	8.14871e-10	OPTN
5.40464e-14	0.351622	1	0.995	8.32909e-10	FIS1
5.4391e-14	-0.517506	0.915	0.977	8.3822e-10	IFNAR1
5.46223e-14	-0.553966	0.922	0.975	8.41784e-10	MED13L
5.51017e-14	-0.576469	0.887	0.972	8.49172e-10	PTK2
5.5557e-14	-0.505679	0.993	0.995	8.5619e-10	ANP32B
5.84047e-14	-0.569291	0.908	0.983	9.00074e-10	LAP3
5.98218e-14	-1.06541	0.652	0.84	9.21914e-10	MYL9
6.10456e-14	-0.527827	0.894	0.963	9.40774e-10	SNX17
6.11994e-14	-0.69594	0.773	0.915	9.43145e-10	IL1R1
6.39548e-14	0.429909	1	0.949	9.85608e-10	FAM219B
6.48898e-14	0.361067	0.383	0.14	1.00002e-09	PRADC1
6.63687e-14	0.453739	0.716	0.377	1.02281e-09	TTC9
6.90353e-14	0.429697	0.887	0.749	1.0639e-09	SMIM13
7.59206e-14	-0.700764	0.475	0.717	1.17001e-09	ZNF358
7.82218e-14	-0.464741	0.986	0.997	1.20548e-09	KHDRBS1
8.1908e-14	-0.592874	0.518	0.773	1.26228e-09	CCM2
8.44335e-14	-0.574476	0.894	0.969	1.30121e-09	CLSTN1
8.45086e-14	-0.512284	0.95	0.974	1.30236e-09	PSME2
8.53457e-14	0.517191	0.993	0.949	1.31526e-09	LETM1
8.72857e-14	-0.419343	0.986	0.998	1.34516e-09	SND1
8.99031e-14	-0.820757	0.411	0.681	1.3855e-09	SAMHD1
9.00711e-14	-0.537882	0.922	0.976	1.38809e-09	TP53
9.13736e-14	0.421099	0.83	0.483	1.40816e-09	TRIM62
9.24396e-14	0.513126	0.837	0.701	1.42459e-09	EMC9
9.30557e-14	0.431977	1	0.977	1.43408e-09	ABHD12
9.71204e-14	0.438084	0.61	0.308	1.49672e-09	ZNF433
9.90022e-14	0.473558	0.986	0.889	1.52572e-09	PXMP2
9.98792e-14	-0.47267	0.986	0.991	1.53924e-09	SIVA1
1.01052e-13	-0.819588	0.504	0.768	1.55731e-09	FOS
1.03568e-13	-0.863248	0.865	0.949	1.59609e-09	HIST1H2AG
1.05624e-13	-0.6976	0.638	0.864	1.62778e-09	TPP1
1.09804e-13	-0.521265	0.908	0.973	1.6922e-09	TMX1
1.13933e-13	-0.452924	1	0.994	1.75583e-09	SOD1
1.17344e-13	-0.561815	0.624	0.887	1.80839e-09	LMF2
1.20912e-13	-0.537287	0.865	0.957	1.86338e-09	CPNE1
1.22735e-13	0.426627	0.986	0.915	1.89146e-09	MACROD1
1.27364e-13	0.431935	0.929	0.81	1.96281e-09	CYP51A1
1.28151e-13	-0.891725	0.369	0.644	1.97494e-09	CPVL
1.36423e-13	0.413703	0.993	0.967	2.10242e-09	FOXO3
1.45894e-13	-0.460106	0.972	0.999	2.24838e-09	KHSRP
1.46266e-13	-0.590613	0.695	0.894	2.2541e-09	NME4
1.46696e-13	0.468296	0.908	0.816	2.26073e-09	FITM2
1.4883e-13	-2.83318	0.816	0.869	2.29361e-09	FLG
1.50676e-13	-0.515302	0.816	0.948	2.32206e-09	MYOF
1.54953e-13	0.275696	1	1	2.38798e-09	PCBP1
1.58658e-13	-0.474026	1	0.997	2.44507e-09	PTMS
1.59588e-13	-0.609651	0.582	0.851	2.45941e-09	ZNF385A
1.61889e-13	-0.931049	0.66	0.836	2.49486e-09	HLA-DMA
1.64994e-13	-1.42595	0.496	0.766	2.54273e-09	EGLN3
1.67384e-13	0.563843	0.645	0.35	2.57955e-09	ADAMTS15
1.6992e-13	-0.454029	0.986	0.998	2.61863e-09	DYNC1H1
1.73112e-13	0.460423	0.922	0.871	2.66783e-09	RBP1
1.74273e-13	-1.03414	0.383	0.698	2.68572e-09	TRBC2
1.77619e-13	-1.10249	0.319	0.608	2.73729e-09	FGFR3
1.84417e-13	-0.915132	0.738	0.844	2.84205e-09	PLPP3
1.86201e-13	-0.904122	0.525	0.721	2.86954e-09	TNS2
1.86612e-13	-0.646876	0.383	0.654	2.87588e-09	AXIN2
1.88532e-13	0.432795	0.745	0.436	2.90547e-09	ZBTB3
1.92248e-13	0.556227	0.993	0.933	2.96274e-09	DAPK2
1.94461e-13	-0.609557	0.73	0.912	2.99683e-09	TRAK1
1.96204e-13	0.412759	0.95	0.888	3.0237e-09	CHMP2B
1.96641e-13	0.443728	1	0.987	3.03043e-09	KRT6B
1.99907e-13	0.397442	0.915	0.858	3.08077e-09	NAA30
2.02898e-13	-0.677109	1	0.993	3.12686e-09	HSPD1
2.04539e-13	-0.723915	0.539	0.761	3.15215e-09	TGFBR3
2.0468e-13	0.42347	1	0.915	3.15432e-09	AWAT2
2.06302e-13	0.433775	0.957	0.888	3.17932e-09	RASGEF1B
2.20431e-13	0.380613	1	0.986	3.39707e-09	MVK
2.22284e-13	0.401566	1	0.999	3.42562e-09	ECH1
2.2652e-13	-0.636347	0.652	0.883	3.49091e-09	ERF
2.28595e-13	0.432038	0.702	0.37	3.52287e-09	SREK1IP1
2.33212e-13	-0.868838	0.298	0.58	3.59403e-09	BST2
2.38494e-13	-0.631131	0.518	0.764	3.67544e-09	EPB41L1
2.43419e-13	-0.700443	0.348	0.622	3.75133e-09	ADCY7
2.46042e-13	0.369874	1	0.995	3.79175e-09	PSMC3
2.47404e-13	0.328752	0.355	0.126	3.81275e-09	C2CD4D
2.48481e-13	0.404837	0.993	0.976	3.82934e-09	LAMTOR3
2.50416e-13	-0.422689	1	0.998	3.85917e-09	HNRNPAB
2.53655e-13	-0.535117	0.936	0.969	3.90908e-09	CALM3
2.58549e-13	-0.420832	1	0.998	3.98451e-09	PA2G4
2.66875e-13	0.406489	1	0.999	4.11281e-09	PGRMC1
2.70077e-13	-0.722548	0.504	0.758	4.16216e-09	CCDC3
2.70666e-13	0.451056	0.887	0.704	4.17123e-09	SMIM27
2.88124e-13	0.26239	1	0.997	4.44028e-09	LYPD3
2.8904e-13	0.546464	0.73	0.418	4.4544e-09	FAM107A
2.9467e-13	0.37946	0.993	0.969	4.54117e-09	STX10
2.98701e-13	-0.624744	0.66	0.884	4.60328e-09	SLC1A5
3.0066e-13	-0.563921	0.631	0.874	4.63347e-09	C17orf49
3.05924e-13	0.329463	1	0.999	4.71459e-09	PSMD11
3.07303e-13	0.381859	0.674	0.344	4.73585e-09	TIRAP
3.07874e-13	0.317076	1	1	4.74464e-09	S100A14
3.10197e-13	-0.605993	0.702	0.904	4.78044e-09	ALKBH5
3.10327e-13	-0.565118	0.652	0.89	4.78245e-09	ARL2BP
3.11276e-13	-0.598872	0.553	0.795	4.79708e-09	UTRN
3.18102e-13	-0.550627	0.553	0.8	4.90227e-09	XPC
3.31125e-13	0.338892	1	0.998	5.10296e-09	PDCD6IP
3.36161e-13	-0.491867	0.957	0.978	5.18057e-09	LSM7
3.37587e-13	-0.861142	0.262	0.545	5.20256e-09	C1QTNF1
3.49131e-13	-1.21443	0.865	0.96	5.38046e-09	AQP3
3.58379e-13	-0.499625	0.851	0.953	5.52298e-09	UBAP2L
3.58716e-13	-0.785558	0.553	0.807	5.52817e-09	FSCN1
3.68423e-13	0.428243	0.468	0.211	5.67777e-09	FAM86C1
3.77838e-13	-0.640727	0.809	0.939	5.82286e-09	EVL
3.93191e-13	0.420041	0.993	0.951	6.05947e-09	TMEM63B
3.9774e-13	0.384379	0.624	0.314	6.12957e-09	TMEM87A
4.16447e-13	0.412466	0.943	0.857	6.41786e-09	EEF1E1
4.22634e-13	-0.697483	0.362	0.636	6.51322e-09	TNS3
4.25031e-13	0.427207	0.943	0.913	6.55015e-09	FARP2
4.38413e-13	0.433299	0.879	0.675	6.75638e-09	TTC8
4.46338e-13	-0.684246	0.39	0.674	6.87852e-09	PSMB9
4.65305e-13	-0.68265	0.801	0.929	7.17081e-09	COL7A1
4.81324e-13	0.423793	0.908	0.768	7.41769e-09	DCUN1D2
4.8141e-13	-0.511135	0.858	0.965	7.41901e-09	C1orf21
4.90863e-13	-0.521605	0.801	0.934	7.5647e-09	DHX9
4.92792e-13	-0.735328	0.582	0.793	7.59443e-09	DUSP1
4.94905e-13	0.354133	0.695	0.351	7.62698e-09	LIN54
4.96744e-13	0.568589	0.957	0.905	7.65532e-09	RARRES1
4.98785e-13	0.344708	0.986	0.993	7.68678e-09	SYTL1
5.04509e-13	-0.682265	0.603	0.833	7.77499e-09	ANKRD10
5.09562e-13	-0.577683	0.489	0.742	7.85286e-09	MICA
5.27918e-13	0.339157	0.872	0.722	8.13574e-09	GDPD3
5.3134e-13	0.374729	1	0.97	8.18848e-09	HACD2
5.76999e-13	-0.605774	0.759	0.938	8.89212e-09	JAG2
5.79309e-13	0.567471	0.965	0.869	8.92773e-09	SNX29
5.89348e-13	-0.598086	0.61	0.87	9.08245e-09	MYO5A
6.03372e-13	-0.47733	0.943	0.988	9.29857e-09	DAZAP1
6.36547e-13	0.414124	0.567	0.282	9.80983e-09	ARL6
6.40333e-13	0.43691	0.872	0.668	9.86817e-09	ZBTB21
6.86993e-13	0.426971	0.95	0.853	1.05872e-08	STK39
6.8977e-13	-0.423295	1	0.998	1.063e-08	ATF4
7.22803e-13	0.317811	1	0.997	1.11391e-08	PSMD1
7.36776e-13	-0.828817	0.546	0.809	1.13545e-08	CIITA
7.38887e-13	-0.369426	1	1	1.1387e-08	GNAS
7.44876e-13	-0.519121	0.908	0.965	1.14793e-08	NISCH
7.69092e-13	-0.534196	0.844	0.952	1.18525e-08	NOP58
7.80845e-13	-0.519543	0.823	0.943	1.20336e-08	IRF3
7.88236e-13	-0.537268	0.475	0.756	1.21475e-08	FOXK1
7.89188e-13	-0.642136	0.709	0.891	1.21622e-08	ECE1
7.96388e-13	0.317079	0.34	0.12	1.22731e-08	SMPDL3B
7.96519e-13	-0.951707	0.496	0.717	1.22751e-08	STAB1
7.99502e-13	0.372552	0.929	0.782	1.23211e-08	SMPD3
8.10203e-13	0.403978	0.965	0.936	1.2486e-08	JMJD4
8.14166e-13	0.389363	0.979	0.948	1.25471e-08	MTIF3
8.18665e-13	0.364575	0.965	0.901	1.26164e-08	C1orf116
8.35881e-13	0.280302	1	1	1.28818e-08	NDUFA13
8.36823e-13	-0.534751	0.631	0.861	1.28963e-08	NUP85
8.53237e-13	0.297976	1	0.999	1.31492e-08	NDUFA1
8.56573e-13	-1.62988	0.965	0.983	1.32006e-08	GLTP
8.97779e-13	0.413377	0.773	0.482	1.38357e-08	PPP1R3D
8.98158e-13	0.296275	1	1	1.38415e-08	COX8A
9.23877e-13	-0.672528	0.383	0.663	1.42379e-08	SYNPO
9.76496e-13	0.465822	0.95	0.941	1.50488e-08	ZMYND8
9.84835e-13	-0.877569	0.319	0.583	1.51773e-08	CD34
1.00105e-12	-0.489331	1	0.997	1.54272e-08	CYB5R3
1.01602e-12	0.429391	0.986	0.924	1.56578e-08	PCBD1
1.04612e-12	-0.552632	0.809	0.938	1.61217e-08	DLG5
1.07705e-12	0.376914	0.986	0.935	1.65985e-08	TMEM79
1.098e-12	0.378448	0.986	0.958	1.69213e-08	EMC3
1.12983e-12	0.350708	0.489	0.213	1.74118e-08	DDO
1.16025e-12	-0.879141	0.277	0.549	1.78805e-08	COLEC12
1.16606e-12	-0.619276	0.702	0.894	1.79701e-08	SELENON
1.16769e-12	0.333918	1	1	1.79953e-08	PSMA7
1.17671e-12	-0.53366	0.567	0.808	1.81343e-08	SLC5A3
1.22437e-12	-0.628969	0.411	0.68	1.88687e-08	UGDH
1.22524e-12	0.398648	0.979	0.937	1.88821e-08	LGALS8
1.23616e-12	-0.691333	0.461	0.719	1.90504e-08	PTP4A3
1.26776e-12	-0.582021	0.645	0.889	1.95375e-08	MCM3
1.2723e-12	-0.591875	0.518	0.738	1.96074e-08	DENND4B
1.27577e-12	-0.510899	0.851	0.969	1.96609e-08	METAP2
1.29834e-12	-0.671874	0.688	0.891	2.00087e-08	RNF213
1.32697e-12	-0.525264	0.794	0.937	2.045e-08	KLF13
1.36914e-12	0.272826	0.277	0.083	2.10999e-08	PDZD7
1.40115e-12	-0.635738	0.461	0.714	2.15931e-08	ADCY3
1.42137e-12	-0.542008	0.723	0.922	2.19047e-08	MEF2A
1.47394e-12	-0.526124	0.525	0.803	2.27149e-08	ADSS
1.52964e-12	-0.821094	0.362	0.648	2.35733e-08	CD4
1.55847e-12	-1.01956	0.709	0.834	2.40176e-08	AHNAK2
1.58526e-12	0.39587	0.957	0.922	2.44304e-08	LAMTOR2
1.60187e-12	-0.538915	0.78	0.933	2.46864e-08	ERGIC1
1.60544e-12	-0.521394	0.936	0.981	2.47414e-08	MARCKS
1.66918e-12	-0.427664	0.979	0.995	2.57238e-08	SLC2A4RG
1.67288e-12	-0.726488	0.482	0.725	2.57807e-08	GGH
1.69256e-12	0.393457	0.993	0.975	2.6084e-08	BABAM1
1.71299e-12	-0.581716	0.631	0.848	2.63989e-08	ATF2
1.71711e-12	-0.61608	0.617	0.816	2.64624e-08	ANKRD36C
1.79675e-12	-0.476589	0.95	0.995	2.76897e-08	ZMIZ1
1.80938e-12	-0.565645	0.716	0.909	2.78844e-08	BAZ1B
1.82156e-12	-0.621655	0.532	0.786	2.80721e-08	TCIRG1
1.84242e-12	-0.541157	0.66	0.876	2.83935e-08	WDFY2
1.85429e-12	0.330171	1	0.994	2.85765e-08	CASK
1.86587e-12	-0.486849	0.83	0.943	2.87549e-08	CPNE3
1.86612e-12	-0.515826	0.66	0.894	2.87588e-08	AGO2
1.86983e-12	-0.320568	1	1	2.88159e-08	SERBP1
1.8804e-12	-0.538603	0.965	0.981	2.89789e-08	DST
1.88981e-12	0.337191	1	0.998	2.91239e-08	CNDP2
1.90425e-12	-0.634421	0.305	0.584	2.93463e-08	TRIB2
1.9269e-12	-0.540155	0.603	0.878	2.96954e-08	LMNB2
1.97598e-12	-0.555037	0.582	0.816	3.04518e-08	SNAI2
1.99027e-12	-0.515507	0.674	0.89	3.06721e-08	EXT2
1.99256e-12	0.472416	0.95	0.905	3.07074e-08	ANGPTL4
2.07978e-12	-0.530104	0.887	0.974	3.20515e-08	PRKDC
2.13498e-12	0.426473	0.894	0.702	3.29022e-08	RNF128
2.1389e-12	0.329919	1	0.999	3.29625e-08	ARPC5L
2.18842e-12	-0.524272	0.752	0.928	3.37257e-08	MOV10
2.25221e-12	0.289981	0.837	0.653	3.47088e-08	ATG9B
2.27096e-12	-0.599123	0.475	0.723	3.49977e-08	AP2B1
2.28654e-12	0.418741	0.915	0.895	3.52378e-08	ZDHHC13
2.31195e-12	-0.555199	0.532	0.805	3.56295e-08	CDCA7
2.3711e-12	0.462925	0.858	0.785	3.65411e-08	C12orf29
2.37126e-12	-0.613986	0.73	0.912	3.65435e-08	AP2A2
2.42148e-12	-0.593847	0.582	0.813	3.73174e-08	ZNFX1
2.45692e-12	0.427156	0.929	0.899	3.78636e-08	RANBP9
2.52754e-12	-0.761337	0.333	0.632	3.89519e-08	IFI6
2.64269e-12	-0.727006	0.44	0.712	4.07265e-08	PLEKHO1
2.69732e-12	0.407972	0.879	0.714	4.15684e-08	NOCT
2.86492e-12	-0.582771	0.426	0.674	4.41513e-08	SNTB2
2.88421e-12	0.351334	1	0.994	4.44486e-08	PSMA3
2.91523e-12	-0.531613	0.894	0.973	4.49266e-08	RAB13
2.91856e-12	-0.534306	0.475	0.72	4.4978e-08	HACD3
3.04267e-12	-0.628841	0.454	0.708	4.68906e-08	VSIR
3.05942e-12	-0.724836	0.319	0.582	4.71487e-08	TWIST2
3.11972e-12	-0.561382	0.667	0.853	4.8078e-08	ZNF428
3.14051e-12	0.336901	0.468	0.201	4.83985e-08	FBP2
3.2911e-12	-0.540674	0.652	0.895	5.07192e-08	ZCCHC7
3.36404e-12	0.431625	0.901	0.831	5.18433e-08	PLPBP
3.3925e-12	-0.510532	0.631	0.852	5.22818e-08	NSMF
3.56281e-12	-0.47401	0.518	0.809	5.49065e-08	SLC25A12
3.59503e-12	-0.708737	0.809	0.896	5.54029e-08	LTBP2
3.61353e-12	0.398598	0.957	0.922	5.56881e-08	FAM174A
3.8419e-12	-0.669956	0.333	0.604	5.92075e-08	IFI27L2
3.86942e-12	-0.395852	1	0.999	5.96316e-08	CCNL2
3.96223e-12	0.258691	1	1	6.1062e-08	C4orf3
3.97605e-12	-0.480443	0.929	0.978	6.12749e-08	CCT2
4.00389e-12	0.252339	0.582	0.278	6.1704e-08	PLB1
4.00583e-12	0.415439	0.894	0.762	6.17338e-08	EPHA1
4.02065e-12	-0.680451	0.525	0.758	6.19623e-08	ASAP3
4.02177e-12	0.477589	1	0.962	6.19795e-08	ZNF117
4.09388e-12	0.353038	0.638	0.326	6.30908e-08	TIFA
4.16035e-12	-0.521935	0.525	0.77	6.41152e-08	BMPR2
4.24658e-12	-0.6337	0.574	0.781	6.54441e-08	MYO15B
4.2728e-12	-0.599603	0.61	0.816	6.58482e-08	ANTXR1
4.41039e-12	-0.518093	0.752	0.917	6.79685e-08	RBM14
4.47759e-12	-0.525215	0.589	0.858	6.90042e-08	UHRF2
4.51344e-12	0.495009	0.801	0.598	6.95567e-08	TENT5C
4.73864e-12	0.414073	0.823	0.568	7.30272e-08	MOAP1
4.84352e-12	0.274725	1	1	7.46435e-08	ATP5F1D
4.95405e-12	-0.522938	0.723	0.912	7.63468e-08	CHD9
4.95784e-12	-0.492958	0.865	0.959	7.64053e-08	BPTF
5.00368e-12	0.377111	0.929	0.908	7.71116e-08	CDK7
5.02382e-12	0.394658	0.943	0.847	7.74222e-08	PICK1
5.10548e-12	0.330536	0.496	0.227	7.86806e-08	IQCH
5.13598e-12	-2.03451	0.496	0.756	7.91505e-08	PI3
5.16361e-12	-0.41435	0.993	0.999	7.95763e-08	H3F3B
5.19215e-12	-0.577827	0.667	0.895	8.00162e-08	SHMT2
5.30324e-12	-0.552282	0.695	0.904	8.17283e-08	GTPBP6
5.54299e-12	-0.897241	0.277	0.528	8.5423e-08	MXRA8
5.64786e-12	-0.468942	0.922	0.979	8.70391e-08	RBM5
5.65333e-12	-0.60195	0.369	0.622	8.71235e-08	ADAM9
5.65634e-12	0.35042	0.617	0.316	8.71699e-08	B3GALT4
6.03969e-12	0.354735	0.95	0.877	9.30777e-08	YIPF6
6.04341e-12	-0.455423	0.972	0.973	9.31349e-08	UBTF
6.10375e-12	0.326256	0.993	0.998	9.40648e-08	RTCB
6.2307e-12	-0.390679	1	1	9.60214e-08	GTF2I
6.49119e-12	0.33225	1	0.998	1.00036e-07	HSPA1B
7.2274e-12	-0.851696	0.227	0.495	1.11381e-07	MAP1B
7.24702e-12	-0.496455	0.667	0.893	1.11684e-07	NAT10
7.2821e-12	0.329563	0.95	0.767	1.12224e-07	BNIPL
7.32909e-12	0.306656	1	0.993	1.12949e-07	LAMP2
7.41971e-12	0.444935	0.298	0.106	1.14345e-07	LAMA1
7.46595e-12	-0.571241	0.915	0.946	1.15058e-07	SNHG32
7.52065e-12	-0.535678	0.794	0.937	1.15901e-07	RNF145
7.69669e-12	-0.510399	0.936	0.966	1.18614e-07	MGST3
7.73558e-12	0.367505	0.993	0.971	1.19213e-07	GATM
7.79188e-12	-0.533318	0.837	0.931	1.20081e-07	GDI1
7.80251e-12	-0.458531	0.887	0.966	1.20244e-07	SEC31A
7.8267e-12	0.377762	0.582	0.3	1.20617e-07	TMUB1
7.93384e-12	-0.506573	0.518	0.785	1.22268e-07	RILPL1
8.12879e-12	-0.889676	0.922	0.937	1.25273e-07	LGMN
8.59745e-12	-0.505774	0.716	0.926	1.32495e-07	GART
8.6009e-12	-0.8789	0.277	0.533	1.32548e-07	VCAN
8.81318e-12	-0.924291	0.574	0.775	1.3582e-07	C1QC
8.82769e-12	-0.530724	0.851	0.965	1.36044e-07	ARHGAP23
9.18058e-12	-0.560915	0.433	0.686	1.41482e-07	PXN
9.30877e-12	0.344314	1	0.984	1.43457e-07	CLPX
9.87125e-12	-0.790386	0.454	0.698	1.52126e-07	RAC2
1.0107e-11	0.558544	0.546	0.27	1.55759e-07	ADGRB1
1.02487e-11	-0.505935	0.624	0.827	1.57943e-07	CABIN1
1.04828e-11	-1.46773	0.362	0.599	1.61551e-07	ACKR1
1.05638e-11	0.333931	1	0.996	1.62799e-07	UBXN4
1.05642e-11	0.400271	0.816	0.511	1.62805e-07	TOR2A
1.09567e-11	0.355974	0.929	0.842	1.68853e-07	ACOT8
1.10181e-11	-0.60176	0.929	0.966	1.698e-07	CAPN2
1.10291e-11	-0.522048	0.624	0.892	1.69969e-07	C1orf198
1.14269e-11	-0.588176	0.411	0.67	1.761e-07	PIK3IP1
1.15681e-11	-0.514529	0.674	0.891	1.78275e-07	AKT1
1.20118e-11	0.349715	0.979	0.96	1.85115e-07	MTA3
1.21565e-11	-0.553579	0.695	0.885	1.87343e-07	NECAP2
1.26563e-11	0.407972	0.738	0.449	1.95046e-07	UHRF1BP1L
1.27683e-11	0.491574	0.887	0.733	1.96772e-07	FADS3
1.29659e-11	-0.523163	0.738	0.923	1.99817e-07	SNRPA
1.37196e-11	0.308664	0.305	0.107	2.11433e-07	ASIC3
1.38237e-11	0.360226	0.993	0.954	2.13037e-07	ZNF750
1.43471e-11	0.417065	0.638	0.337	2.21103e-07	NUDT4
1.45755e-11	-0.600971	0.468	0.705	2.24623e-07	CDC42EP5
1.45861e-11	0.456235	0.887	0.831	2.24786e-07	SLC22A18
1.49598e-11	-0.506295	0.61	0.813	2.30546e-07	ZNF740
1.52046e-11	0.332908	0.972	0.962	2.34319e-07	MARCH5
1.52709e-11	-0.619123	0.397	0.668	2.3534e-07	CARHSP1
1.58571e-11	-0.428146	0.979	0.997	2.44373e-07	TRA2B
1.66928e-11	0.433708	0.972	0.926	2.57253e-07	DUSP6
1.6863e-11	0.341193	0.56	0.27	2.59876e-07	RHOBTB1
1.70568e-11	-0.451059	0.901	0.978	2.62863e-07	CUL4A
1.71852e-11	-0.515578	0.667	0.858	2.6484e-07	TRIM27
1.7215e-11	-0.420471	0.986	0.995	2.653e-07	CCT5
1.7255e-11	-0.654774	0.518	0.805	2.65917e-07	HIST1H3G
1.73242e-11	-0.502858	0.574	0.858	2.66984e-07	PAICS
1.77586e-11	-0.55276	0.61	0.845	2.73678e-07	IDH3A
1.78758e-11	-1.59053	0.362	0.603	2.75484e-07	DSC1
1.80882e-11	-0.3489	1	0.999	2.78758e-07	PPIB
1.83601e-11	-0.798799	0.277	0.534	2.82947e-07	GGT5
1.83917e-11	-0.573866	0.567	0.832	2.83435e-07	CITED4
1.86194e-11	-0.49045	0.674	0.919	2.86944e-07	ANKRD13A
1.87032e-11	-0.559472	0.83	0.932	2.88235e-07	CALU
1.93838e-11	0.3778	0.986	0.928	2.98724e-07	USP38
1.97865e-11	-0.469013	0.872	0.952	3.0493e-07	BTBD2
1.98672e-11	0.436072	0.908	0.77	3.06173e-07	ANKDD1A
2.00238e-11	-0.474961	0.922	0.972	3.08587e-07	RERE
2.0025e-11	0.392053	0.66	0.367	3.08605e-07	GLCE
2.02063e-11	0.32726	1	0.999	3.11399e-07	INF2
2.02533e-11	0.360057	0.965	0.835	3.12124e-07	HSD3B1
2.07969e-11	0.305748	0.993	0.993	3.20502e-07	CCNC
2.08958e-11	0.261866	0.305	0.105	3.22025e-07	ACE2
2.09195e-11	-2.31496	0.865	0.919	3.2239e-07	SPRR2D
2.13637e-11	0.361909	0.716	0.409	3.29236e-07	RSPH3
2.14384e-11	0.360207	1	0.987	3.30386e-07	AGPAT3
2.20794e-11	-0.460312	0.986	0.993	3.40265e-07	ATN1
2.24152e-11	0.40842	0.766	0.49	3.45441e-07	TGFA
2.27447e-11	-0.499546	0.922	0.971	3.50519e-07	NBL1
2.30133e-11	0.41686	0.865	0.744	3.54658e-07	RIN3
2.32648e-11	-0.495416	0.567	0.799	3.58534e-07	EIF4G3
2.33546e-11	0.381963	0.496	0.243	3.59918e-07	SNRPB2
2.35828e-11	0.367806	0.965	0.944	3.63435e-07	MIEN1
2.38166e-11	-0.444052	0.972	0.983	3.67038e-07	LUC7L2
2.38312e-11	-0.541392	0.539	0.767	3.67263e-07	MAP3K20
2.44236e-11	-0.96761	0.624	0.797	3.76392e-07	C1QB
2.45312e-11	-0.47908	0.596	0.836	3.78051e-07	NOB1
2.45938e-11	-0.740034	0.333	0.589	3.79015e-07	COL5A2
2.53272e-11	-0.51141	0.872	0.944	3.90317e-07	AIDA
2.53415e-11	0.35623	0.66	0.364	3.90538e-07	TIMM23
2.61219e-11	0.312613	1	0.996	4.02565e-07	GOLGA4
2.6358e-11	-0.661029	0.383	0.635	4.06203e-07	SLC39A14
2.66009e-11	-0.495672	0.745	0.932	4.09947e-07	CNPY2
2.69437e-11	-0.654539	0.688	0.882	4.1523e-07	NABP1
2.72187e-11	-0.525662	0.603	0.852	4.19468e-07	DEF6
2.72808e-11	-0.620037	1	1	4.20424e-07	GSTP1
2.76744e-11	0.397349	0.73	0.43	4.2649e-07	ACTR3C
2.84566e-11	0.323327	0.66	0.34	4.38545e-07	PNPLA1
2.89173e-11	-0.692191	0.61	0.846	4.45645e-07	EGR1
2.89289e-11	-0.608355	0.454	0.689	4.45823e-07	ASAP2
3.03544e-11	-0.474199	0.539	0.793	4.67792e-07	TWF2
3.04661e-11	-0.517925	0.638	0.889	4.69514e-07	EXOSC7
3.04823e-11	-0.478598	0.865	0.954	4.69763e-07	PML
3.08284e-11	-0.884656	0.574	0.801	4.75096e-07	HLA-DMB
3.08781e-11	0.412765	0.794	0.575	4.75862e-07	ARHGEF5
3.11063e-11	-0.489191	0.681	0.871	4.79379e-07	SART1
3.17712e-11	0.376887	0.582	0.305	4.89626e-07	AK9
3.18587e-11	0.308044	1	0.999	4.90974e-07	ZBTB7B
3.2368e-11	-0.513005	0.844	0.96	4.98823e-07	DIAPH1
3.27024e-11	-1.04505	0.305	0.548	5.03976e-07	TPRG1
3.3273e-11	0.387446	0.894	0.78	5.1277e-07	TCP11L2
3.36441e-11	0.393005	0.872	0.634	5.18489e-07	MOB3C
3.437e-11	0.417313	0.872	0.743	5.29676e-07	PCCB
3.52141e-11	-0.616672	0.716	0.92	5.42685e-07	HIST1H4F
3.5731e-11	0.357011	0.95	0.811	5.5065e-07	AMACR
3.6387e-11	-0.503537	0.539	0.776	5.6076e-07	TXNDC15
3.79328e-11	-0.442901	0.511	0.742	5.84583e-07	RBM22
3.80188e-11	0.484528	0.915	0.837	5.85907e-07	NXN
3.80882e-11	-0.702375	0.241	0.496	5.86978e-07	NLGN2
3.83518e-11	0.321734	0.993	0.982	5.9104e-07	NDUFV3
3.83863e-11	0.401766	0.574	0.309	5.91571e-07	PDIA3
3.8799e-11	-0.464104	0.901	0.965	5.97932e-07	LAPTM4B
3.92995e-11	0.412848	0.567	0.302	6.05644e-07	ZNF736
4.04283e-11	-0.591302	0.638	0.83	6.23041e-07	TCF7L2
4.08113e-11	0.269422	0.298	0.104	6.28943e-07	FIGNL2
4.13037e-11	-0.440513	0.986	0.989	6.36531e-07	SMARCE1
4.18325e-11	-0.532126	0.525	0.75	6.4468e-07	STAT5B
4.22451e-11	0.447368	0.723	0.459	6.51039e-07	NUS1
4.24336e-11	0.342803	1	0.992	6.53944e-07	ACAD9
4.28735e-11	-0.52938	0.56	0.773	6.60723e-07	SLC25A10
4.33053e-11	-0.512716	0.638	0.846	6.67378e-07	SPRYD3
4.41192e-11	-0.757915	0.248	0.495	6.7992e-07	CELF2
4.46262e-11	-0.441094	0.922	0.978	6.87735e-07	POM121
4.71689e-11	-0.336783	1	1	7.26919e-07	SON
4.83882e-11	-0.357526	0.993	0.998	7.4571e-07	HNRNPUL2
4.86045e-11	-0.497161	0.801	0.941	7.49044e-07	RING1
4.90364e-11	-0.928523	0.433	0.644	7.557e-07	RAMP3
4.93971e-11	0.344414	0.617	0.323	7.61258e-07	ABHD3
4.99431e-11	0.323052	0.979	0.987	7.69674e-07	MYDGF
5.00302e-11	-0.501909	0.688	0.869	7.71015e-07	MEPCE
5.05389e-11	-0.554615	0.511	0.722	7.78855e-07	ARID5B
5.12005e-11	-0.558715	0.383	0.629	7.89051e-07	PSIP1
5.14289e-11	-0.460852	0.894	0.961	7.92571e-07	CENPB
5.20608e-11	-0.56233	0.475	0.7	8.02308e-07	CRY2
5.20736e-11	0.253391	1	1	8.02507e-07	GABARAPL2
5.21363e-11	-0.461693	0.851	0.946	8.03473e-07	MTA2
5.25885e-11	-0.473686	0.887	0.949	8.10441e-07	POLR2H
5.4419e-11	-0.483043	0.695	0.913	8.38651e-07	MTA1
5.46317e-11	-0.693396	0.454	0.688	8.41929e-07	IL10RA
5.52432e-11	-0.598028	0.908	0.981	8.51354e-07	HIST1H2BD
5.53452e-11	-0.589172	0.702	0.877	8.52925e-07	S100A13
5.87618e-11	-0.427122	0.894	0.977	9.05578e-07	LNPEP
5.92807e-11	-0.415635	0.936	0.991	9.13575e-07	UBE2I
5.93314e-11	-0.465837	0.894	0.96	9.14356e-07	IKBKB
6.04568e-11	0.364748	0.943	0.829	9.317e-07	ADCK2
6.14868e-11	0.290891	0.943	0.817	9.47573e-07	USP6NL
6.20422e-11	0.414543	0.922	0.879	9.56132e-07	STAMBP
6.29765e-11	0.313148	0.915	0.852	9.70531e-07	TMPRSS13
6.3543e-11	0.327638	1	0.997	9.79261e-07	NDUFS1
6.45054e-11	-0.753861	0.645	0.864	9.94093e-07	HIST1H2BO
6.48193e-11	-0.460241	0.908	0.974	9.9893e-07	GSTO1
6.52371e-11	-0.577788	0.454	0.691	1.00537e-06	LIPA
6.56205e-11	0.396064	0.979	0.924	1.01128e-06	CCDC186
6.63724e-11	-0.503202	0.894	0.935	1.02286e-06	RBFOX2
6.65411e-11	-2.88286	1	0.992	1.02547e-06	KRT1
6.79164e-11	0.393909	0.532	0.279	1.04666e-06	SHROOM3
6.92206e-11	-0.523328	0.426	0.679	1.06676e-06	COL27A1
7.04289e-11	0.368395	1	0.987	1.08538e-06	GLRX5
7.21015e-11	-0.561648	0.418	0.655	1.11116e-06	SLCO3A1
7.26079e-11	-0.581187	0.943	0.993	1.11896e-06	ATP1A1
7.33277e-11	-0.494192	0.674	0.862	1.13005e-06	TMEM205
7.34267e-11	-0.585052	0.397	0.654	1.13158e-06	SHANK3
7.45344e-11	-1.25167	0.284	0.553	1.14865e-06	ALDH1A3
7.47649e-11	-0.564789	0.766	0.907	1.1522e-06	SH3BP2
7.58896e-11	0.343138	0.986	0.971	1.16953e-06	PCMTD1
7.60985e-11	0.399574	0.979	0.93	1.17275e-06	IGSF8
7.62774e-11	0.380416	0.936	0.871	1.17551e-06	NUDT19
7.75123e-11	-0.519145	0.645	0.856	1.19454e-06	ABL1
7.8656e-11	-0.516183	0.773	0.939	1.21217e-06	LTBR
7.9345e-11	0.393914	0.915	0.855	1.22279e-06	DVL2
7.98632e-11	-0.512478	0.482	0.71	1.23077e-06	MYCBP2
8.03208e-11	-0.693331	0.823	0.61	1.23782e-06	IGHA1
8.03522e-11	0.322286	0.624	0.319	1.23831e-06	GLDN
8.15444e-11	-0.521906	0.816	0.926	1.25668e-06	ARAP1
8.16941e-11	0.324075	1	0.991	1.25899e-06	ERBB2
8.23365e-11	-0.624592	0.851	0.951	1.26889e-06	TNS4
8.25404e-11	-0.438507	0.894	0.992	1.27203e-06	U2AF2
8.31383e-11	-0.446995	0.546	0.793	1.28124e-06	C12orf45
8.39873e-11	0.394206	0.872	0.764	1.29433e-06	AAGAB
8.52219e-11	-0.494205	0.823	0.962	1.31335e-06	KLF10
8.64824e-11	0.349384	0.993	0.978	1.33278e-06	ICMT
8.66047e-11	-0.566022	0.738	0.89	1.33466e-06	TBCB
8.68122e-11	0.349062	0.652	0.33	1.33786e-06	TMEM63C
8.83913e-11	-0.471838	0.858	0.972	1.3622e-06	FRMD6
9.16045e-11	-0.520747	0.83	0.924	1.41172e-06	FUBP1
9.22031e-11	-0.414884	0.979	0.991	1.42094e-06	COMMD6
9.38204e-11	0.400229	0.879	0.721	1.44587e-06	SNAPC5
9.43121e-11	0.328082	1	0.994	1.45344e-06	SREBF2
9.67465e-11	0.343108	0.993	0.962	1.49096e-06	MAP7
9.84922e-11	-0.677768	0.312	0.554	1.51786e-06	KLF9
9.96368e-11	-0.487661	0.532	0.761	1.5355e-06	PLD2
1.00149e-10	-0.574256	0.61	0.832	1.54339e-06	TRAF4
1.00613e-10	0.411998	0.915	0.762	1.55054e-06	TSPAN17
1.00978e-10	-0.493697	0.645	0.854	1.55617e-06	FAM53B
1.02537e-10	-0.708711	0.418	0.661	1.58019e-06	CDH5
1.02558e-10	0.314425	1	0.995	1.58052e-06	PROM2
1.04633e-10	0.266039	1	1	1.61249e-06	COX7A2
1.07023e-10	0.279933	0.312	0.114	1.64933e-06	CNDP1
1.10632e-10	-0.772782	0.326	0.554	1.70494e-06	LIMS2
1.11761e-10	-0.545691	0.348	0.596	1.72235e-06	GPR153
1.15559e-10	-0.506669	0.546	0.791	1.78089e-06	PARP8
1.16258e-10	0.328458	0.993	0.956	1.79165e-06	DNAJA4
1.18707e-10	-0.446757	0.56	0.799	1.82939e-06	MRE11
1.18946e-10	-0.455959	0.567	0.816	1.83308e-06	DUS3L
1.19625e-10	0.258355	1	0.999	1.84354e-06	TLE5
1.24886e-10	-0.695036	0.475	0.679	1.92462e-06	SLC9A3R2
1.27349e-10	-0.572457	0.511	0.741	1.96257e-06	GRAMD1A
1.29889e-10	-0.49398	0.468	0.71	2.00172e-06	TEAD1
1.31379e-10	-0.493121	0.56	0.789	2.02468e-06	ZBTB4
1.332e-10	-0.424789	0.908	0.956	2.05274e-06	GRHPR
1.35762e-10	-0.440612	0.922	0.957	2.09223e-06	SMARCA5
1.36866e-10	-0.557884	0.596	0.783	2.10924e-06	ARHGAP18
1.36939e-10	-0.428621	0.574	0.805	2.11037e-06	INTS8
1.40087e-10	-0.378287	1	1	2.15889e-06	SF3B1
1.4143e-10	-0.643902	0.362	0.591	2.17957e-06	AKT3
1.46797e-10	-0.531816	0.525	0.731	2.26229e-06	PACSIN3
1.47592e-10	0.273358	0.362	0.144	2.27454e-06	SEC16B
1.49922e-10	-0.452201	0.638	0.868	2.31045e-06	UBQLN4
1.51904e-10	0.39819	0.972	0.84	2.34099e-06	PPARG
1.54117e-10	0.290502	0.567	0.28	2.37509e-06	TMEM139
1.54294e-10	-0.387745	1	1	2.37783e-06	RACK1
1.57132e-10	-0.46475	0.936	0.95	2.42156e-06	RABAC1
1.58648e-10	0.330536	0.454	0.213	2.44492e-06	GRAMD1C
1.60635e-10	-0.454299	0.936	0.98	2.47554e-06	DIDO1
1.61984e-10	0.361008	1	0.991	2.49633e-06	MPC2
1.63472e-10	0.305861	0.986	0.932	2.51927e-06	FAM83G
1.63559e-10	-0.514091	0.461	0.702	2.52061e-06	HYAL2
1.63728e-10	-0.421368	0.95	0.975	2.52321e-06	RBM25
1.65571e-10	0.279636	1	0.998	2.55161e-06	PSMA2
1.66269e-10	0.252746	0.234	0.072	2.56237e-06	IGFL4
1.66875e-10	0.34527	0.95	0.93	2.57171e-06	ATG13
1.70904e-10	-0.660995	0.397	0.634	2.63381e-06	PREX1
1.7286e-10	-0.417985	0.95	0.98	2.66394e-06	HNRNPD
1.75042e-10	-0.544532	0.482	0.735	2.69757e-06	PHF19
1.75369e-10	-0.500484	0.504	0.736	2.70261e-06	TRIM56
1.76874e-10	-0.500705	0.589	0.777	2.72581e-06	SIK3
1.80904e-10	0.287658	0.993	0.994	2.78792e-06	DDRGK1
1.81148e-10	0.340593	0.936	0.896	2.79168e-06	AGA
1.82849e-10	0.322494	0.993	0.985	2.81789e-06	LMAN1
1.87382e-10	-0.496536	0.539	0.775	2.88775e-06	ACSL4
1.88486e-10	-0.803973	0.496	0.685	2.90476e-06	RASSF4
1.89609e-10	-0.743394	0.78	0.932	2.92206e-06	HIST1H3H
1.90032e-10	0.383845	0.681	0.41	2.92859e-06	ESCO1
1.93241e-10	0.271137	0.426	0.188	2.97803e-06	AMIGO1
1.94434e-10	0.349571	0.929	0.885	2.99642e-06	VAMP7
1.95278e-10	-0.490799	0.482	0.732	3.00943e-06	RGS3
1.95301e-10	0.290945	0.596	0.299	3.00979e-06	PLA2G4A
1.96999e-10	-0.735993	0.426	0.664	3.03595e-06	PLVAP
1.97102e-10	-0.423105	0.901	0.949	3.03753e-06	MCMBP
1.99729e-10	0.274678	0.312	0.117	3.07802e-06	SLC7A4
1.99957e-10	-0.4497	0.851	0.945	3.08153e-06	ANXA4
2.00174e-10	0.433802	0.809	0.608	3.08489e-06	ADCK5
2.01043e-10	-0.551691	0.525	0.751	3.09827e-06	RRAS
2.04423e-10	0.260681	0.979	0.936	3.15036e-06	FAM214A
2.06309e-10	0.401717	0.83	0.698	3.17943e-06	ARHGEF35
2.11419e-10	-0.483969	0.447	0.716	3.25818e-06	RHBDF2
2.15305e-10	-0.456191	0.716	0.902	3.31806e-06	HCFC1
2.21523e-10	0.392446	0.993	0.936	3.41389e-06	ACAT1
2.21871e-10	-0.768082	0.355	0.59	3.41926e-06	CD53
2.26225e-10	0.395481	0.844	0.717	3.48636e-06	MAP11
2.26424e-10	-0.517665	0.759	0.899	3.48941e-06	STX7
2.2753e-10	-0.755249	0.277	0.506	3.50647e-06	LHFPL6
2.2967e-10	0.360676	0.901	0.823	3.53945e-06	PPM1B
2.30189e-10	-0.535169	0.589	0.81	3.54744e-06	SLC7A5
2.34014e-10	-0.717557	0.291	0.516	3.6064e-06	FKBP10
2.34557e-10	-0.468974	0.872	0.952	3.61476e-06	PPP1R12C
2.35227e-10	0.281317	1	0.998	3.62509e-06	LRPAP1
2.44529e-10	0.369706	0.929	0.898	3.76843e-06	CPTP
2.46002e-10	-0.430273	0.95	0.98	3.79113e-06	SF3B2
2.46414e-10	-0.626887	0.943	0.973	3.79749e-06	TXNDC5
2.47774e-10	-0.526072	0.674	0.858	3.81845e-06	HELLS
2.50362e-10	0.354078	0.511	0.241	3.85833e-06	DHRS2
2.54759e-10	-0.507608	0.943	0.968	3.9261e-06	CSK
2.56166e-10	-0.282391	1	1	3.94778e-06	EEF1G
2.60587e-10	-0.955687	0.206	0.441	4.0159e-06	PODN
2.6163e-10	-0.467016	0.709	0.916	4.03197e-06	SF3A1
2.63712e-10	-0.50186	0.504	0.731	4.06406e-06	ZC3HAV1
2.66683e-10	0.346641	0.773	0.542	4.10984e-06	ZNF226
2.69001e-10	-0.469657	0.603	0.82	4.14557e-06	AKAP11
2.71444e-10	-0.447269	0.936	0.99	4.18323e-06	RBM17
2.73419e-10	0.34025	1	0.976	4.21365e-06	TMEM219
2.78526e-10	-0.529648	0.979	0.988	4.29236e-06	ARPC1B
2.79281e-10	-0.579612	0.511	0.743	4.304e-06	TK1
2.82673e-10	-0.744852	0.603	0.799	4.35628e-06	FCER1G
2.83136e-10	-0.5863	0.887	0.975	4.36341e-06	HR
2.8486e-10	-0.592905	0.66	0.883	4.38998e-06	HIST1H2BN
2.85877e-10	-0.660583	0.667	0.882	4.40565e-06	UGCG
2.93932e-10	-0.650374	0.759	0.855	4.52979e-06	FLOT1
2.96112e-10	-0.55372	0.645	0.845	4.56339e-06	SERPINB6
3.02783e-10	0.353529	0.986	0.969	4.66619e-06	EI24
3.06109e-10	-0.454116	0.794	0.933	4.71745e-06	DELE1
3.07313e-10	-0.720772	0.617	0.821	4.736e-06	EPAS1
3.10498e-10	0.344945	0.652	0.354	4.78508e-06	EYA3
3.13948e-10	-0.496428	0.525	0.741	4.83826e-06	OGFR
3.14304e-10	-0.438596	0.936	0.966	4.84374e-06	CCDC6
3.15985e-10	0.390743	0.858	0.737	4.86965e-06	MIGA1
3.23741e-10	-0.491646	0.972	0.967	4.98917e-06	NFIB
3.25046e-10	0.320552	0.986	0.958	5.00928e-06	TSG101
3.3392e-10	-0.441521	0.532	0.784	5.14604e-06	NOP2
3.34976e-10	0.311373	0.993	0.987	5.16232e-06	CLCN3
3.35021e-10	0.355553	0.993	0.966	5.163e-06	SPSB3
3.50602e-10	-0.533837	0.525	0.762	5.40313e-06	CNPY3
3.74521e-10	-0.470588	0.454	0.704	5.77175e-06	SLC35B2
3.75836e-10	-2.11425	0.823	0.875	5.792e-06	LTF
3.76825e-10	0.255503	0.305	0.113	5.80724e-06	ABCC6
3.8441e-10	0.330728	0.574	0.298	5.92414e-06	EPB41L4B
3.91608e-10	-0.468061	0.901	0.958	6.03507e-06	DPP7
3.95788e-10	-0.508266	0.553	0.79	6.09948e-06	ANP32A
3.97926e-10	0.285618	0.362	0.151	6.13243e-06	SLC13A4
4.01876e-10	-0.426449	0.496	0.762	6.1933e-06	CDIP1
4.02063e-10	0.415919	0.794	0.589	6.19619e-06	PFKFB4
4.14471e-10	-0.444337	0.624	0.842	6.38742e-06	URB1
4.27319e-10	0.290802	0.56	0.29	6.58541e-06	MMD
4.2734e-10	-0.518342	0.766	0.912	6.58574e-06	SAMD1
4.30219e-10	-0.419753	0.979	0.996	6.63011e-06	RSRP1
4.39355e-10	-0.415055	0.957	0.975	6.7709e-06	PDCD5
4.41758e-10	-0.50937	0.489	0.725	6.80794e-06	ORAI1
4.48659e-10	-0.503801	0.674	0.876	6.91428e-06	SUSD6
4.51834e-10	-0.48641	0.638	0.894	6.96321e-06	LSM6
4.51908e-10	0.354266	0.475	0.238	6.96436e-06	RASSF7
4.54772e-10	0.351442	0.922	0.869	7.0085e-06	ERLEC1
4.61153e-10	-0.535804	0.582	0.789	7.10683e-06	MOB3A
4.61185e-10	-0.46067	0.745	0.93	7.10732e-06	HDAC1
4.66206e-10	0.325724	0.589	0.317	7.1847e-06	LRP12
4.66895e-10	-0.430064	0.574	0.825	7.19532e-06	RNF20
4.68974e-10	-0.566514	0.518	0.733	7.22736e-06	WWTR1
4.69761e-10	0.327788	0.986	0.955	7.23948e-06	PEX19
4.74337e-10	-0.451605	0.617	0.826	7.31001e-06	PCNT
4.8058e-10	-0.403013	0.986	0.988	7.40621e-06	PDIA4
4.80898e-10	0.525983	0.879	0.877	7.41112e-06	OAS1
4.86301e-10	0.358915	0.901	0.779	7.49438e-06	RPP30
4.92867e-10	0.294758	1	0.997	7.59558e-06	PDHB
4.93032e-10	0.328991	0.794	0.492	7.59811e-06	ZNF714
4.96364e-10	-0.467662	0.972	0.982	7.64946e-06	MINK1
4.99978e-10	-0.441256	0.908	0.961	7.70516e-06	CBX5
5.00596e-10	0.391047	0.865	0.836	7.71468e-06	PDZD11
5.06947e-10	0.328502	0.957	0.939	7.81256e-06	STARD10
5.12736e-10	0.257912	1	1	7.90177e-06	DBI
5.13308e-10	0.429177	0.723	0.461	7.91058e-06	CACNB3
5.21821e-10	-0.353943	1	0.999	8.04179e-06	BRD2
5.3311e-10	-0.709576	0.142	0.386	8.21576e-06	PRELP
5.36286e-10	0.321883	0.943	0.884	8.2647e-06	MCEE
5.50988e-10	-0.663413	0.255	0.491	8.49128e-06	DLC1
5.62482e-10	-0.454483	0.922	0.976	8.66841e-06	MDM4
5.72621e-10	-0.460267	0.83	0.963	8.82466e-06	IVNS1ABP
5.83239e-10	-0.419136	0.922	0.972	8.98829e-06	ALYREF
5.95676e-10	0.340142	0.801	0.575	9.17996e-06	MPZL3
5.97715e-10	0.385161	0.894	0.842	9.21138e-06	DPM3
6.01593e-10	0.325416	0.475	0.235	9.27116e-06	VLDLR
6.04086e-10	0.2945	0.879	0.773	9.30958e-06	RND3
6.08217e-10	-0.499888	0.44	0.67	9.37323e-06	NAGA
6.1263e-10	0.3468	0.986	0.958	9.44123e-06	FOSL2
6.22279e-10	-0.484699	0.667	0.888	9.58994e-06	ARHGAP35
6.31814e-10	-0.471078	0.574	0.817	9.73689e-06	AJUBA
6.32573e-10	0.32493	0.993	0.982	9.74858e-06	ZNF410
6.32928e-10	0.370387	0.915	0.845	9.75405e-06	MAN2A1
6.40254e-10	-0.569825	1	0.984	9.86695e-06	SELENOP
6.46967e-10	-0.459191	0.922	0.98	9.97041e-06	IPO5
6.52926e-10	-0.428871	0.901	0.982	1.00622e-05	GNL3
6.66679e-10	0.337648	0.908	0.907	1.02742e-05	CHCHD5
6.67428e-10	0.278937	0.312	0.122	1.02857e-05	CARD17
6.77265e-10	-0.475812	0.801	0.947	1.04373e-05	EXT1
6.80198e-10	-0.550404	0.44	0.66	1.04825e-05	FHL3
6.81003e-10	-0.476416	0.816	0.922	1.04949e-05	UROD
6.89857e-10	0.309381	0.426	0.196	1.06314e-05	C1orf53
6.94586e-10	-2.21701	0.936	0.917	1.07043e-05	SPRR2A
6.95901e-10	0.313774	1	0.995	1.07245e-05	GLO1
7.44148e-10	-0.403808	0.915	0.974	1.14681e-05	PITPNB
7.84886e-10	-0.453728	0.39	0.644	1.20959e-05	AGPS
7.88179e-10	0.498834	0.794	0.634	1.21466e-05	ZNF107
8.05051e-10	-0.419147	0.589	0.818	1.24066e-05	PPP2R3B
8.28098e-10	-0.498207	0.532	0.745	1.27618e-05	FPGS
8.60296e-10	0.310404	0.908	0.835	1.3258e-05	FBXO25
8.62251e-10	-0.681335	0.348	0.562	1.32882e-05	AXL
8.64929e-10	0.39641	0.858	0.802	1.33294e-05	LNPK
8.66629e-10	-0.444103	0.667	0.89	1.33556e-05	TPD52
8.67318e-10	-0.461684	0.688	0.88	1.33662e-05	CFAP97
8.80322e-10	0.326199	0.518	0.268	1.35666e-05	BBOX1
8.82411e-10	0.357273	0.887	0.719	1.35988e-05	CD302
8.8301e-10	-2.0698	0.489	0.685	1.36081e-05	LCE3D
9.13837e-10	-0.367141	0.993	0.996	1.40831e-05	PPP2R5C
9.19387e-10	-0.852749	0.518	0.726	1.41687e-05	ITGB2
9.23469e-10	-0.296482	1	1	1.42316e-05	TOMM7
9.45675e-10	-0.498463	0.929	0.97	1.45738e-05	KLF6
9.47294e-10	-0.499621	0.504	0.77	1.45987e-05	JAG1
9.52139e-10	-0.477293	0.66	0.823	1.46734e-05	SLC48A1
9.56878e-10	0.322915	1	0.99	1.47464e-05	NDEL1
9.5789e-10	-0.411874	0.972	0.987	1.4762e-05	WDR82
9.76141e-10	-0.458942	0.56	0.757	1.50433e-05	POLA2
9.78813e-10	-0.730265	0.227	0.454	1.50845e-05	GYPC
9.79582e-10	-0.44451	0.901	0.966	1.50963e-05	TCEAL4
9.89419e-10	-0.482234	0.766	0.901	1.52479e-05	GPATCH2L
9.96988e-10	-0.452874	0.681	0.928	1.53646e-05	PPAN
1.01421e-09	-0.463244	0.851	0.94	1.56301e-05	OSBPL8
1.0179e-09	-0.520841	0.447	0.66	1.56869e-05	RCAN1
1.03109e-09	0.316498	0.638	0.354	1.58901e-05	BRF2
1.0525e-09	0.34101	0.957	0.902	1.622e-05	LYPLAL1
1.05831e-09	0.345333	0.993	0.96	1.63096e-05	ATP6V0A1
1.06287e-09	0.325125	0.582	0.318	1.63799e-05	CCDC126
1.06457e-09	-0.362407	0.979	0.999	1.64061e-05	KDELR2
1.06623e-09	-0.435983	0.809	0.928	1.64317e-05	STT3A
1.06782e-09	0.334881	0.915	0.864	1.64561e-05	ZNF431
1.10458e-09	0.296398	0.965	0.922	1.70227e-05	NACC1
1.10843e-09	-0.421039	0.617	0.83	1.7082e-05	NUP188
1.11152e-09	-0.315602	1	1	1.71296e-05	ENO1
1.13251e-09	-0.545898	0.44	0.655	1.7453e-05	KDM2B
1.13317e-09	-0.712397	0.284	0.531	1.74633e-05	ARHGAP45
1.13523e-09	-0.431197	0.574	0.772	1.74951e-05	DOT1L
1.13587e-09	-0.462342	0.66	0.899	1.75048e-05	SNRPF
1.13923e-09	0.277183	0.504	0.248	1.75566e-05	MTHFD2L
[truncated: 2,297 more rows]

## Sheet: SEB-3
p_val	avg_log2FC	pct.1	pct.2	p_val_adj	gene
3.6151e-85	2.26225	0.931	0.099	5.57123e-81	TAGLN3
1.12389e-76	2.12773	0.948	0.119	1.73203e-72	TREM1
7.89926e-74	1.99115	0.81	0.083	1.21736e-69	WNT7A
5.44665e-71	1.71928	0.586	0.035	8.39383e-67	GDF15
1.21426e-65	1.02472	0.534	0.03	1.8713e-61	KCNH5
4.63671e-50	1.16157	0.517	0.042	7.14563e-46	IGFN1
1.08886e-48	2.5064	0.983	0.28	1.67804e-44	PLB1
1.24199e-48	1.0355	0.621	0.067	1.91403e-44	B3GNT3
3.11386e-46	1.29667	0.776	0.124	4.79877e-42	NLRP10
3.89526e-44	2.49014	0.983	0.362	6.00299e-40	SEMA7A
5.24585e-44	1.82336	0.983	0.284	8.08439e-40	BEAN1
2.79814e-42	2.77848	0.948	0.291	4.31222e-38	BDKRB2
7.12212e-42	1.93877	0.948	0.256	1.09759e-37	SLC46A2
1.27117e-41	2.85363	1	0.555	1.959e-37	SMOX
5.93e-41	1.88927	0.879	0.201	9.13873e-37	RRAD
1.53478e-40	1.98044	0.948	0.31	2.36524e-36	ZNF165
1.53525e-40	1.71811	0.948	0.261	2.36597e-36	FUT3
6.42693e-40	1.54105	0.862	0.19	9.90454e-36	SEC14L3
2.05806e-39	2.97143	1	0.6	3.17167e-35	CTSV
3.43509e-39	1.73234	0.879	0.235	5.29382e-35	CDC14A
5.77043e-39	1.80789	0.931	0.25	8.89282e-35	RNF39
8.65498e-39	2.92216	1	0.77	1.33382e-34	HMOX1
1.01336e-38	2.66653	1	0.726	1.56169e-34	GDPD3
1.27219e-38	2.22137	1	0.775	1.96058e-34	RND3
1.28422e-38	3.4886	1	0.657	1.97912e-34	ATG9B
1.42163e-38	1.68352	0.569	0.073	2.19088e-34	MMP1
1.6103e-38	0.741026	0.31	0.017	2.48163e-34	REN
1.65969e-38	2.2263	0.828	0.189	2.55774e-34	RNASE7
2.13643e-38	2.71735	1	0.757	3.29246e-34	ENDOU
2.50591e-38	2.40751	1	0.657	3.86187e-34	TRPV3
5.09619e-38	2.31613	1	0.772	7.85374e-34	ABHD8
6.92867e-38	3.66037	1	0.825	1.06778e-33	PRSS22
8.16803e-38	3.57974	1	0.788	1.25877e-33	SMPD3
8.68141e-38	2.947	1	0.598	1.33789e-33	CYP4F2
9.48487e-38	3.81769	1	0.898	1.46171e-33	SPNS2
1.15498e-37	2.90742	1	0.963	1.77993e-33	PRSS8
1.51127e-37	2.97456	1	0.961	2.32901e-33	IER3
1.52711e-37	2.06354	1	1	2.35343e-33	CTNNBIP1
1.57391e-37	3.38253	1	0.883	2.42556e-33	CPA4
1.73868e-37	2.91444	1	0.649	2.67948e-33	PLA2G2F
1.80185e-37	3.41282	1	0.72	2.77682e-33	ACP7
1.98543e-37	2.5753	1	0.997	3.05974e-33	WIPI2
2.13033e-37	2.27317	1	0.998	3.28305e-33	ZFAND5
2.81922e-37	2.9139	1	0.735	4.34471e-33	PLA2G4D
7.26497e-37	2.29755	1	0.992	1.1196e-32	CTSA
8.06495e-37	2.77971	1	0.889	1.24289e-32	ACPP
2.39646e-36	2.2141	1	0.484	3.69318e-32	CALHM5
2.47095e-36	2.17645	1	0.874	3.80797e-32	SNX29
2.50463e-36	0.547929	0.397	0.033	3.85989e-32	ANKRD66
2.6375e-36	1.74276	1	0.998	4.06464e-32	H1F0
2.8061e-36	0.688627	0.379	0.029	4.32448e-32	SCGB2A2
3.20574e-36	3.08544	1	0.967	4.94037e-32	SEC14L6
3.87611e-36	2.70261	0.966	0.395	5.97348e-32	TLR2
4.8575e-36	2.34381	1	0.935	7.4859e-32	LGALS3
6.11514e-36	2.3947	1	0.963	9.42404e-32	TMEM40
6.45452e-36	2.30158	1	0.924	9.94707e-32	PCDH1
7.97086e-36	3.53164	1	0.885	1.22839e-31	ASPRV1
8.85512e-36	2.74335	1	0.764	1.36466e-31	CA6
9.86268e-36	2.26553	1	0.823	1.51994e-31	PLK3
1.38469e-35	1.78262	1	0.957	2.13394e-31	BCL2L1
1.95345e-35	2.8217	1	0.864	3.01047e-31	ATP6V1C2
2.05741e-35	1.00545	0.552	0.075	3.17067e-31	CHRNA1
2.35177e-35	1.58783	0.983	0.34	3.62432e-31	AREG
2.36137e-35	2.04366	0.983	0.568	3.6391e-31	PHETA1
2.74311e-35	2.22018	1	0.944	4.2274e-31	PLA2G4B
3.05873e-35	2.26322	1	0.994	4.71381e-31	POR
3.17061e-35	2.0819	1	0.742	4.88623e-31	XKRX
3.32668e-35	1.76805	1	1	5.12675e-31	LRP10
3.36406e-35	2.82725	1	0.911	5.18435e-31	GSDMA
3.60295e-35	2.3836	1	1	5.5525e-31	CREG1
3.67131e-35	2.17397	1	0.925	5.65786e-31	TMPRSS11E
3.90463e-35	2.87027	1	0.941	6.01743e-31	DNASE1L2
5.50245e-35	2.3615	1	1	8.47983e-31	CTSB
5.89864e-35	3.01821	1	0.943	9.09039e-31	KLK6
6.36469e-35	1.63856	1	0.999	9.80863e-31	WDR26
7.24302e-35	1.87648	1	0.954	1.11622e-30	WASL
7.40714e-35	2.00062	1	0.557	1.14151e-30	MARCH3
9.30245e-35	2.41583	1	0.938	1.4336e-30	KRT23
1.58761e-34	2.33903	1	0.911	2.44666e-30	DDHD1
1.8065e-34	2.57536	1	0.947	2.784e-30	CARD18
2.18191e-34	1.4906	0.983	0.311	3.36254e-30	GJB4
2.37699e-34	1.73874	1	0.979	3.66319e-30	MEA1
2.41194e-34	2.03599	1	0.854	3.71705e-30	ABTB2
2.87682e-34	0.912242	0.655	0.114	4.43346e-30	CAPN8
2.95127e-34	1.95238	1	0.938	4.5482e-30	FAM214A
3.99703e-34	1.73209	1	0.972	6.15982e-30	GAS7
4.16233e-34	2.10655	1	0.998	6.41457e-30	JUNB
5.03145e-34	2.22022	0.983	0.757	7.75396e-30	RAI14
5.38562e-34	1.67973	1	0.981	8.29978e-30	SULT2B1
6.37179e-34	2.19685	1	0.662	9.81957e-30	PLCD3
8.22006e-34	2.46983	1	0.961	1.26679e-29	FAXDC2
8.59566e-34	1.39902	0.741	0.153	1.32468e-29	TMC5
9.06782e-34	1.85845	1	0.988	1.39744e-29	MFSD12
9.38874e-34	2.28887	1	0.88	1.4469e-29	HS3ST6
1.22854e-33	1.73481	0.966	0.369	1.89331e-29	CNNM4
1.26314e-33	2.99652	1	0.965	1.94662e-29	CST6
1.40113e-33	1.90926	0.948	0.315	2.15928e-29	ADM
1.47314e-33	2.02359	1	0.739	2.27026e-29	LIPK
2.19174e-33	1.77816	1	0.93	3.37769e-29	NPC1
2.36216e-33	1.71925	0.983	0.596	3.64033e-29	GRB7
2.43996e-33	1.93515	1	0.88	3.76022e-29	JMY
2.93583e-33	1.72926	1	0.998	4.52441e-29	BNIP3L
3.1353e-33	1.7054	1	0.85	4.83181e-29	MYO6
3.31609e-33	2.87673	1	0.802	5.11042e-29	CDSN
3.56186e-33	3.21397	1	0.709	5.48918e-29	CRCT1
3.75837e-33	1.80611	1	0.859	5.79203e-29	SLC15A1
4.69187e-33	1.742	1	0.808	7.23064e-29	SDCBP2
4.91223e-33	2.88051	1	0.787	7.57024e-29	ATP12A
5.37907e-33	0.7956	0.517	0.069	8.28968e-29	SLC5A10
5.74772e-33	2.80731	1	0.795	8.85781e-29	C15orf48
6.06669e-33	1.84155	1	0.969	9.34937e-29	UBE2H
7.3488e-33	1.85919	1	0.898	1.13252e-28	QSOX1
9.62283e-33	1.9901	1	0.93	1.48297e-28	RASAL1
1.02214e-32	1.87328	1	0.878	1.57522e-28	OTUB2
1.06427e-32	1.72488	0.983	0.772	1.64015e-28	FBXO32
1.85118e-32	0.910516	0.724	0.143	2.85286e-28	SPAG1
2.34247e-32	1.54109	0.931	0.297	3.60998e-28	RUSC2
2.60036e-32	1.77689	1	0.965	4.00741e-28	ZFAND6
3.09048e-32	1.47493	1	0.994	4.76274e-28	TOB1
3.33369e-32	2.08017	1	0.913	5.13756e-28	UNC5B
3.39297e-32	2.05902	0.983	0.912	5.2289e-28	SMS
3.49737e-32	1.86657	1	0.953	5.3898e-28	ULK1
4.38759e-32	1.69641	1	0.978	6.76172e-28	SLC31A2
5.23735e-32	1.79995	0.983	0.545	8.07127e-28	INPP4B
6.17275e-32	1.90135	1	0.776	9.51282e-28	VASN
6.42784e-32	2.34983	1	0.907	9.90594e-28	CTSH
8.37328e-32	2.28127	0.828	0.23	1.29041e-27	SEMA3D
9.33549e-32	2.05192	1	0.887	1.43869e-27	KRT80
9.46323e-32	1.7998	1	0.938	1.45838e-27	GBA
1.37299e-31	1.87578	1	0.825	2.11591e-27	INPPL1
1.49413e-31	2.15597	1	0.794	2.30261e-27	PRDM1
1.66666e-31	1.74124	1	0.937	2.56849e-27	MYO1D
1.67165e-31	1.64234	1	0.938	2.57618e-27	GJB3
1.73162e-31	1.43209	1	0.996	2.6686e-27	MAPK13
1.74138e-31	1.40264	1	0.995	2.68364e-27	SPINT1
2.13557e-31	1.49878	1	1	3.29113e-27	PPIF
2.23128e-31	1.76315	1	0.966	3.43863e-27	DEGS2
2.62649e-31	1.16888	0.69	0.141	4.04768e-27	FRMPD1
2.92966e-31	2.13788	1	0.818	4.5149e-27	TGM5
3.68317e-31	1.53153	1	1	5.67614e-27	CSTB
4.05679e-31	1.68889	0.966	0.582	6.25193e-27	MPZL3
5.94205e-31	2.03239	1	0.98	9.15729e-27	CENPT
7.14274e-31	2.23001	0.983	0.98	1.10077e-26	TEX264
7.35824e-31	1.55445	0.931	0.345	1.13398e-26	ESYT3
8.1698e-31	1.35757	1	0.999	1.25905e-26	CMTM6
9.66853e-31	2.05321	1	0.969	1.49002e-26	PSAPL1
1.09212e-30	1.4952	1	0.935	1.68306e-26	FAM83G
1.12261e-30	1.40252	1	0.998	1.73006e-26	TTC39B
1.34603e-30	1.69774	1	0.976	2.07436e-26	CYP4F22
2.62219e-30	1.6836	0.966	0.731	4.04105e-26	ATG2A
2.65134e-30	1.98108	0.983	0.681	4.08599e-26	PARD6B
3.16817e-30	1.67855	1	0.987	4.88247e-26	SLC31A1
3.94216e-30	1.45301	0.983	0.863	6.07527e-26	EPG5
4.06176e-30	1.9932	0.966	0.691	6.25957e-26	CERK
5.10739e-30	0.739067	0.31	0.024	7.87099e-26	APOBEC3A
5.65171e-30	1.3482	1	0.694	8.70985e-26	GLB1L2
6.71454e-30	1.84436	1	0.815	1.03478e-25	NCCRP1
8.3663e-30	1.2721	1	0.925	1.28933e-25	ITPKC
9.23065e-30	1.60137	1	0.964	1.42254e-25	ZDHHC9
1.17782e-29	1.1983	1	0.997	1.81513e-25	ADIPOR1
1.4854e-29	1.57961	0.983	0.804	2.28914e-25	ARL4C
1.66592e-29	1.64496	1	0.869	2.56735e-25	C2CD2
1.93086e-29	1.26181	1	0.969	2.97564e-25	FOXO3
2.1052e-29	1.15641	1	0.992	3.24432e-25	SELENOK
2.11614e-29	1.78629	1	0.798	3.26118e-25	USP2
2.39049e-29	0.956398	0.879	0.217	3.68399e-25	HAL
2.40501e-29	1.44136	0.879	0.319	3.70636e-25	CHRNB1
2.50136e-29	1.30579	1	0.983	3.85484e-25	CDC34
2.6664e-29	2.08194	1	0.894	4.1092e-25	HK2
3.40325e-29	1.23478	1	0.927	5.24475e-25	MREG
4.32268e-29	1.93294	1	0.973	6.66169e-25	ELOVL4
4.41346e-29	2.36841	1	0.887	6.80159e-25	LCN2
4.52612e-29	1.66644	1	0.898	6.9752e-25	SPTLC3
5.64369e-29	1.60961	1	0.984	8.69749e-25	FAM102A
6.34793e-29	2.24297	1	0.869	9.78279e-25	MUC1
6.66413e-29	0.933416	0.828	0.201	1.02701e-24	ALOXE3
6.86106e-29	1.43556	1	0.931	1.05736e-24	USP38
1.22962e-28	1.54614	1	0.946	1.89497e-24	MFSD5
1.29892e-28	1.26134	1	0.972	2.00177e-24	CALCOCO1
1.36127e-28	0.789667	0.534	0.087	2.09785e-24	NPIPB2
1.53547e-28	1.27661	0.897	0.291	2.36631e-24	UNC93A
1.91063e-28	1.23614	1	0.971	2.94447e-24	PIEZO1
2.00085e-28	2.2948	0.966	0.679	3.08351e-24	GRPEL2
2.62311e-28	1.53692	0.966	0.55	4.04248e-24	ZNF510
2.67939e-28	1.02395	1	1	4.12921e-24	CLTB
3.01014e-28	1.72319	1	0.983	4.63893e-24	AZGP1
3.16933e-28	1.84301	0.948	0.55	4.88425e-24	NANOS1
3.44424e-28	2.12326	1	0.943	5.30791e-24	LOR
4.25289e-28	1.24394	0.983	0.687	6.55413e-24	SVIP
4.63695e-28	1.01967	0.862	0.232	7.14601e-24	TREX2
5.13662e-28	1.28039	1	0.926	7.91605e-24	TINCR
6.14146e-28	1.67713	0.966	0.746	9.4646e-24	MXD1
7.06963e-28	1.21088	1	0.976	1.0895e-23	SERINC2
7.22237e-28	1.41404	0.983	0.824	1.11304e-23	ABHD17C
1.09533e-27	1.33594	1	0.998	1.68801e-23	TACSTD2
1.10178e-27	1.22957	1	0.992	1.69795e-23	UBE2R2
1.17221e-27	1.31935	1	1	1.8065e-23	PGRMC2
1.26593e-27	1.36937	1	0.906	1.95092e-23	TMEM127
1.3189e-27	1.78862	1	0.889	2.03255e-23	PFKFB3
1.3836e-27	1.37871	0.983	0.78	2.13226e-23	EIF1AD
1.56524e-27	1.93247	1	0.882	2.4122e-23	DGAT2L6
1.77884e-27	1.42932	1	0.985	2.74136e-23	ARIH1
2.13132e-27	1.82553	0.983	0.624	3.28457e-23	SPRR1B
2.15116e-27	1.48531	1	0.954	3.31516e-23	MUCL1
2.53454e-27	1.24014	1	0.991	3.90598e-23	LAD1
3.29773e-27	1.12678	1	0.997	5.08214e-23	BCR
3.62184e-27	1.18885	1	0.997	5.58162e-23	HMG20B
4.1274e-27	1.50303	0.966	0.572	6.36074e-23	FAM167A
5.05285e-27	1.59955	0.983	0.788	7.78694e-23	RAB31
6.19002e-27	1.02944	1	0.999	9.53944e-23	HEBP2
7.08613e-27	1.27743	1	0.983	1.09204e-22	METRNL
7.67072e-27	2.02754	1	0.985	1.18213e-22	KRT16
8.75753e-27	1.52417	1	0.974	1.34962e-22	HILPDA
8.96653e-27	1.30144	0.983	0.956	1.38183e-22	TMEM222
9.65109e-27	1.68578	1	0.997	1.48733e-22	RMND5A
1.07431e-26	1.46742	1	0.983	1.65562e-22	KLHDC3
1.17049e-26	1.57052	1	0.878	1.80384e-22	LPIN1
1.18485e-26	1.12208	1	0.994	1.82597e-22	YPEL3
1.35306e-26	1.97612	0.966	0.803	2.0852e-22	TSPAN6
1.68372e-26	1.16365	1	0.994	2.59478e-22	FURIN
1.95183e-26	1.37012	1	0.967	3.00796e-22	PLIN5
2.49275e-26	2.01841	1	0.988	3.84158e-22	KRT6B
2.85152e-26	1.43622	0.983	0.876	4.39448e-22	PPP4R1
2.92821e-26	0.263372	0.155	0.005	4.51267e-22	KRT37
3.08838e-26	1.48473	1	0.965	4.75951e-22	RORA
3.38743e-26	1.53504	1	0.978	5.22036e-22	LRG1
3.51648e-26	1.46229	0.966	0.803	5.41925e-22	SPIRE1
3.92928e-26	1.37808	0.983	0.837	6.05542e-22	TEX2
4.79308e-26	1.23274	0.914	0.326	7.38662e-22	CDKN1C
6.51506e-26	1.30599	1	0.931	1.00404e-21	ABCA12
6.74954e-26	1.10471	0.931	0.312	1.04017e-21	TMEM45B
6.92999e-26	1.09058	0.759	0.19	1.06798e-21	SLC26A9
7.29794e-26	1.67847	0.966	0.698	1.12469e-21	ABHD17B
7.55175e-26	0.908311	0.724	0.172	1.1638e-21	CHRNA9
8.58648e-26	1.5005	0.948	0.397	1.32326e-21	SLC6A14
1.0875e-25	0.854679	1	1	1.67595e-21	RAB7A
1.1416e-25	1.22997	1	0.998	1.75932e-21	TMEM45A
1.22027e-25	1.75517	1	0.941	1.88055e-21	GJB2
1.26342e-25	1.45572	0.776	0.241	1.94706e-21	PADI4
1.41378e-25	1.15788	1	0.931	2.17877e-21	SHB
1.52759e-25	0.967026	1	1	2.35417e-21	TRIM29
1.77832e-25	0.84873	1	1	2.74057e-21	GM2A
1.78608e-25	1.56595	1	0.876	2.75253e-21	TMEM86A
1.88397e-25	1.53957	1	0.965	2.90338e-21	ABHD5
2.28004e-25	1.51177	0.914	0.432	3.51376e-21	RNF103
2.29184e-25	1.1945	1	1	3.53195e-21	GABARAPL2
2.47357e-25	1.13887	0.966	0.454	3.81202e-21	PRSS27
2.74501e-25	1.0775	1	0.992	4.23034e-21	ANKH
2.92825e-25	1.28384	1	0.927	4.51272e-21	RAB27A
2.96351e-25	1.47775	0.897	0.406	4.56707e-21	FKBP14
3.4191e-25	1.21375	1	0.964	5.26917e-21	ETS2
3.92871e-25	1.28367	0.966	0.741	6.05454e-21	SESN2
4.24679e-25	-1.23711	0.948	0.998	6.54473e-21	MORF4L1
4.59379e-25	1.40527	1	0.997	7.0795e-21	TMEM189
4.68152e-25	1.1558	1	0.979	7.21469e-21	SLC44A2
5.89768e-25	1.37587	0.983	0.843	9.08892e-21	PHLDA2
6.13875e-25	-1.43004	1	1	9.46042e-21	B2M
6.38923e-25	0.990515	1	0.999	9.84644e-21	RAB5A
7.08008e-25	1.20129	0.914	0.321	1.09111e-20	P2RY4
7.29184e-25	1.49492	0.983	0.776	1.12375e-20	PPP1R15A
7.34651e-25	0.716697	0.5	0.087	1.13217e-20	ZNF365
8.53466e-25	0.987954	1	1	1.31528e-20	BZW1
8.76497e-25	0.902945	0.69	0.168	1.35077e-20	RTKN2
8.77648e-25	0.833062	0.707	0.184	1.35254e-20	CTXN1
9.50379e-25	1.38788	1	0.798	1.46463e-20	PIM1
9.66915e-25	1.84531	1	0.852	1.49011e-20	CTSL
9.77233e-25	0.668128	0.448	0.069	1.50601e-20	GRM2
1.01993e-24	1.16565	0.983	0.865	1.57181e-20	CHIC2
1.02447e-24	2.05158	0.966	0.928	1.57882e-20	TM4SF1
1.07372e-24	1.0534	1	0.986	1.65471e-20	CYB5R1
1.23796e-24	-1.47843	0.707	0.982	1.90782e-20	NFIX
1.39045e-24	0.889066	1	1	2.14282e-20	ATP6V1B2
1.40219e-24	0.935665	0.741	0.204	2.16091e-20	FABP6
2.27553e-24	1.15247	1	0.958	3.50681e-20	DSC2
3.04988e-24	1.43905	1	0.777	4.70017e-20	FAM126A
3.15246e-24	1.05867	1	0.999	4.85825e-20	ANXA11
3.45942e-24	1.40156	1	0.92	5.33131e-20	CLDN4
4.17591e-24	0.839496	0.724	0.195	6.4355e-20	RAP1GAP
5.01189e-24	1.1761	1	0.994	7.72383e-20	MAP2K3
5.07911e-24	1.32886	1	0.975	7.82741e-20	CCNDBP1
5.24874e-24	1.21821	1	0.891	8.08884e-20	DEFB1
6.02907e-24	1.31281	0.793	0.252	9.2914e-20	CALB2
6.03207e-24	2.02156	1	0.848	9.29603e-20	KLK10
9.25851e-24	1.44002	1	0.909	1.42683e-19	PLCXD1
9.37013e-24	1.24824	1	0.965	1.44403e-19	GABARAPL1
9.81121e-24	-1.50442	0.983	0.994	1.51201e-19	HSPD1
1.16319e-23	1.39656	1	0.942	1.79259e-19	GLRX
1.30551e-23	1.23711	0.879	0.368	2.01192e-19	RORC
1.34472e-23	0.791375	1	1	2.07235e-19	CTSD
1.429e-23	1.20097	1	0.756	2.20223e-19	TUFT1
1.44775e-23	2.08181	1	0.961	2.23113e-19	ERO1A
1.46792e-23	1.93853	0.948	0.766	2.26221e-19	GADD45A
1.48854e-23	-0.911961	1	0.999	2.29399e-19	CIRBP
1.54099e-23	1.12338	0.948	0.388	2.37482e-19	TTC9
1.84825e-23	1.11866	1	0.949	2.84834e-19	CLN8
2.03326e-23	1.2389	1	0.813	3.13346e-19	EPHA2
2.24754e-23	1.62088	0.914	0.435	3.46369e-19	RIPOR3
2.8513e-23	1.78291	1	0.831	4.39413e-19	KLK5
3.08888e-23	1.03154	1	0.942	4.76027e-19	CCDC85C
3.26385e-23	1.21433	1	0.871	5.02992e-19	NECTIN4
3.41558e-23	1.04365	1	1	5.26375e-19	S100A16
3.45078e-23	1.08845	1	0.823	5.31799e-19	USP6NL
3.67889e-23	1.34539	0.966	0.698	5.66954e-19	GCAT
3.70833e-23	0.967902	1	0.991	5.7149e-19	CLIP1
3.81766e-23	0.764087	0.897	0.263	5.8834e-19	SDR9C7
5.32396e-23	0.366286	0.207	0.013	8.20476e-19	TKTL1
5.53559e-23	-1.79349	0.897	0.98	8.53089e-19	MT1X
5.69404e-23	0.935356	0.983	0.739	8.77509e-19	CHMP4C
6.02367e-23	1.06156	0.69	0.177	9.28308e-19	FGF22
6.15803e-23	1.94324	1	0.902	9.49014e-19	KLK7
6.49136e-23	-0.930513	1	1	1.00038e-18	HNRNPDL
7.23593e-23	1.06527	1	0.963	1.11513e-18	MAPK3
7.28477e-23	1.11906	1	0.988	1.12266e-18	CERS3
7.2886e-23	0.921868	1	0.979	1.12325e-18	TOM1
7.49599e-23	-1.04996	1	1	1.15521e-18	NOP53
8.45993e-23	-2.23697	0.931	0.99	1.30376e-18	IFITM3
9.37696e-23	1.50985	1	0.971	1.44508e-18	GAL
1.05475e-22	1.18967	0.983	0.917	1.62547e-18	PPP1R13B
1.10397e-22	1.36923	1	0.947	1.70132e-18	CD36
1.35777e-22	1.11612	1	0.964	2.09246e-18	SORT1
1.35963e-22	-1.38303	0.81	0.976	2.09533e-18	GRINA
1.56265e-22	0.879852	1	0.991	2.4082e-18	NDEL1
1.59299e-22	1.30558	0.966	0.725	2.45495e-18	BPIFC
1.62806e-22	1.22392	0.983	0.795	2.509e-18	HIP1R
1.76373e-22	1.19359	0.948	0.516	2.71809e-18	CDA
1.77014e-22	1.32655	0.983	0.839	2.72796e-18	SH3D21
1.87313e-22	-1.59356	0.966	0.987	2.88669e-18	SELENOP
1.88746e-22	-0.901235	1	1	2.90877e-18	EIF4B
1.95646e-22	-1.39083	0.862	0.983	3.01511e-18	LGALS3BP
1.99655e-22	-1.24849	0.931	0.997	3.07688e-18	HSPE1
2.01301e-22	1.0768	0.983	0.899	3.10226e-18	CAMSAP3
2.06896e-22	1.16305	1	0.965	3.18848e-18	PTPRE
2.19737e-22	-1.19582	0.862	0.997	3.38637e-18	NFIC
2.21994e-22	1.14602	0.845	0.275	3.42115e-18	KLK9
2.40925e-22	1.60981	1	0.985	3.71289e-18	SPINK5
2.56518e-22	-1.11874	1	0.999	3.9532e-18	NCL
2.74807e-22	0.656511	1	1	4.23505e-18	EIF4H
3.40143e-22	0.872445	1	1	5.24194e-18	MLF2
3.62191e-22	1.55675	0.931	0.566	5.58173e-18	SLC5A1
3.72723e-22	-1.93861	0.741	0.958	5.74403e-18	CAVIN1
4.66232e-22	-1.80911	0.828	0.968	7.1851e-18	HSPG2
5.05953e-22	1.15118	0.966	0.472	7.79724e-18	EPS8L1
5.81558e-22	1.33699	0.948	0.779	8.96239e-18	PELI1
5.86928e-22	0.994244	1	0.972	9.04514e-18	TAOK1
5.9862e-22	1.12754	0.966	0.657	9.22533e-18	GCNT4
6.0016e-22	0.361823	0.224	0.017	9.24906e-18	FOLR1
6.2382e-22	0.996237	1	0.957	9.61369e-18	ERBB3
6.38509e-22	-1.0966	0.897	0.994	9.84007e-18	SIVA1
6.83825e-22	0.870261	1	0.986	1.05384e-17	GRHL1
7.14963e-22	1.96067	0.983	0.691	1.10183e-17	RHCG
1.12942e-21	-0.951536	1	0.999	1.74055e-17	SNRNP70
1.1376e-21	1.15212	1	0.802	1.75315e-17	ADGRL3
1.62361e-21	-1.11828	0.931	0.994	2.50215e-17	EIF4A2
1.9974e-21	1.18053	0.983	0.872	3.0782e-17	CMTM8
1.99885e-21	0.88168	1	1	3.08043e-17	NAPA
2.34349e-21	1.17384	0.948	0.594	3.61155e-17	CNST
2.66813e-21	1.02889	0.983	0.853	4.11185e-17	TMPRSS13
3.30077e-21	1.8382	1	0.943	5.08681e-17	CITED2
3.51385e-21	1.12295	0.983	0.654	5.41519e-17	EPHB3
3.53118e-21	-2.52861	0.983	0.994	5.44191e-17	VIM
3.61703e-21	-1.09859	0.914	0.998	5.5742e-17	TRAP1
3.98979e-21	0.908089	1	0.994	6.14866e-17	ERCC1
4.91175e-21	-1.1399	0.948	0.998	7.5695e-17	HMGB1
5.31159e-21	-1.98606	0.983	0.991	8.18569e-17	FTH1
5.6863e-21	0.600943	0.534	0.109	8.76315e-17	C3orf80
5.87519e-21	0.943744	1	0.962	9.05426e-17	RBBP6
6.21998e-21	-1.1974	0.931	0.999	9.58561e-17	HIST1H1E
6.41645e-21	1.46762	0.948	0.816	9.88839e-17	PPP2R2D
6.49034e-21	0.973699	0.966	0.871	1.00023e-16	CRYBG2
7.18089e-21	-1.25994	0.81	0.986	1.10665e-16	NUCKS1
7.21783e-21	0.980261	0.983	0.958	1.11234e-16	RHBDD2
7.25286e-21	0.338265	0.241	0.022	1.11774e-16	OR10A6
7.96786e-21	1.06854	1	0.904	1.22793e-16	C1orf116
8.16195e-21	1.0932	1	0.99	1.25784e-16	DMKN
9.46449e-21	-0.793205	1	1	1.45857e-16	EEF2
1.02154e-20	-1.92437	0.914	0.969	1.5743e-16	HLA-A
1.27432e-20	1.13279	1	0.965	1.96386e-16	GDE1
1.36131e-20	0.984834	1	0.943	2.09792e-16	ANKRD22
1.47409e-20	-1.61825	0.655	0.933	2.27172e-16	MT1E
1.5089e-20	0.269224	0.207	0.016	2.32536e-16	NSG2
1.52553e-20	1.01096	1	0.978	2.35099e-16	TMEM41B
1.71142e-20	1.44936	1	0.94	2.63747e-16	BCAT2
1.77354e-20	1.05751	1	0.963	2.73321e-16	TDP2
1.84542e-20	0.702261	1	0.998	2.84398e-16	CHMP4B
1.95477e-20	-0.814597	1	1	3.01249e-16	PSAP
2.14843e-20	1.12201	1	0.858	3.31094e-16	IL34
2.16911e-20	1.02566	0.983	0.865	3.34281e-16	ZNF431
2.48428e-20	-0.958886	0.948	0.999	3.82853e-16	SRSF11
2.64246e-20	1.03898	0.776	0.272	4.0723e-16	ZNF782
2.7034e-20	-0.657087	1	1	4.16622e-16	DDX5
2.76636e-20	1.18019	0.948	0.717	4.26324e-16	CD24
2.83001e-20	1.257	0.948	0.535	4.36132e-16	SCNN1B
3.1367e-20	1.37879	0.966	0.643	4.83396e-16	FAM43A
3.84016e-20	-1.18603	0.397	0.92	5.91807e-16	UBE2L6
3.99668e-20	-1.41664	0.966	0.997	6.15929e-16	CD99
4.24067e-20	-0.879439	1	1	6.5353e-16	HNRNPA2B1
4.30218e-20	-0.958919	1	1	6.63009e-16	HLA-C
4.37391e-20	0.876243	1	0.954	6.74063e-16	NCK2
4.748e-20	0.972312	1	0.986	7.31714e-16	SLC30A1
4.9107e-20	1.10041	0.983	0.746	7.56788e-16	GRHL3
5.10828e-20	1.222	0.948	0.599	7.87237e-16	CYSRT1
5.4216e-20	1.36652	1	0.916	8.35523e-16	SPRR2A
5.78437e-20	-1.27709	0.586	0.92	8.91429e-16	LOXL1
6.91757e-20	1.47081	1	0.909	1.06607e-15	SPRR2D
7.01366e-20	1.0283	1	0.941	1.08087e-15	PNP
8.54252e-20	0.564683	0.362	0.055	1.31649e-15	HEATR4
8.70677e-20	-1.99173	0.569	0.911	1.3418e-15	LTBP4
9.20915e-20	-1.21786	0.828	0.969	1.41922e-15	ARL6IP5
1.10239e-19	0.667391	0.569	0.137	1.6989e-15	SLC22A18AS
1.10297e-19	0.738168	0.69	0.194	1.69978e-15	LY6G6C
1.14528e-19	-1.21649	0.534	0.928	1.76499e-15	MAZ
1.17977e-19	1.21303	0.983	0.867	1.81815e-15	SLC12A7
1.18426e-19	1.12081	0.914	0.618	1.82507e-15	YOD1
1.18567e-19	1.25117	0.948	0.706	1.82723e-15	PLA2G7
1.21429e-19	-0.597275	1	1	1.87133e-15	PABPC1
1.24232e-19	1.10871	0.948	0.785	1.91454e-15	TCP11L2
1.26828e-19	1.31772	0.966	0.831	1.95455e-15	ARRDC4
1.37403e-19	1.08437	0.948	0.731	2.11752e-15	KAT2B
1.57398e-19	1.09377	1	0.939	2.42566e-15	TRMT44
1.57698e-19	-1.24661	0.983	0.998	2.43029e-15	HIST1H4C
1.70106e-19	-1.27704	0.5	0.929	2.6215e-15	SORBS3
2.0844e-19	0.83596	1	0.995	3.21227e-15	SQOR
2.12833e-19	0.766245	1	0.997	3.27997e-15	YPEL5
2.33998e-19	0.667812	0.534	0.125	3.60614e-15	SMPDL3B
2.4729e-19	1.27771	0.776	0.265	3.81099e-15	SERPINB2
2.48602e-19	1.70525	0.345	0.054	3.8312e-15	PAEP
2.49905e-19	0.633986	0.448	0.087	3.85128e-15	C15orf62
2.60506e-19	0.927589	1	0.989	4.01466e-15	CLDN1
2.64513e-19	0.907306	1	0.925	4.07642e-15	SLC66A2
3.2292e-19	-0.699259	1	1	4.97652e-15	HSP90AA1
3.23e-19	1.05963	0.983	0.778	4.97775e-15	SERTAD1
3.76194e-19	0.929374	0.983	0.953	5.79752e-15	SLAIN2
4.48103e-19	1.1822	1	0.997	6.90572e-15	SCD
5.11515e-19	-0.937629	1	0.999	7.88296e-15	TTC3
5.54822e-19	0.974584	0.603	0.157	8.55037e-15	AGR2
5.69755e-19	0.794511	1	0.983	8.7805e-15	CUL3
5.89875e-19	-0.947855	0.983	1	9.09056e-15	PILRB
6.28158e-19	-2.66364	0.897	0.969	9.68055e-15	C1R
6.48504e-19	0.797052	1	0.976	9.99409e-15	DLGAP4
6.88247e-19	-0.982973	0.828	0.991	1.06066e-14	CTBP1
7.35778e-19	1.2537	1	0.891	1.13391e-14	ABCC3
7.58036e-19	0.774786	1	0.997	1.16821e-14	ADGRG1
7.79139e-19	-1.14803	0.534	0.929	1.20073e-14	GALT
9.34142e-19	-1.11028	1	0.998	1.43961e-14	PRDX6
9.93076e-19	-0.908619	0.983	0.998	1.53043e-14	SEPTIN2
1.00385e-18	1.12547	0.983	0.789	1.54703e-14	QPCT
1.05251e-18	-1.81698	0.741	0.949	1.62203e-14	CTSZ
1.20218e-18	-1.05156	0.793	0.98	1.85267e-14	MATR3
1.28942e-18	0.961468	1	0.992	1.98713e-14	SYTL1
1.38804e-18	-2.32039	0.931	0.971	2.13911e-14	CXCL14
1.46739e-18	1.16309	1	0.922	2.26139e-14	IER5
1.49291e-18	-0.664881	1	1	2.30072e-14	DDX17
1.51329e-18	0.874059	0.603	0.169	2.33213e-14	HAS2
1.61111e-18	-1.58077	1	1	2.48288e-14	CST3
1.64381e-18	-0.850582	1	1	2.53328e-14	SET
1.75707e-18	-0.961103	1	0.997	2.70783e-14	LUC7L3
1.78756e-18	-1.23462	0.879	0.992	2.75481e-14	DNAJA1
1.84674e-18	-1.00037	0.948	0.994	2.846e-14	ATN1
1.88762e-18	0.288284	0.19	0.015	2.90901e-14	SRMS
2.08724e-18	-1.05629	0.793	0.983	3.21664e-14	SNRPD1
2.13352e-18	-1.59796	0.431	0.869	3.28797e-14	TNS1
2.16223e-18	1.14066	0.862	0.442	3.33221e-14	CLDN12
2.20379e-18	-0.925718	0.948	0.998	3.39626e-14	SELENOH
2.20764e-18	-1.13846	0.741	0.965	3.40219e-14	PABPC4
2.22985e-18	0.910361	1	0.998	3.43642e-14	H2AFJ
2.32597e-18	-1.06491	0.879	0.973	3.58455e-14	FLOT2
2.377e-18	1.10731	1	0.819	3.6632e-14	AWAT1
2.49112e-18	-0.806866	1	1	3.83906e-14	TOMM7
2.62771e-18	1.05214	0.983	0.813	4.04956e-14	SLC37A2
2.73528e-18	-0.962285	0.948	0.997	4.21534e-14	PARK7
2.82641e-18	-1.09438	0.862	0.98	4.35578e-14	IMPDH2
2.95702e-18	0.999306	0.966	0.944	4.55707e-14	UCHL3
2.97297e-18	-1.32048	0.414	0.908	4.58165e-14	KCTD12
3.13298e-18	-1.0564	0.603	0.959	4.82824e-14	BTBD2
3.18399e-18	1.21108	1	0.892	4.90684e-14	ATP1B1
3.37088e-18	0.4665	1	1	5.19487e-14	RBM3
3.66671e-18	-1.2521	0.845	0.973	5.65076e-14	NFIB
3.74613e-18	0.979251	0.966	0.778	5.77316e-14	PDLIM4
3.78676e-18	-1.02899	0.793	0.974	5.83578e-14	SHISA5
4.12562e-18	-1.07248	1	0.998	6.35799e-14	ASPH
4.17067e-18	1.18925	0.931	0.694	6.42741e-14	STK10
4.35626e-18	0.90923	0.966	0.884	6.71344e-14	AKIRIN2
5.16368e-18	1.12171	0.983	0.849	7.95774e-14	SUSD6
5.70282e-18	-0.914532	0.966	0.998	8.78861e-14	SRSF1
5.72365e-18	-0.844504	1	1	8.82072e-14	RACK1
5.74124e-18	1.04682	0.931	0.772	8.84783e-14	RAB11FIP1
5.88028e-18	1.3258	1	0.974	9.0621e-14	SBSN
6.18066e-18	1.22513	1	0.812	9.52502e-14	IVL
6.19828e-18	0.657935	0.759	0.238	9.55217e-14	DLX3
6.26179e-18	-0.945423	0.914	0.996	9.65004e-14	HNRNPR
7.68174e-18	1.0816	0.948	0.617	1.18383e-13	ARG1
7.85363e-18	-2.21836	0.81	0.946	1.21032e-13	SPARC
8.40756e-18	-1.00546	0.845	0.989	1.29569e-13	TXLNA
8.56472e-18	1.00932	0.983	0.912	1.31991e-13	CMIP
8.86325e-18	0.7502	0.759	0.23	1.36592e-13	ATP2C2
9.36149e-18	0.689649	1	1	1.4427e-13	HECTD1
1.04999e-17	0.862485	1	0.961	1.61813e-13	ARHGAP32
1.10836e-17	1.1585	0.948	0.613	1.70809e-13	OCLN
1.11181e-17	1.01876	1	0.998	1.7134e-13	DHCR7
1.17922e-17	-1.13233	0.931	0.987	1.8173e-13	MYC
1.19856e-17	1.05009	0.966	0.837	1.84711e-13	HOMER3
1.22771e-17	0.623312	1	1	1.89203e-13	PCBP1
1.29766e-17	-1.07019	0.948	0.998	1.99982e-13	TXNIP
1.31842e-17	1.52836	0.759	0.332	2.03182e-13	UPP1
1.38519e-17	-0.969456	0.931	0.98	2.13471e-13	MLEC
1.41878e-17	1.2607	0.948	0.904	2.18648e-13	SNX9
1.53746e-17	-1.86008	1	0.999	2.36938e-13	CD74
1.62315e-17	-1.02914	0.672	0.969	2.50143e-13	SNX17
1.63586e-17	0.855267	1	0.966	2.52103e-13	POLD4
1.79451e-17	-2.17626	0.379	0.841	2.76551e-13	FBLN1
1.89719e-17	-1.0922	0.638	0.942	2.92376e-13	PBX1
2.11265e-17	1.09546	0.914	0.694	3.2558e-13	VPS37B
2.16081e-17	-0.876274	1	1	3.33003e-13	HNRNPH1
2.29349e-17	1.15593	1	0.964	3.5345e-13	SOAT1
2.37201e-17	-0.908719	1	1	3.65551e-13	PHB2
2.48414e-17	0.987881	1	0.854	3.82831e-13	EGR2
2.65306e-17	-0.807721	1	1	4.08864e-13	GTF2I
2.85045e-17	-0.989534	0.69	0.969	4.39283e-13	PHF10
3.01972e-17	0.893427	1	0.939	4.6537e-13	CPEB2
3.04057e-17	-1.88885	1	0.999	4.68582e-13	FTL
3.06543e-17	0.609613	1	0.999	4.72413e-13	GNAI3
3.38831e-17	-0.964812	0.983	1	5.22173e-13	GSTK1
3.47218e-17	-0.983293	0.724	0.97	5.35098e-13	TCEAL4
3.56582e-17	-0.91446	0.983	0.998	5.49529e-13	CYB5R3
3.58628e-17	1.008	0.759	0.279	5.52682e-13	ADGRB1
3.72341e-17	-1.32191	0.638	0.928	5.73814e-13	COL16A1
4.34547e-17	-0.908273	0.966	0.996	6.69681e-13	ANP32B
4.38934e-17	1.29196	1	0.908	6.76441e-13	SLC40A1
4.49244e-17	-1.86053	0.966	0.984	6.9233e-13	HLA-DRA
4.73711e-17	0.950407	0.983	0.909	7.30036e-13	PNLIPRP3
4.76997e-17	0.486459	0.414	0.083	7.351e-13	AL590560.2
4.97983e-17	-0.87964	0.931	0.994	7.67442e-13	CCT8
5.22053e-17	-1.09894	1	1	8.04536e-13	HLA-E
5.34977e-17	-1.04165	1	1	8.24453e-13	TAGLN2
5.44574e-17	1.12481	0.948	0.774	8.39244e-13	CEACAM1
5.58224e-17	-1.06106	0.621	0.945	8.6028e-13	RBFOX2
5.71387e-17	1.07719	0.966	0.743	8.80565e-13	MYO5B
6.75697e-17	0.914477	0.879	0.503	1.04132e-12	TRIM62
6.9526e-17	0.889375	0.828	0.354	1.07147e-12	PNPLA1
7.09738e-17	0.97332	0.81	0.394	1.09378e-12	MROH6
7.12847e-17	0.909117	0.948	0.736	1.09857e-12	PTK2B
7.25585e-17	-0.908165	1	0.994	1.1182e-12	OXA1L
7.39515e-17	-2.69881	0.966	0.975	1.13967e-12	COL1A2
7.6132e-17	0.660217	0.483	0.117	1.17327e-12	ATF7IP2
7.97523e-17	-0.932541	0.966	0.991	1.22906e-12	BCL6
8.16959e-17	1.04272	0.81	0.351	1.25902e-12	SLC22A31
8.54603e-17	-1.0799	0.534	0.924	1.31703e-12	TRIP6
8.97001e-17	0.723284	1	0.999	1.38237e-12	ATP6V0B
9.33184e-17	0.817744	0.948	0.689	1.43813e-12	STAM
9.46531e-17	0.619505	0.569	0.156	1.4587e-12	DNAJB5
9.74926e-17	0.782566	0.948	0.774	1.50246e-12	CDS1
1.00572e-16	-1.76331	0.741	0.927	1.54992e-12	IFITM2
1.05016e-16	0.808251	1	0.965	1.6184e-12	REEP4
1.13318e-16	-0.869196	0.983	0.998	1.74634e-12	FUS
1.14473e-16	0.932638	0.983	0.745	1.76414e-12	EPHX3
1.14598e-16	-0.883596	0.931	0.996	1.76607e-12	SLC2A4RG
1.20096e-16	0.907198	0.983	0.902	1.85081e-12	CAMK2D
1.27443e-16	0.843644	1	0.954	1.96403e-12	JPT2
1.35368e-16	0.861456	0.966	0.783	2.08616e-12	JMJD1C
1.42082e-16	-0.874463	0.914	0.998	2.18963e-12	RUVBL2
1.42152e-16	0.88412	0.672	0.24	2.19071e-12	DLX5
1.42428e-16	0.888444	1	0.92	2.19495e-12	EHF
1.44832e-16	-3.29874	0.862	0.952	2.232e-12	DCN
1.47662e-16	-1.00489	0.845	0.969	2.27562e-12	MGST3
1.48209e-16	-1.13299	0.741	0.956	2.28405e-12	TAP1
1.57128e-16	-0.843599	0.931	0.989	2.4215e-12	SUMO3
1.5918e-16	-1.04772	0.948	0.987	2.45313e-12	HIST1H4E
1.62075e-16	-0.900515	1	0.998	2.49774e-12	NME2
1.63143e-16	-0.907802	0.966	0.994	2.5142e-12	RSL1D1
1.77063e-16	-2.31794	0.914	0.965	2.72872e-12	COL3A1
1.80714e-16	-0.898407	0.931	0.989	2.78498e-12	TAF15
1.82526e-16	-0.949501	0.741	0.971	2.81291e-12	PCM1
1.82547e-16	1.12552	1	0.87	2.81323e-12	PNPLA5
2.05069e-16	-1.9708	0.776	0.917	3.16033e-12	CRIP1
2.21316e-16	-1.97599	0.759	0.936	3.41069e-12	S100A4
2.35128e-16	0.777067	0.983	0.877	3.62356e-12	E4F1
2.45028e-16	-0.964517	0.707	0.97	3.77612e-12	NISCH
2.63857e-16	-1.51596	0.793	0.943	4.0663e-12	LGALS1
2.64652e-16	0.646956	1	0.996	4.07855e-12	HMGA1
2.73671e-16	0.83058	0.879	0.401	4.21754e-12	CEACAM19
2.75257e-16	-1.25061	0.517	0.898	4.24198e-12	LAMB1
2.88693e-16	0.925437	1	0.987	4.44905e-12	MSRB1
2.94618e-16	-0.714498	1	1	4.54036e-12	SRSF3
2.9467e-16	-1.20276	0.672	0.953	4.54116e-12	IL6ST
3.21642e-16	-1.14598	0.931	0.982	4.95682e-12	DST
3.6458e-16	-1.03638	0.948	0.994	5.61854e-12	HIST1H4H
3.6592e-16	-0.638287	1	1	5.63919e-12	HSP90AB1
3.67616e-16	0.955603	0.966	0.827	5.66533e-12	AKTIP
3.68018e-16	0.782242	1	0.891	5.67152e-12	RASGEF1B
3.69381e-16	0.802261	1	0.87	5.69253e-12	BSPRY
3.76793e-16	-1.02594	0.931	0.987	5.80676e-12	DEK
3.84728e-16	-1.19546	0.69	0.925	5.92905e-12	MBNL1
3.96365e-16	0.852011	0.81	0.365	6.10838e-12	CHST15
4.00775e-16	-0.667824	1	1	6.17634e-12	SERBP1
4.36726e-16	-2.06028	0.466	0.833	6.73038e-12	AEBP1
4.65465e-16	-1.33745	0.19	0.724	7.17329e-12	TNS2
4.77013e-16	0.599311	0.81	0.285	7.35125e-12	CARD14
4.81024e-16	0.574679	0.345	0.062	7.41306e-12	CYP2B6
4.84035e-16	0.729223	1	0.975	7.45947e-12	MOB2
5.03639e-16	-0.998324	0.448	0.908	7.76158e-12	PRKAA1
5.1021e-16	-0.92724	0.862	0.974	7.86285e-12	PJA2
5.4078e-16	0.771253	1	0.978	8.33396e-12	STK40
5.41598e-16	-1.87839	0.345	0.802	8.34656e-12	LUM
5.52185e-16	1.46833	0.897	0.652	8.50973e-12	F3
5.52763e-16	-0.960893	0.724	0.983	8.51863e-12	PSME2
5.62466e-16	-1.39393	0.5	0.854	8.66816e-12	HTRA1
5.81754e-16	-1.11177	0.741	0.938	8.96541e-12	STOM
6.05867e-16	0.871583	1	0.984	9.33701e-12	KDSR
6.22573e-16	-1.00618	0.776	0.969	9.59447e-12	APEX1
6.26784e-16	-0.896186	0.897	0.993	9.65936e-12	TFDP1
6.35056e-16	0.82426	0.983	0.895	9.78686e-12	CMTM4
6.44906e-16	-1.0074	0.603	0.924	9.93865e-12	UROD
6.50995e-16	-0.841495	0.966	0.997	1.00325e-11	SRSF2
6.5154e-16	0.973464	0.897	0.639	1.00409e-11	UBALD2
6.58195e-16	0.999884	0.672	0.247	1.01434e-11	AQP9
6.65721e-16	-1.39044	0.655	0.893	1.02594e-11	SDCBP
6.72471e-16	0.881622	0.983	0.92	1.03635e-11	ZBED1
6.9522e-16	1.03255	0.966	0.861	1.0714e-11	TPRA1
7.76136e-16	-2.26994	0.931	0.963	1.1961e-11	COL1A1
8.00166e-16	0.772891	1	0.985	1.23314e-11	POLR2K
8.0303e-16	-1.97911	0.552	0.846	1.23755e-11	LRP1
8.15013e-16	-0.761569	1	1	1.25602e-11	HNRNPUL1
8.27801e-16	0.726931	0.707	0.255	1.27572e-11	MITF
8.52402e-16	0.707715	1	1	1.31364e-11	CHMP1B
8.76002e-16	0.715348	1	0.987	1.35001e-11	CASZ1
9.02915e-16	-1.27035	0.586	0.901	1.39148e-11	LTBP2
9.24426e-16	-0.984065	0.966	1	1.42463e-11	PYURF
9.29362e-16	0.666061	1	1	1.43224e-11	PICALM
9.45299e-16	-0.699445	1	0.998	1.4568e-11	LAMTOR4
9.60561e-16	-1.14362	0.638	0.923	1.48032e-11	ANO1
9.90497e-16	-0.916602	0.914	0.994	1.52646e-11	TNFRSF1A
1.05947e-15	0.935561	0.966	0.752	1.63275e-11	ACOT4
1.13191e-15	-0.954844	0.724	0.964	1.74439e-11	ARHGAP23
1.13292e-15	0.628644	0.741	0.238	1.74595e-11	ARHGAP40
1.14267e-15	-0.992153	0.638	0.95	1.76097e-11	CDK4
1.15128e-15	-0.931288	0.793	0.977	1.77424e-11	TSPAN3
1.1852e-15	-2.22423	0.81	0.915	1.82652e-11	IGFBP7
1.38821e-15	-0.954754	1	1	2.13936e-11	COMT
1.40105e-15	0.754868	1	0.993	2.15916e-11	CHI3L2
1.40584e-15	-1.53896	0.345	0.817	2.16655e-11	GAS1
1.42023e-15	-1.15099	0.69	0.945	2.18871e-11	GPNMB
1.42843e-15	0.766614	1	0.946	2.20135e-11	HM13
1.43911e-15	0.900836	0.914	0.572	2.21781e-11	ANXA3
1.44559e-15	0.531179	0.379	0.078	2.22779e-11	RHBG
1.55994e-15	0.792005	0.638	0.198	2.40403e-11	FOSB
1.60081e-15	-0.742415	1	1	2.46701e-11	NONO
1.642e-15	-0.887614	0.759	0.964	2.53049e-11	DNPEP
1.69542e-15	-1.21813	0.569	0.913	2.61281e-11	MVP
1.86206e-15	0.784902	1	0.975	2.86962e-11	PTPN12
1.90603e-15	-0.588587	1	1	2.93739e-11	EEF1G
1.95106e-15	1.04547	1	0.904	3.00677e-11	CRYAB
2.00001e-15	0.694723	1	0.964	3.08221e-11	CSK
2.18374e-15	-0.960765	0.81	0.975	3.36536e-11	ADI1
2.20111e-15	-0.903313	0.931	0.993	3.39213e-11	BRI3
2.30129e-15	-0.90552	0.828	0.983	3.54651e-11	LSM7
2.40066e-15	0.999551	1	0.926	3.69965e-11	GPX3
2.5347e-15	-0.944461	0.828	0.979	3.90622e-11	WDR61
2.55621e-15	-0.929426	0.397	0.839	3.93938e-11	RCL1
2.58628e-15	-0.894547	0.776	0.982	3.98572e-11	UBTF
2.60319e-15	-0.824745	0.983	0.995	4.01178e-11	SOD1
2.62583e-15	0.748804	1	1	4.04666e-11	C4orf3
2.67889e-15	0.726151	1	0.981	4.12844e-11	BCKDK
2.69641e-15	-0.929586	0.776	0.974	4.15543e-11	CALM3
2.72995e-15	-1.32873	0.776	0.954	4.20712e-11	IFI16
2.77179e-15	-1.06825	0.638	0.927	4.2716e-11	NCOR2
2.83446e-15	0.988568	1	0.997	4.36818e-11	KRTDAP
2.90433e-15	-0.92021	0.914	0.981	4.47586e-11	DUT
2.93648e-15	0.613008	0.707	0.248	4.52541e-11	PCDHGB5
2.96189e-15	-0.641001	1	0.999	4.56457e-11	PFDN5
3.03026e-15	-0.907657	0.81	0.983	4.66994e-11	NFE2L1
3.06539e-15	-0.810403	0.966	0.996	4.72407e-11	TRA2B
3.07371e-15	-0.964393	0.448	0.919	4.73689e-11	PER3
3.23998e-15	-2.12674	0.655	0.879	4.99314e-11	C1S
3.38303e-15	0.671508	0.517	0.144	5.21359e-11	GPAT3
3.48605e-15	-0.877004	0.81	0.98	5.37235e-11	UBE2G2
3.50443e-15	-2.00179	0.552	0.831	5.40068e-11	TIMP3
3.52273e-15	-0.977052	0.466	0.891	5.42888e-11	NME4
3.62769e-15	0.783219	0.724	0.288	5.59064e-11	TTPAL
3.73556e-15	-0.452241	1	1	5.75687e-11	UBA52
3.86009e-15	-1.0058	0.638	0.945	5.94878e-11	NAB1
3.88666e-15	1.33599	0.983	0.793	5.98974e-11	SPRR4
3.89279e-15	-1.31242	0.862	0.96	5.99917e-11	GNAI2
4.03787e-15	-1.43995	0.276	0.756	6.22276e-11	COL15A1
4.08987e-15	0.387068	0.362	0.07	6.3029e-11	CCDC177
4.0985e-15	-1.01506	0.431	0.865	6.31619e-11	PARVA
4.35047e-15	1.0372	0.845	0.56	6.70451e-11	LPIN2
4.35529e-15	-1.63602	0.379	0.803	6.71193e-11	FGL2
4.5631e-15	-0.643353	0.983	1	7.0322e-11	ARL6IP4
4.56366e-15	-0.757215	0.983	1	7.03305e-11	SSR1
4.57237e-15	0.743564	1	0.983	7.04648e-11	ZNF410
4.57378e-15	0.858995	0.948	0.809	7.04866e-11	RNF227
4.60113e-15	-1.03178	0.431	0.88	7.09081e-11	SLC1A5
4.82763e-15	0.919375	0.81	0.432	7.43986e-11	ZSWIM4
4.8971e-15	-1.15518	0.259	0.772	7.54692e-11	APMAP
4.89821e-15	-1.56159	0.207	0.715	7.54864e-11	SELENOM
5.01428e-15	-1.3598	0.259	0.754	7.72751e-11	LAMA4
5.04572e-15	0.966423	0.983	0.928	7.77596e-11	DUSP6
5.08336e-15	0.812416	1	0.962	7.83396e-11	CPEB4
5.22672e-15	-0.909217	0.638	0.969	8.0549e-11	ACTR1B
5.4962e-15	0.656039	1	1	8.47019e-11	PERP
5.78655e-15	0.932263	0.741	0.285	8.91765e-11	EPOP
6.06336e-15	1.06411	0.897	0.707	9.34425e-11	FNDC4
6.09742e-15	-1.0137	0.759	0.951	9.39673e-11	SNHG32
7.00775e-15	-0.872054	1	0.998	1.07996e-10	ALDH2
7.04278e-15	-0.932239	0.224	0.753	1.08536e-10	SLC1A4
7.04483e-15	-0.92574	0.517	0.909	1.08568e-10	CHD9
7.35474e-15	-1.43243	0.948	0.964	1.13344e-10	CLSTN3
7.45421e-15	-2.66048	0.586	0.855	1.14877e-10	CFH
7.83737e-15	-0.785255	0.931	0.999	1.20782e-10	H1FX
7.88063e-15	0.810949	0.983	0.942	1.21448e-10	SLC10A3
8.02227e-15	0.788977	0.759	0.315	1.23631e-10	C3orf52
8.12731e-15	-0.835081	0.862	0.985	1.2525e-10	ATRAID
8.32913e-15	-0.863643	0.914	0.984	1.2836e-10	COX14
8.61208e-15	1.70056	0.81	0.41	1.32721e-10	SLC12A8
8.62293e-15	-0.792193	0.966	0.997	1.32888e-10	HNRNPA0
9.15951e-15	-0.936393	0.483	0.882	1.41157e-10	ZNF451
9.22023e-15	0.719019	0.983	0.957	1.42093e-10	CCSER2
9.28414e-15	1.16696	0.862	0.561	1.43078e-10	SHF
9.44346e-15	0.549557	1	0.993	1.45533e-10	KIF1B
1.01096e-14	-0.984037	0.879	0.976	1.55799e-10	CAT
1.01649e-14	0.749543	1	0.895	1.56652e-10	KCTD5
1.01693e-14	-0.859797	0.31	0.807	1.56719e-10	COG1
1.08191e-14	-1.11394	0.534	0.887	1.66734e-10	MEGF6
1.1148e-14	-1.67974	0.655	0.869	1.71802e-10	COL6A3
1.15184e-14	0.759759	0.983	0.917	1.7751e-10	ADGRL2
1.15755e-14	0.889933	0.931	0.674	1.78391e-10	PLEKHM1
1.18055e-14	-1.01089	0.534	0.875	1.81934e-10	ADH5
1.19671e-14	0.876375	1	0.965	1.84425e-10	INSIG1
1.2283e-14	-1.85722	0.345	0.78	1.89293e-10	FN1
1.2317e-14	-1.59485	0.931	0.98	1.89818e-10	MT2A
1.25929e-14	-1.22066	0.603	0.917	1.9407e-10	EHBP1L1
1.27605e-14	-0.907921	0.828	0.976	1.96653e-10	TP53
1.30983e-14	-0.777755	0.914	0.996	2.01857e-10	ANAPC5
1.3299e-14	-0.899402	0.655	0.934	2.0495e-10	TUBGCP6
1.33445e-14	0.619437	1	0.992	2.05652e-10	RANGAP1
1.34354e-14	0.842381	0.983	0.962	2.07053e-10	MARCH5
1.44355e-14	-0.784977	0.948	0.994	2.22465e-10	SNRNP200
1.46453e-14	-1.22564	0.707	0.921	2.25698e-10	NRP1
1.50128e-14	0.776854	1	0.961	2.31363e-10	PTDSS1
1.5735e-14	-0.857371	0.345	0.817	2.42492e-10	TBC1D5
1.58845e-14	-1.73648	0.517	0.842	2.44797e-10	IGFBP4
1.64999e-14	-0.948248	0.466	0.9	2.54279e-10	SAFB2
1.67409e-14	0.616848	1	1	2.57994e-10	TMBIM6
1.72639e-14	0.676014	1	0.981	2.66054e-10	PLEKHM2
1.74085e-14	0.932764	0.862	0.546	2.68282e-10	ARAP2
1.85317e-14	-0.913448	0.672	0.965	2.85592e-10	FXR1
1.85815e-14	0.455781	0.328	0.061	2.8636e-10	IL1A
1.88721e-14	-1.24803	0.69	0.926	2.90837e-10	HIST1H3H
1.8981e-14	-0.951838	0.259	0.764	2.92517e-10	NPL
1.91204e-14	-0.949024	0.724	0.938	2.94665e-10	OAZ2
1.91495e-14	0.556254	0.534	0.157	2.95114e-10	SLC13A4
1.95291e-14	0.807334	0.81	0.365	3.00964e-10	GAREM1
2.15299e-14	-0.892516	0.724	0.969	3.31798e-10	SRSF7
2.17802e-14	0.769664	0.983	0.793	3.35654e-10	KCNK1
2.26928e-14	-0.918758	0.69	0.948	3.49719e-10	QTRT1
2.35678e-14	-1.08707	0.69	0.93	3.63204e-10	MSN
2.36072e-14	-0.766695	0.948	0.997	3.6381e-10	EIF3D
2.46082e-14	-0.797637	0.983	0.998	3.79237e-10	APRT
2.49454e-14	-1.62409	0.569	0.848	3.84434e-10	NNMT
2.52258e-14	-0.774844	0.983	0.998	3.88755e-10	ILF3
2.5622e-14	0.696301	0.707	0.252	3.9486e-10	SLC28A3
2.6192e-14	1.09139	0.897	0.633	4.03645e-10	TGM1
2.63785e-14	-0.882155	0.759	0.965	4.06519e-10	METAP2
2.65294e-14	0.565924	1	0.999	4.08845e-10	MYL12A
2.6766e-14	-0.976784	0.552	0.928	4.12491e-10	CRLS1
2.67749e-14	-0.868506	0.707	0.955	4.12628e-10	PML
2.80159e-14	0.795045	1	0.963	4.31752e-10	RAF1
2.85026e-14	-1.03922	0.603	0.933	4.39254e-10	JAG2
2.87548e-14	-0.918716	0.759	0.95	4.43141e-10	MBNL2
2.95184e-14	-1.11767	0.5	0.887	4.54908e-10	RNF213
3.1045e-14	0.541336	0.655	0.217	4.78434e-10	SEMA4G
3.16321e-14	0.42797	0.397	0.088	4.87482e-10	CUX2
3.26263e-14	-0.853476	0.828	0.972	5.02803e-10	TMX1
3.28461e-14	-0.919446	0.5	0.884	5.06191e-10	NOP56
3.6238e-14	-0.730463	0.983	0.998	5.58464e-10	CCT3
3.69359e-14	-0.854224	0.431	0.865	5.69219e-10	MRTO4
3.75727e-14	-0.853755	0.621	0.935	5.79033e-10	HMGN3
3.76351e-14	0.622493	1	1	5.79995e-10	BCAP31
3.7773e-14	0.523638	0.431	0.106	5.82119e-10	SLC8A2
3.82658e-14	-0.957344	0.362	0.827	5.89715e-10	CERS2
3.85491e-14	0.825336	1	0.893	5.9408e-10	IFRD1
3.85522e-14	0.554118	1	1	5.94129e-10	WDR1
3.90787e-14	-2.33482	0.569	0.836	6.02242e-10	CXCL12
4.09745e-14	-1.25127	0.241	0.712	6.31458e-10	ZCCHC24
4.11974e-14	-0.675513	0.966	0.999	6.34894e-10	HNRNPUL2
4.17557e-14	-0.885808	0.672	0.962	6.43497e-10	DNPH1
4.18314e-14	-0.834388	0.845	0.976	6.44663e-10	ADAR
4.20222e-14	0.596935	0.534	0.156	6.47603e-10	CGN
4.20945e-14	0.682243	1	0.99	6.48718e-10	PKP1
4.23233e-14	0.788913	1	0.876	6.52245e-10	ACER1
4.29888e-14	0.265872	0.172	0.017	6.62501e-10	SPATA22
4.48704e-14	0.74596	1	0.995	6.91498e-10	PLIN2
4.71323e-14	0.720828	0.759	0.321	7.26355e-10	SIRPA
4.73135e-14	0.276043	0.19	0.021	7.29149e-10	NELL1
4.916e-14	0.70096	0.897	0.596	7.57605e-10	ZRANB1
4.96591e-14	-0.8957	0.655	0.954	7.65296e-10	NOP58
5.06744e-14	-0.876136	0.655	0.934	7.80943e-10	KLF13
5.07489e-14	-1.0664	0.586	0.93	7.82091e-10	CA12
5.09769e-14	-0.852246	0.81	0.987	7.85605e-10	CAPRIN1
5.25894e-14	-1.10078	0.293	0.757	8.10455e-10	TGFBR3
5.42446e-14	-0.650784	1	1	8.35963e-10	PDIA6
5.49414e-14	-1.10162	0.448	0.855	8.46701e-10	APCDD1
5.50803e-14	0.730877	1	0.983	8.48842e-10	ESRP2
5.62704e-14	-0.822816	0.793	0.98	8.67183e-10	CELF1
5.86396e-14	-0.874218	0.707	0.967	9.03695e-10	CBX5
5.88965e-14	-0.830593	0.31	0.818	9.07653e-10	WDR75
6.3763e-14	-1.24333	0.621	0.884	9.82652e-10	LAMB2
6.38739e-14	-0.883652	0.69	0.964	9.84361e-10	DPP7
6.4269e-14	-1.08023	0.328	0.8	9.90449e-10	NPDC1
6.45735e-14	-0.703739	1	0.998	9.95142e-10	XRCC6
6.56258e-14	-0.826868	0.793	0.98	1.01136e-09	SMARCA2
6.60229e-14	0.727772	1	0.856	1.01748e-09	PLA2G4F
6.62109e-14	0.552047	0.586	0.189	1.02038e-09	UBXN10
6.79628e-14	-1.24996	0.552	0.856	1.04737e-09	CALD1
6.91249e-14	-0.971159	0.448	0.86	1.06528e-09	SMAD3
6.92265e-14	0.77076	0.983	0.95	1.06685e-09	CYB561A3
7.02089e-14	-1.35147	0.431	0.835	1.08199e-09	BGN
7.08346e-14	-1.84406	0.517	0.863	1.09163e-09	IFI27
7.11309e-14	-0.850714	0.793	0.981	1.0962e-09	SRM
7.12571e-14	-0.866051	0.397	0.854	1.09814e-09	MTHFD1
7.41827e-14	-0.73675	0.966	0.996	1.14323e-09	ERH
7.48531e-14	0.788833	0.966	0.84	1.15356e-09	NXN
7.49461e-14	0.769878	1	0.926	1.15499e-09	KIAA0513
7.8051e-14	0.712186	0.983	0.967	1.20284e-09	CRKL
7.86428e-14	0.697035	1	0.951	1.21196e-09	FOXC1
7.93685e-14	-0.922408	0.466	0.871	1.22315e-09	WWOX
8.7411e-14	-0.892765	0.638	0.943	1.34709e-09	DFFA
8.7831e-14	0.847987	0.862	0.465	1.35356e-09	DHRSX
9.4709e-14	0.702382	1	0.94	1.45956e-09	ANO10
9.69925e-14	-1.25096	0.586	0.916	1.49475e-09	HLA-F
9.77027e-14	0.843398	0.81	0.372	1.5057e-09	ZNF432
1.01014e-13	-0.889591	0.69	0.94	1.55673e-09	ROCK1
1.0212e-13	0.86048	0.983	0.897	1.57377e-09	SPRTN
1.04123e-13	-0.838808	0.931	0.99	1.60464e-09	PNISR
1.04348e-13	-1.51524	0.81	0.892	1.60811e-09	ACO1
1.04612e-13	-0.726769	0.983	0.997	1.61217e-09	KHSRP
1.04679e-13	-1.48536	0.259	0.729	1.6132e-09	PRRX1
1.06829e-13	-1.0086	0.207	0.713	1.64634e-09	ZNF358
1.08973e-13	-0.888438	0.19	0.717	1.67938e-09	SLC66A3
1.09512e-13	-0.794796	0.259	0.75	1.68769e-09	CASP6
1.12032e-13	-1.96997	0.466	0.796	1.72652e-09	SOD3
1.14621e-13	0.989064	0.879	0.571	1.76642e-09	ARG2
1.18355e-13	-1.57067	0.603	0.88	1.82397e-09	FCGRT
1.21636e-13	-0.960647	0.534	0.902	1.87454e-09	PKD1
1.23301e-13	-0.959913	0.379	0.828	1.90018e-09	TRAF4
1.23863e-13	-0.954679	0.448	0.872	1.90885e-09	SCPEP1
1.28533e-13	1.15879	1	0.961	1.98082e-09	ZNF254
1.29608e-13	1.02938	0.914	0.554	1.99739e-09	LYPD5
1.31609e-13	-1.02444	0.345	0.806	2.02823e-09	COL18A1
1.33445e-13	-1.7677	0.448	0.805	2.05652e-09	SERPING1
1.42614e-13	-0.817897	0.259	0.742	2.19783e-09	NDRG3
1.4577e-13	-0.859608	0.638	0.947	2.24647e-09	RNPS1
1.47994e-13	-1.18029	0.5	0.837	2.28073e-09	PHLDB1
1.49242e-13	-1.64423	0.19	0.687	2.29996e-09	ACTA2
1.49501e-13	-0.631984	0.983	1	2.30396e-09	GUK1
1.51022e-13	0.623318	1	0.995	2.32739e-09	NIBAN2
1.58775e-13	-0.609291	1	1	2.44688e-09	HNRNPA3
1.59008e-13	-0.694424	0.983	0.999	2.45048e-09	USP22
1.61999e-13	0.64736	0.328	0.066	2.49657e-09	IGFL2
1.65206e-13	0.637038	1	0.98	2.54599e-09	GLTP
1.68277e-13	0.753693	0.707	0.278	2.59332e-09	SRPX2
1.73359e-13	0.625429	1	0.987	2.67164e-09	TBC1D20
1.76375e-13	0.74711	1	0.972	2.71811e-09	SC5D
1.79457e-13	0.674259	1	0.996	2.76561e-09	CDKN1A
1.81186e-13	-1.03097	0.534	0.898	2.79226e-09	PSMB8
1.81632e-13	-0.955798	0.466	0.891	2.79913e-09	STAT1
1.97085e-13	-0.825747	0.724	0.954	3.03728e-09	ADNP
2.03955e-13	-1.04607	0.5	0.865	3.14316e-09	MATN2
2.06809e-13	0.560397	1	0.999	3.18714e-09	MYL12B
2.08579e-13	0.745659	1	1	3.21441e-09	SH3BGRL3
2.09539e-13	0.815348	0.828	0.413	3.22921e-09	MDFI
2.11582e-13	-0.777666	0.259	0.755	3.26069e-09	PITPNM1
2.13638e-13	-0.961926	0.552	0.943	3.29238e-09	NINJ1
2.21672e-13	-1.50178	0.534	0.846	3.41619e-09	LSP1
2.26962e-13	0.567529	1	0.992	3.49772e-09	PPP1CC
2.27485e-13	-0.824208	0.414	0.844	3.50577e-09	ABCA2
2.27903e-13	-1.45146	0.379	0.776	3.51222e-09	PDGFRB
2.33656e-13	-1.24559	0.224	0.709	3.60088e-09	IFITM1
2.35318e-13	-1.28971	0.397	0.817	3.62649e-09	CD14
2.39455e-13	-1.1596	0.448	0.829	3.69024e-09	EHD2
2.47861e-13	-0.8262	0.276	0.771	3.81979e-09	TOR3A
2.48129e-13	-0.867371	0.241	0.732	3.82391e-09	APIP
2.51544e-13	-0.818178	0.914	0.992	3.87655e-09	MAT2A
2.55721e-13	-1.1106	0.638	0.905	3.94092e-09	PIK3C2G
2.66957e-13	-0.600812	1	1	4.11407e-09	ATP5F1B
2.73262e-13	-0.785185	0.966	0.994	4.21125e-09	C12orf57
2.7655e-13	0.813921	0.862	0.504	4.26191e-09	TGFA
2.77095e-13	0.480428	0.983	0.802	4.27032e-09	KLK8
2.79591e-13	0.608365	1	1	4.30877e-09	CNBP
2.84594e-13	-0.798907	0.345	0.81	4.38589e-09	ZNF146
2.87825e-13	-1.36457	0.224	0.696	4.43567e-09	SPARCL1
2.91522e-13	-0.740577	0.914	0.995	4.49265e-09	SF1
2.95853e-13	-0.841989	0.448	0.86	4.55938e-09	TMEM205
2.96631e-13	-1.62339	0.138	0.633	4.57137e-09	DPT
3.00442e-13	-1.21122	0.397	0.796	4.63011e-09	ACACB
3.01133e-13	0.845183	0.983	0.876	4.64075e-09	CCNF
3.01678e-13	0.601828	0.983	0.763	4.64916e-09	GAN
3.0777e-13	-0.893911	0.31	0.751	4.74304e-09	ZNF189
3.09374e-13	0.81245	0.828	0.45	4.76776e-09	MED18
3.11702e-13	-0.883276	0.466	0.869	4.80363e-09	ATPAF1
3.12802e-13	0.710047	1	0.936	4.82059e-09	DAPK2
3.21699e-13	-1.43735	0.776	0.894	4.9577e-09	PLTP
3.35564e-13	-0.746113	0.862	0.987	5.17138e-09	G3BP2
3.38095e-13	-0.827168	0.776	0.986	5.21038e-09	PPM1G
3.44802e-13	-0.996329	0.138	0.632	5.31375e-09	SELENBP1
3.45393e-13	0.659828	0.621	0.232	5.32285e-09	SEC14L4
3.60607e-13	-0.91399	0.983	0.987	5.55731e-09	ARPC1B
3.60726e-13	-0.809562	0.707	0.97	5.55915e-09	URI1
3.9017e-13	1.19185	0.914	0.782	6.01291e-09	AXDND1
3.94434e-13	0.752192	0.897	0.699	6.07863e-09	LMBR1L
4.13075e-13	-0.909938	0.431	0.842	6.36589e-09	PYCR2
4.13244e-13	-1.20309	0.517	0.863	6.3685e-09	ACSL5
4.15521e-13	-1.31803	0.431	0.835	6.4036e-09	HLA-DMA
4.2151e-13	-0.817592	0.431	0.886	6.49589e-09	AGO1
4.2716e-13	-0.640224	0.966	1	6.58296e-09	SSBP1
4.32147e-13	-1.29091	0.241	0.713	6.65982e-09	PMP22
4.34235e-13	-0.781149	0.379	0.844	6.692e-09	EPM2AIP1
4.49004e-13	-0.856377	0.552	0.943	6.91959e-09	RING1
4.59691e-13	-0.876427	0.569	0.933	7.08429e-09	ABRACL
4.60838e-13	-0.76303	0.845	0.99	7.10197e-09	DAZAP1
4.62085e-13	-0.737093	0.897	0.991	7.1212e-09	POLR2G
4.83671e-13	-1.92734	0.345	0.746	7.45385e-09	SFRP2
5.04177e-13	-0.799662	0.828	0.983	7.76987e-09	HNRNPD
5.05106e-13	0.626042	0.983	0.985	7.78419e-09	UBE4B
5.13848e-13	0.863566	1	0.906	7.91892e-09	CNFN
5.16248e-13	-0.825581	0.466	0.883	7.9559e-09	ADSL
5.27676e-13	-0.669934	0.983	0.998	8.13202e-09	GDI2
5.36094e-13	-0.800841	0.638	0.945	8.26175e-09	SNRNP40
5.39488e-13	-0.973918	0.879	0.982	8.31405e-09	ITGB4
5.54494e-13	-1.91296	0.5	0.772	8.54531e-09	FBLN2
5.551e-13	-0.986006	0.534	0.902	8.55464e-09	PEX3
5.63142e-13	0.905245	0.931	0.762	8.67858e-09	DUSP14
5.68647e-13	-0.896096	0.517	0.906	8.76342e-09	BAZ1B
5.70614e-13	-0.815838	0.828	0.98	8.79373e-09	PRRC2A
5.7518e-13	-0.926375	0.983	0.996	8.8641e-09	PLEC
5.83478e-13	-1.70095	0.397	0.772	8.99199e-09	MMP2
5.94583e-13	0.702306	1	0.928	9.16311e-09	CCDC86
5.99661e-13	-0.90492	0.259	0.717	9.24137e-09	AP2B1
6.00471e-13	-0.748442	0.948	0.991	9.25386e-09	BLCAP
6.06195e-13	0.758045	0.638	0.255	9.34207e-09	INSIG2
6.20207e-13	-0.759241	0.793	0.98	9.55801e-09	APEH
6.41267e-13	-1.21193	0.345	0.769	9.88257e-09	TSPAN4
6.59179e-13	-0.798213	0.966	0.996	1.01586e-08	SYNE2
6.69407e-13	-0.823948	0.793	0.957	1.03162e-08	CCDC85B
6.79675e-13	-0.883214	0.741	0.959	1.04745e-08	NKTR
6.86498e-13	-0.737569	0.931	0.991	1.05796e-08	LSM4
6.96098e-13	-0.959953	0.931	0.97	1.07276e-08	PGM1
7.20231e-13	0.746378	1	0.97	1.10995e-08	EDEM1
7.30778e-13	-0.751274	0.845	0.982	1.1262e-08	RWDD1
7.43552e-13	-0.952982	0.397	0.823	1.14589e-08	TMEM230
7.44622e-13	-0.97855	0.552	0.882	1.14754e-08	BOC
7.68619e-13	0.907978	0.983	0.934	1.18452e-08	IFFO2
7.83925e-13	-0.878484	0.448	0.839	1.20811e-08	GAA
7.95494e-13	0.896947	0.879	0.642	1.22594e-08	AVPI1
7.96519e-13	-0.830407	0.448	0.856	1.22752e-08	TRIM27
7.97859e-13	0.964547	0.966	0.903	1.22958e-08	ZNF493
8.0017e-13	-0.800214	0.69	0.955	1.23314e-08	FARSA
8.15908e-13	-0.787101	0.879	0.991	1.2574e-08	OAT
8.18221e-13	-0.954019	0.759	0.946	1.26096e-08	TENT4A
8.18832e-13	-0.766331	0.5	0.869	1.2619e-08	TSR3
8.35527e-13	-0.983187	0.621	0.898	1.28763e-08	ZNF436
8.36294e-13	-1.26847	0.517	0.847	1.28881e-08	PLPP3
8.38717e-13	0.380097	0.293	0.057	1.29255e-08	FBXL16
8.48647e-13	-0.942443	0.552	0.909	1.30785e-08	ASAH1
8.53989e-13	1.04581	0.931	0.709	1.31608e-08	RYBP
8.54791e-13	-0.839368	0.81	0.981	1.31732e-08	IPO5
8.67666e-13	-0.705275	1	0.998	1.33716e-08	NPC2
8.75541e-13	-0.933489	0.466	0.876	1.3493e-08	ERF
8.97365e-13	-0.685737	0.931	0.994	1.38293e-08	AHSA1
9.05412e-13	-0.782669	0.759	0.971	1.39533e-08	CSE1L
9.10573e-13	-1.14614	0.621	0.904	1.40328e-08	RUNX1
9.16407e-13	-0.819531	0.81	0.972	1.41228e-08	PRPF19
9.26644e-13	0.837282	0.552	0.182	1.42805e-08	SPRR2F
9.34349e-13	-0.960875	0.724	0.957	1.43993e-08	HIST1H4B
9.40275e-13	-0.830241	0.741	0.969	1.44906e-08	ESD
9.45427e-13	-0.978738	0.741	0.946	1.457e-08	LGR4
9.45948e-13	-0.990117	0.345	0.79	1.4578e-08	CCDC88A
9.4953e-13	-0.75399	0.862	0.991	1.46332e-08	WDR82
9.62077e-13	0.894254	0.69	0.304	1.48266e-08	ATP6V0A4
1.00707e-12	-0.863125	0.293	0.771	1.552e-08	ACSL4
1.02078e-12	-0.812847	0.431	0.82	1.57313e-08	SMC3
1.03956e-12	-0.90384	0.81	0.953	1.60207e-08	SVIL
1.03991e-12	-0.901132	0.345	0.828	1.60261e-08	DKK3
1.04163e-12	-0.848136	0.414	0.851	1.60525e-08	KIAA1671
1.06309e-12	-0.639743	1	1	1.63832e-08	LMNA
1.07794e-12	-1.92829	0.517	0.813	1.66121e-08	FSTL1
1.08248e-12	0.698108	0.759	0.358	1.6682e-08	ATG4A
1.1719e-12	-1.00441	0.534	0.894	1.80602e-08	ITGA6
1.20823e-12	0.665421	0.862	0.404	1.86201e-08	BICDL2
1.21459e-12	0.777866	0.741	0.35	1.87181e-08	SH3TC1
1.25154e-12	-1.15972	0.207	0.695	1.92875e-08	CTSK
1.25244e-12	-0.828719	0.672	0.943	1.93014e-08	GMPS
1.26369e-12	-0.827068	0.448	0.898	1.94748e-08	SNRNP25
1.26831e-12	-1.01634	0.603	0.888	1.9546e-08	LAMC1
1.29678e-12	0.656973	0.983	0.945	1.99847e-08	N4BP1
1.31743e-12	-0.866622	0.293	0.762	2.0303e-08	PRCP
1.32304e-12	-1.00443	0.534	0.882	2.03894e-08	PPP1R9B
1.35404e-12	-1.15531	0.569	0.865	2.08671e-08	BCAM
1.36508e-12	0.599429	0.707	0.268	2.10373e-08	PGLYRP4
1.37234e-12	-0.745141	0.983	0.997	2.11492e-08	ARGLU1
1.37576e-12	0.655379	1	0.905	2.12018e-08	ARHGEF10L
1.39048e-12	-0.82738	0.569	0.917	2.14287e-08	TMEM9
1.40289e-12	0.772164	1	1	2.162e-08	S100A9
1.41447e-12	-0.695958	0.983	0.995	2.17984e-08	CAPNS1
1.43095e-12	-1.08769	0.483	0.824	2.20524e-08	SLC29A1
1.44041e-12	-0.868447	0.379	0.797	2.21982e-08	EEF2K
1.48192e-12	-2.54466	0.638	0.843	2.28379e-08	TNXB
1.48257e-12	0.619066	1	1	2.28479e-08	YWHAQ
1.52842e-12	-0.730649	0.879	0.996	2.35545e-08	PRPF8
1.53043e-12	-1.07918	1	0.998	2.35855e-08	TKT
1.53984e-12	-1.03863	0.983	0.992	2.37305e-08	MPC2
1.55041e-12	0.804045	0.966	0.909	2.38933e-08	SLC46A3
1.59084e-12	0.545741	0.414	0.11	2.45165e-08	PLCXD2
1.62308e-12	-1.10528	0.724	0.958	2.50133e-08	HIST1H2BH
1.67589e-12	-0.682802	0.966	0.993	2.58271e-08	VPS36
1.70036e-12	-0.864692	0.569	0.889	2.62043e-08	FNDC3A
1.7222e-12	0.812951	0.948	0.837	2.65408e-08	RGP1
1.80904e-12	-1.16528	0.759	0.902	2.78791e-08	MCAM
1.81144e-12	-0.764319	0.362	0.789	2.79161e-08	CEP192
1.82861e-12	-0.830695	0.638	0.915	2.81807e-08	CISD3
1.8391e-12	-1.62677	0.862	0.967	2.83423e-08	HLA-DPB1
1.84754e-12	-1.16144	0.466	0.813	2.84725e-08	ITGA7
1.85303e-12	-0.762682	0.828	0.976	2.8557e-08	TNPO1
1.86976e-12	0.726229	0.966	0.858	2.88149e-08	FAAH2
1.87067e-12	-1.33359	0.483	0.813	2.8829e-08	PLXND1
1.89188e-12	-1.16543	0.345	0.737	2.91558e-08	COL5A1
1.94294e-12	-0.727782	0.948	0.992	2.99427e-08	ZMIZ1
1.95309e-12	-0.75801	0.793	0.98	3.0099e-08	STAU2
1.9728e-12	-0.78411	0.414	0.849	3.04028e-08	COPS7B
2.00764e-12	-0.649822	1	1	3.09397e-08	ATP5PF
2.077e-12	0.659862	1	0.996	3.20087e-08	GTF3C1
2.09076e-12	0.949665	0.879	0.751	3.22207e-08	RIN3
2.11445e-12	0.638389	1	0.985	3.25858e-08	ECHDC1
2.13509e-12	-0.929566	0.534	0.892	3.29038e-08	HCFC1R1
2.24847e-12	-0.635614	1	0.998	3.46512e-08	RALY
2.24892e-12	-0.764087	0.362	0.837	3.46581e-08	NFATC3
2.2626e-12	-0.646145	1	1	3.4869e-08	ATP5MC2
2.26401e-12	0.637808	1	0.998	3.48906e-08	ILRUN
2.34251e-12	-1.01914	0.603	0.905	3.61004e-08	MAF
2.44217e-12	-0.795786	0.81	0.965	3.76363e-08	DUSP23
2.4797e-12	-0.931158	0.552	0.872	3.82147e-08	S100A13
2.5199e-12	-0.974119	0.19	0.646	3.88341e-08	FZD4
2.52026e-12	0.689782	0.931	0.843	3.88398e-08	SMPD1
2.55983e-12	-1.43478	0.603	0.863	3.94496e-08	TIMP2
2.62477e-12	0.696271	0.983	0.861	4.04504e-08	NEBL
2.70293e-12	-0.813208	0.466	0.887	4.16549e-08	LSM2
2.73669e-12	-0.678572	0.966	0.991	4.21752e-08	POLR2B
2.74524e-12	-1.18675	0.414	0.769	4.23069e-08	TACC1
3.0044e-12	-0.723957	0.931	0.994	4.63008e-08	PCBP2
3.10104e-12	0.688959	0.948	0.899	4.77901e-08	CPTP
3.14475e-12	-1.32961	0.379	0.788	4.84638e-08	MPEG1
3.21515e-12	-1.12975	0.207	0.655	4.95486e-08	CDH5
3.23626e-12	-0.753362	0.259	0.751	4.9874e-08	GTF2H4
3.29973e-12	-0.689118	0.966	0.997	5.08521e-08	KHDRBS1
3.34285e-12	-1.18092	0.759	0.948	5.15166e-08	HIST1H2AG
3.34452e-12	-0.740285	0.345	0.786	5.15424e-08	C12orf45
3.35145e-12	-1.36143	0.172	0.635	5.16492e-08	PCOLCE
3.3828e-12	-0.742535	0.448	0.872	5.21324e-08	NT5DC1
3.40339e-12	-0.794999	0.69	0.942	5.24497e-08	CPNE3
3.44326e-12	0.549998	1	0.996	5.3064e-08	SH3GLB1
3.45997e-12	-0.750308	0.931	0.991	5.33216e-08	SMARCE1
3.47093e-12	-0.810001	0.707	0.939	5.34906e-08	SLC44A1
3.55344e-12	1.36865	0.966	0.902	5.47621e-08	VEGFA
3.58815e-12	-0.889828	0.259	0.706	5.5297e-08	RABGAP1L
3.63205e-12	-1.29809	0.31	0.716	5.59735e-08	PECAM1
3.71779e-12	-1.31743	0.948	0.94	5.72949e-08	AGPAT1
3.75724e-12	-0.829328	0.966	0.983	5.79028e-08	SDHA
3.80937e-12	-0.786728	0.31	0.753	5.87062e-08	FMC1
3.84477e-12	-0.984774	0.276	0.728	5.92518e-08	MERTK
3.85991e-12	-0.851149	0.345	0.816	5.94851e-08	ANKRD36C
3.90462e-12	-1.92562	0.69	0.868	6.01741e-08	AQP1
3.99774e-12	-1.79936	0.517	0.812	6.16091e-08	FBN1
4.01345e-12	0.644896	1	0.976	6.18513e-08	SLC11A2
4.05313e-12	-0.741945	0.724	0.961	6.24628e-08	GRHPR
4.13199e-12	0.718054	0.966	0.769	6.36781e-08	CAMK1D
4.1717e-12	-0.746238	0.759	0.97	6.42901e-08	SNRPC
4.18126e-12	-0.614876	1	1	6.44375e-08	XRCC5
4.21181e-12	0.623237	0.552	0.18	6.49082e-08	IL1B
4.25281e-12	-0.836499	0.552	0.902	6.554e-08	TTC14
4.26762e-12	-0.82183	0.534	0.921	6.57683e-08	CLN6
4.33007e-12	1.06219	0.69	0.317	6.67307e-08	APOBEC3B
4.37601e-12	-0.744046	0.862	0.983	6.74386e-08	PRKCSH
4.41282e-12	-0.826308	0.621	0.91	6.8006e-08	SLC25A37
4.48573e-12	0.626884	1	0.964	6.91296e-08	HBP1
4.5534e-12	-1.24818	0.707	0.913	7.01725e-08	PXMP4
4.63051e-12	-2.37083	0.603	0.84	7.13608e-08	C3
4.67673e-12	-0.820788	0.655	0.932	7.20731e-08	DHX9
4.69086e-12	-0.75835	0.793	0.971	7.22908e-08	CCDC6
4.72338e-12	-0.775417	0.5	0.89	7.2792e-08	ATIC
4.92809e-12	-1.0758	0.879	0.97	7.59467e-08	HADH
4.93955e-12	-0.827876	0.466	0.902	7.61233e-08	MPG
4.98169e-12	-0.835718	0.776	0.958	7.67728e-08	C19orf48
5.18882e-12	0.542038	1	0.947	7.99648e-08	BICD2
5.22384e-12	-0.891171	0.414	0.81	8.05047e-08	WDR6
5.24237e-12	-0.788954	0.276	0.729	8.07901e-08	TK2
5.37323e-12	-0.756822	0.362	0.786	8.28069e-08	CCDC97
5.52286e-12	1.04004	0.983	0.907	8.51128e-08	RARRES1
5.53351e-12	-1.43969	0.224	0.663	8.5277e-08	SLIT3
5.54783e-12	-0.805921	0.431	0.816	8.54976e-08	RNF115
5.65451e-12	0.70924	0.948	0.965	8.71416e-08	NUMB
5.68808e-12	-1.00851	0.69	0.913	8.76589e-08	VKORC1L1
5.7312e-12	-0.766288	0.293	0.737	8.83235e-08	CEPT1
5.74982e-12	-0.917511	0.69	0.92	8.86105e-08	MCM5
5.8238e-12	0.854019	1	0.93	8.97506e-08	KIFC3
5.87637e-12	0.611421	1	0.969	9.05608e-08	ATP6V0E1
5.92427e-12	-0.812227	0.517	0.893	9.1299e-08	EPHB4
5.99428e-12	0.925639	0.983	0.913	9.23778e-08	KLHL21
6.00608e-12	-0.827104	0.81	0.965	9.25597e-08	LAPTM4B
6.0657e-12	-0.895908	0.483	0.835	9.34785e-08	MCM6
6.0884e-12	-0.808924	0.621	0.924	9.38283e-08	XRN2
6.21791e-12	-0.748079	0.414	0.804	9.58243e-08	TIMM21
6.237e-12	-0.948598	0.759	0.933	9.61184e-08	CAV2
6.23756e-12	-0.885079	0.241	0.694	9.6127e-08	DDAH1
6.3293e-12	-0.707103	0.862	0.991	9.75408e-08	CCT7
6.364e-12	-0.909604	0.362	0.802	9.80755e-08	HIST1H3A
6.36739e-12	0.718245	1	0.913	9.81278e-08	WIPF2
6.40919e-12	0.931265	0.931	0.759	9.8772e-08	CYB5R2
6.43179e-12	-0.783362	0.586	0.923	9.91203e-08	FARSB
6.48455e-12	-0.75413	0.431	0.816	9.99333e-08	NAT9
6.58973e-12	0.655079	0.966	0.908	1.01554e-07	PTK6
6.63614e-12	-0.714961	0.362	0.802	1.0227e-07	CHCHD7
6.6496e-12	-1.10292	0.741	0.911	1.02477e-07	HIST1H3D
6.77069e-12	-0.856948	0.414	0.809	1.04343e-07	JADE1
6.79126e-12	-0.967971	0.431	0.826	1.0466e-07	ANKRD10
6.95149e-12	-0.663605	0.879	0.993	1.07129e-07	DCAF8
6.96793e-12	-1.25204	0.759	0.918	1.07383e-07	MYLK
7.09747e-12	0.559752	1	0.987	1.09379e-07	UFC1
7.19767e-12	0.585054	1	0.965	1.10923e-07	ORMDL2
7.31825e-12	-0.968462	0.379	0.813	1.12781e-07	MOCOS
7.41501e-12	-1.43814	0.086	0.558	1.14273e-07	IGFBP6
7.42548e-12	-0.698417	0.862	0.964	1.14434e-07	KDM1A
7.42701e-12	0.706096	0.966	0.69	1.14458e-07	KLK11
7.44078e-12	-0.78557	0.483	0.852	1.1467e-07	THUMPD1
7.4957e-12	-1.11741	0.328	0.743	1.15516e-07	ZBTB16
7.73214e-12	0.665088	0.948	0.931	1.1916e-07	ATG13
7.77386e-12	-0.842338	0.741	0.966	1.19803e-07	SLC38A2
7.85561e-12	-0.754457	0.914	0.988	1.21063e-07	TRIM28
7.86352e-12	-0.914352	0.672	0.909	1.21185e-07	IRF9
7.88114e-12	-0.785995	0.328	0.788	1.21456e-07	SPR
8.09667e-12	-0.777267	0.397	0.825	1.24778e-07	RNF165
8.11416e-12	-0.791906	0.776	0.976	1.25047e-07	RERE
8.18629e-12	0.671181	0.966	0.907	1.26159e-07	CLDND1
8.19635e-12	-0.910709	0.414	0.817	1.26314e-07	WLS
8.41758e-12	-0.698028	0.828	0.983	1.29723e-07	MOGS
8.53175e-12	-0.842407	0.345	0.795	1.31483e-07	CDCA7
8.62144e-12	0.391936	0.241	0.043	1.32865e-07	GAL3ST2
8.79782e-12	-0.699172	0.828	0.987	1.35583e-07	CNOT7
8.88201e-12	-0.785953	0.81	0.965	1.36881e-07	CREBZF
9.12577e-12	0.707275	0.862	0.483	1.40637e-07	B4GALNT3
9.31888e-12	0.497278	1	1	1.43613e-07	DSP
9.34438e-12	-1.31799	0.569	0.829	1.44006e-07	ENG
9.39059e-12	-0.906113	0.793	0.967	1.44718e-07	ECI1
9.5303e-12	0.521505	1	0.997	1.46871e-07	PAFAH1B1
9.60796e-12	0.527245	0.345	0.083	1.48068e-07	KRT9
9.72094e-12	-1.32578	0.379	0.771	1.49809e-07	C1QC
9.78962e-12	-1.47337	0.948	0.961	1.50868e-07	HLA-DPA1
9.84894e-12	-1.21557	0.362	0.772	1.51782e-07	SAT1
1.002e-11	0.481163	1	1	1.54418e-07	SQSTM1
1.02554e-11	-0.761238	0.948	0.993	1.58046e-07	CSNK2A2
1.07602e-11	0.563629	1	0.956	1.65826e-07	ZNF750
1.08675e-11	-0.962515	0.517	0.865	1.67479e-07	CARD8
1.08704e-11	0.773487	0.793	0.453	1.67524e-07	CTNS
1.10089e-11	-0.669931	0.983	0.999	1.69658e-07	HNRNPAB
1.10521e-11	-0.755504	0.81	0.959	1.70323e-07	NDUFAF3
1.11222e-11	-0.709516	0.448	0.838	1.71404e-07	PCID2
1.12483e-11	-0.755858	0.362	0.764	1.73348e-07	POLE4
1.13387e-11	-0.801159	0.328	0.769	1.74741e-07	IDUA
1.15904e-11	-0.908064	0.69	0.929	1.7862e-07	VAV3
1.1692e-11	-0.647868	0.948	0.991	1.80185e-07	TOP2B
1.17411e-11	-0.97156	0.345	0.749	1.80942e-07	CCDC3
1.19174e-11	-0.840209	0.69	0.934	1.83658e-07	GSS
1.19211e-11	0.980843	0.914	0.729	1.83716e-07	EGLN3
1.19991e-11	-0.860083	0.862	0.979	1.84917e-07	CRIM1
1.21643e-11	-1.13398	0.224	0.669	1.87463e-07	AKR1C2
1.21753e-11	-0.743663	0.621	0.936	1.87633e-07	NUDT3
1.24129e-11	-0.76092	0.552	0.859	1.91295e-07	DROSHA
1.24599e-11	-0.757223	0.448	0.869	1.92019e-07	RNF168
1.27859e-11	-1.27276	0.414	0.787	1.97043e-07	THBS2
1.29803e-11	0.871072	0.931	0.782	2.0004e-07	RDH13
1.33327e-11	-0.923884	0.724	0.956	2.0547e-07	FNBP1
1.34099e-11	-0.72106	0.379	0.794	2.0666e-07	RPRD1B
1.35384e-11	-0.92112	0.776	0.95	2.08641e-07	TLN1
1.36804e-11	-0.845049	0.224	0.686	2.10828e-07	LIPA
1.36883e-11	-0.777184	0.707	0.94	2.1095e-07	IRF3
1.37916e-11	-1.08185	0.397	0.75	2.12542e-07	CYBRD1
1.3906e-11	-0.811193	0.483	0.85	2.14305e-07	ZNF428
1.40398e-11	-0.73394	0.793	0.963	2.16368e-07	CNP
1.40871e-11	-0.657963	0.914	0.99	2.17096e-07	ANXA7
1.42151e-11	-0.731252	0.276	0.741	2.19069e-07	NSMAF
1.43675e-11	-0.716853	0.379	0.822	2.21418e-07	IFRD2
1.45081e-11	-0.603966	1	0.999	2.23584e-07	TUFM
1.45327e-11	-0.834596	0.328	0.743	2.23963e-07	SLC27A1
1.46105e-11	-0.721526	0.5	0.885	2.25162e-07	MBTPS1
1.47492e-11	-0.824097	0.259	0.71	2.273e-07	DPYD
1.47748e-11	0.622101	0.948	0.854	2.27694e-07	INPP5K
1.53161e-11	-0.71977	0.466	0.868	2.36036e-07	CXXC1
1.53743e-11	-0.814375	0.379	0.785	2.36933e-07	PIP4K2B
1.53911e-11	0.715072	0.983	0.969	2.37192e-07	SPSB3
1.55442e-11	-0.764599	0.293	0.739	2.39552e-07	AGER
1.5709e-11	-1.1329	0.483	0.83	2.42092e-07	TGFBR2
1.57137e-11	-0.857961	0.603	0.906	2.42164e-07	AP2A2
1.57239e-11	-0.742828	0.569	0.923	2.42321e-07	NOL7
1.60033e-11	-0.734663	0.81	0.976	2.46627e-07	RBM6
1.6021e-11	-0.764526	0.552	0.906	2.46899e-07	IMP4
1.60503e-11	-0.708015	0.293	0.733	2.47352e-07	CAMKMT
1.61646e-11	0.66999	0.983	0.957	2.49113e-07	EGR3
1.61906e-11	-0.663372	0.914	0.997	2.49514e-07	NARS
1.63707e-11	-0.846969	0.207	0.643	2.52289e-07	GPD1L
1.64745e-11	-0.710678	0.379	0.791	2.53889e-07	MRE11
1.65568e-11	-0.937205	0.483	0.841	2.55158e-07	MYLIP
1.6589e-11	-0.788799	0.276	0.743	2.55653e-07	FPGS
1.66841e-11	-0.78081	0.603	0.92	2.57119e-07	TRABD
1.67012e-11	-1.22602	0.138	0.598	2.57382e-07	PDGFRA
1.67688e-11	-0.809463	0.31	0.738	2.58424e-07	ARHGAP25
1.68721e-11	1.00135	0.828	0.562	2.60017e-07	ZNF681
1.70082e-11	-0.694602	0.845	0.978	2.62113e-07	RCN2
1.71781e-11	-0.767799	0.448	0.832	2.64731e-07	ELF2
1.72511e-11	0.680719	1	0.845	2.65856e-07	SCEL
1.76702e-11	-0.804875	0.293	0.726	2.72315e-07	ZC3HAV1
1.78131e-11	-0.754254	0.69	0.973	2.74518e-07	CDC123
1.79138e-11	-0.899944	0.397	0.776	2.7607e-07	TCIRG1
1.82584e-11	-0.742032	0.672	0.909	2.81381e-07	ZC3H14
1.86109e-11	-0.810798	0.448	0.846	2.86813e-07	EHBP1
1.86601e-11	-1.30751	0.655	0.881	2.87571e-07	TGFBI
1.88835e-11	-0.897202	0.448	0.835	2.91014e-07	TAP2
1.90555e-11	-0.827734	0.552	0.88	2.93664e-07	NPM3
1.9441e-11	-0.698583	1	1	2.99605e-07	AHNAK
1.97171e-11	-0.907829	0.776	0.933	3.03861e-07	FKBP9
1.98471e-11	-0.816264	0.983	0.989	3.05863e-07	SMIM4
1.99381e-11	0.694385	0.741	0.344	3.07265e-07	ARVCF
2.0102e-11	-0.774048	0.466	0.855	3.09791e-07	MPRIP
2.01646e-11	-1.04687	0.466	0.814	3.10756e-07	EPAS1
2.04529e-11	-0.797319	0.241	0.687	3.15199e-07	CDCA7L
2.05539e-11	-0.80729	0.759	0.949	3.16756e-07	TMEM43
2.06732e-11	0.499667	0.638	0.245	3.18595e-07	LCE3E
2.06841e-11	-0.794381	0.345	0.763	3.18762e-07	CDS2
2.07986e-11	-0.753681	0.379	0.794	3.20527e-07	PRMT7
2.09642e-11	-0.824526	0.241	0.663	3.23079e-07	MRNIP
2.14838e-11	-0.780091	0.586	0.935	3.31087e-07	SLC38A10
2.15646e-11	0.50209	0.448	0.131	3.32332e-07	RNF222
2.1577e-11	-0.772767	0.569	0.913	3.32523e-07	TRIM26
2.15967e-11	-0.84015	0.621	0.911	3.32826e-07	DNMT1
2.20318e-11	-0.743446	0.328	0.761	3.39532e-07	ZNF326
2.21779e-11	0.670368	0.862	0.569	3.41784e-07	EFL1
2.22233e-11	-0.714344	0.724	0.948	3.42483e-07	CYB5B
2.23187e-11	-0.768008	0.672	0.935	3.43953e-07	DNAJC8
2.24988e-11	-1.61052	0.121	0.575	3.46729e-07	PI16
2.25588e-11	0.835558	1	0.971	3.47653e-07	SOX9
2.26976e-11	-0.879194	0.172	0.624	3.49792e-07	PARP14
2.2893e-11	-0.777023	0.5	0.834	3.52804e-07	LARS
2.29288e-11	-0.777964	0.638	0.931	3.53355e-07	DELE1
2.32534e-11	-0.722351	0.362	0.786	3.58357e-07	SF3A3
2.35902e-11	0.729132	0.707	0.355	3.63548e-07	IER5L
2.37147e-11	-0.786173	0.81	0.972	3.65468e-07	PRKDC
2.37318e-11	0.670281	1	0.997	3.65731e-07	NDRG2
2.38949e-11	0.816946	0.672	0.289	3.68244e-07	FUT2
2.4129e-11	-0.760657	0.707	0.943	3.71851e-07	UQCC3
2.41324e-11	-0.641058	0.983	0.998	3.71904e-07	PUF60
2.41542e-11	-0.567039	1	1	3.7224e-07	NDUFV1
2.42269e-11	0.831487	0.897	0.72	3.73361e-07	KLK13
2.44247e-11	-0.761018	0.81	0.974	3.76409e-07	DDX21
2.44522e-11	-0.503923	1	0.999	3.76832e-07	TLE5
2.44807e-11	-0.901346	0.707	0.927	3.77272e-07	CTDSP1
2.48931e-11	-0.754923	0.845	0.977	3.83628e-07	EIF2A
2.50498e-11	0.33929	0.276	0.056	3.86043e-07	HOXD1
2.51315e-11	-0.705306	0.483	0.846	3.87302e-07	GTPBP4
2.55238e-11	-0.8634	0.845	0.954	3.93347e-07	CDC42EP4
2.58086e-11	-1.23313	0.707	0.895	3.97736e-07	ARHGDIB
2.58532e-11	0.563153	1	0.962	3.98424e-07	DOCK9
2.60101e-11	-0.811029	0.552	0.897	4.00841e-07	GTPBP6
2.6348e-11	-0.859646	0.603	0.886	4.06049e-07	SELENON
2.65285e-11	-0.764704	0.259	0.683	4.08831e-07	DCAKD
2.65385e-11	-0.970076	0.379	0.756	4.08985e-07	TGFB1
2.65768e-11	-1.01448	0.948	0.984	4.09576e-07	FAM3C
2.68967e-11	-0.785227	0.655	0.944	4.14505e-07	BCL9L
2.70117e-11	-1.38512	0.276	0.692	4.16277e-07	DAB2
2.70377e-11	-0.740664	0.879	0.986	4.16678e-07	SMARCD2
2.7089e-11	-0.709078	0.845	0.993	4.17469e-07	NDUFAB1
2.71731e-11	-0.773123	0.414	0.806	4.18765e-07	NNT
2.75159e-11	-0.551034	1	1	4.24047e-07	SRRM2
2.76222e-11	0.58368	0.983	0.876	4.25686e-07	MOSPD1
2.77776e-11	1.00227	0.483	0.171	4.2808e-07	SCNN1D
2.81547e-11	-0.693631	0.862	0.982	4.33892e-07	TBC1D9B
2.83002e-11	-0.829204	0.724	0.932	4.36134e-07	SLC39A1
2.83198e-11	-1.22717	0.466	0.791	4.36437e-07	HLA-DMB
2.84377e-11	-0.820927	0.155	0.618	4.38253e-07	GAMT
2.85456e-11	-0.801702	0.707	0.949	4.39917e-07	SLC39A6
2.86712e-11	-0.631264	0.966	0.997	4.41853e-07	THOC7
2.91131e-11	-0.696363	0.293	0.743	4.48662e-07	SOCS5
2.91242e-11	-0.722	0.534	0.88	4.48832e-07	DCTPP1
2.95404e-11	-0.642723	0.966	0.999	4.55248e-07	NDUFB10
2.97724e-11	-0.740377	0.672	0.943	4.58823e-07	POLR3H
3.01068e-11	0.564205	1	0.938	4.63975e-07	TMEM79
3.05863e-11	-0.737817	0.466	0.839	4.71366e-07	ZNF280D
3.05973e-11	0.636595	0.966	0.899	4.71534e-07	RANBP9
3.08249e-11	0.729429	0.966	0.88	4.75042e-07	GNPAT
3.08386e-11	-0.733235	0.655	0.954	4.75254e-07	KARS
3.13509e-11	-0.807679	0.621	0.921	4.83148e-07	D2HGDH
3.15398e-11	-0.833245	0.259	0.709	4.86059e-07	LARGE2
3.22321e-11	-1.15747	0.5	0.816	4.96729e-07	TMEM173
3.24406e-11	-0.80893	0.483	0.845	4.99943e-07	NEK9
3.25484e-11	-0.86486	0.517	0.902	5.01603e-07	MRTFB
3.26336e-11	0.785875	0.69	0.304	5.02916e-07	FLVCR2
3.27991e-11	0.596815	0.966	0.839	5.05466e-07	GTPBP2
3.29929e-11	-0.692151	0.31	0.757	5.08454e-07	CASP2
3.30661e-11	0.866244	0.897	0.76	5.09582e-07	SLC45A4
3.32027e-11	-0.775081	0.431	0.789	5.11687e-07	PLBD2
3.33013e-11	-0.775126	0.69	0.934	5.13207e-07	NCBP2
3.36714e-11	-0.749002	0.431	0.822	5.1891e-07	ERI3
3.38627e-11	-0.966403	0.552	0.861	5.21857e-07	MRC2
3.39329e-11	-0.824281	0.621	0.902	5.2294e-07	PIGT
3.42713e-11	-0.720932	0.828	0.98	5.28155e-07	PDCD5
3.51427e-11	-0.88317	0.793	0.971	5.41584e-07	HIST1H2AE
3.60701e-11	-0.857708	0.448	0.856	5.55877e-07	HELLS
3.61357e-11	0.562937	1	1	5.56887e-07	CD63
3.70425e-11	-0.740963	0.345	0.794	5.70862e-07	XPC
3.70979e-11	0.617043	0.914	0.78	5.71716e-07	BNIPL
3.76277e-11	-0.747641	0.552	0.865	5.7988e-07	CIZ1
3.79889e-11	0.767547	1	0.898	5.85447e-07	PNPLA3
3.95873e-11	-1.74443	0.293	0.679	6.10079e-07	CLEC3B
3.97349e-11	-0.743765	0.603	0.919	6.12354e-07	DDX54
4.01243e-11	-0.918099	0.828	0.961	6.18355e-07	ZYX
4.03832e-11	-0.722077	0.414	0.828	6.22346e-07	NUP43
4.03908e-11	-0.772207	0.638	0.924	6.22463e-07	CNPY2
4.04613e-11	-0.925524	0.69	0.935	6.23549e-07	LBH
4.06102e-11	-0.666988	0.569	0.895	6.25843e-07	TNRC6B
4.07342e-11	-0.701001	0.517	0.852	6.27755e-07	CYB561
4.11954e-11	-0.629919	0.914	0.992	6.34862e-07	VDAC3
4.1749e-11	-1.86295	0.466	0.754	6.43393e-07	PTGDS
4.27785e-11	-1.4705	0.983	0.976	6.5926e-07	BRI3BP
4.34358e-11	0.718202	0.931	0.847	6.6939e-07	ACOT8
4.35471e-11	-0.814759	0.448	0.824	6.71104e-07	IGF1R
4.35934e-11	0.366266	1	0.903	6.71819e-07	CRABP2
4.3767e-11	-0.726742	0.466	0.835	6.74493e-07	CUEDC2
4.39832e-11	0.725447	0.914	0.731	6.77825e-07	FRMD8
4.42446e-11	-0.741891	0.707	0.962	6.81854e-07	TTC37
4.43236e-11	-0.732184	0.345	0.764	6.83071e-07	PWWP3A
4.44084e-11	-0.649549	0.948	0.983	6.84377e-07	CUTA
4.4899e-11	-0.784986	0.397	0.782	6.91939e-07	PARP8
4.49575e-11	0.539387	1	0.98	6.9284e-07	MCUR1
4.6247e-11	-0.77825	0.845	0.98	7.12713e-07	HECTD3
4.68763e-11	-0.674687	0.569	0.894	7.22411e-07	RPP21
4.77182e-11	0.690462	1	0.989	7.35386e-07	FEM1B
4.8344e-11	-0.753476	0.517	0.883	7.45029e-07	UTP4
4.87462e-11	0.639563	0.655	0.288	7.51227e-07	RIPK2
5.04711e-11	-0.797403	0.224	0.652	7.7781e-07	ENTPD6
5.05262e-11	-0.717827	0.241	0.687	7.7866e-07	EXOSC3
5.05713e-11	-0.751096	0.603	0.924	7.79355e-07	MOV10
5.07087e-11	-0.580496	0.983	0.998	7.81471e-07	PDCD6
5.11323e-11	-0.751282	0.948	0.993	7.88e-07	DLD
5.11972e-11	-0.807994	0.724	0.923	7.89e-07	FUBP1
5.12071e-11	0.635629	1	0.939	7.89153e-07	ZMYND8
5.21964e-11	-0.855832	0.931	0.962	8.04399e-07	ASS1
5.41677e-11	-0.995829	0.259	0.676	8.34779e-07	SLC9A3R2
5.44042e-11	-0.762087	0.828	0.957	8.38423e-07	SH3BGRL
5.47775e-11	-0.713206	0.983	0.999	8.44177e-07	GRSF1
5.50367e-11	-0.607555	1	1	8.4817e-07	EIF2S3
5.5331e-11	-0.708191	0.776	0.976	8.52707e-07	CLUH
5.5431e-11	-0.560083	1	0.999	8.54247e-07	GNB1
5.68046e-11	-1.00609	0.741	0.902	8.75416e-07	ALCAM
5.69184e-11	-0.750732	0.276	0.705	8.7717e-07	PHF21A
5.69713e-11	0.590135	0.552	0.2	8.77985e-07	ATP1A2
5.69857e-11	0.790832	0.69	0.295	8.78207e-07	KLK1
5.70021e-11	-0.827483	1	1	8.7846e-07	KRT14
5.7605e-11	-1.17606	0.483	0.824	8.87751e-07	ACOX2
5.79888e-11	-0.74735	0.517	0.844	8.93665e-07	CDIPT
5.97789e-11	0.647055	0.534	0.197	9.21253e-07	TMEM200A
6.23468e-11	-0.686856	0.776	0.974	9.60827e-07	EIF2B5
6.31121e-11	-0.680722	0.828	0.985	9.7262e-07	NUDT5
6.33474e-11	0.628975	0.69	0.306	9.76247e-07	ARAP3
6.33718e-11	-0.897611	0.603	0.891	9.76623e-07	CCNG1
6.56335e-11	-1.87055	0.379	0.71	1.01148e-06	CCDC80
6.65177e-11	-0.713226	0.759	0.965	1.0251e-06	NCSTN
6.67431e-11	-1.85087	0.534	0.824	1.02858e-06	RNASE1
6.71021e-11	-0.694463	0.414	0.815	1.03411e-06	PABPC1L
6.72887e-11	-0.692026	0.448	0.793	1.03699e-06	GPN1
6.76737e-11	-0.877004	0.207	0.628	1.04292e-06	APOL6
6.77462e-11	-1.01586	0.448	0.834	1.04404e-06	PBXIP1
6.80122e-11	0.575512	0.966	0.931	1.04814e-06	PPARD
6.94576e-11	-0.761467	0.879	0.967	1.07041e-06	PTK2
6.99593e-11	-0.690699	0.948	0.989	1.07814e-06	ANAPC16
7.04838e-11	-0.900906	0.31	0.708	1.08623e-06	STAT5A
7.26033e-11	-0.698339	0.328	0.75	1.11889e-06	NUP42
7.281e-11	-0.798213	0.448	0.807	1.12208e-06	SNAI2
7.31336e-11	0.685123	0.983	0.944	1.12706e-06	MIEN1
7.39593e-11	0.638519	0.914	0.766	1.13979e-06	TEAD3
7.61903e-11	0.374748	0.259	0.051	1.17417e-06	PWWP3B
7.63318e-11	-0.757193	0.517	0.889	1.17635e-06	TMEM129
7.75426e-11	-1.0845	0.155	0.598	1.19501e-06	NTRK2
7.80973e-11	-1.13845	0.483	0.819	1.20356e-06	VOPP1
7.83805e-11	-0.865824	0.534	0.859	1.20792e-06	RELL1
7.87943e-11	-1.73046	0.414	0.768	1.2143e-06	TPSB2
8.1469e-11	0.738218	0.931	0.794	1.25552e-06	CYB561D1
8.21372e-11	-0.726761	0.724	0.952	1.26582e-06	UBP1
8.23738e-11	-1.56794	0.638	0.854	1.26946e-06	IL32
8.24498e-11	-0.737844	0.397	0.809	1.27063e-06	KCTD3
8.40365e-11	-0.716862	0.414	0.829	1.29509e-06	NIPSNAP1
8.41765e-11	-0.714957	0.414	0.884	1.29724e-06	ERAL1
8.50902e-11	0.747511	0.655	0.294	1.31133e-06	PIK3AP1
8.55537e-11	-0.690402	0.845	0.979	1.31847e-06	NXF1
8.58754e-11	-0.723379	0.483	0.825	1.32343e-06	RUVBL1
8.64403e-11	0.717774	0.638	0.28	1.33213e-06	WDR53
8.82757e-11	0.623771	1	1	1.36042e-06	S100A8
8.98129e-11	-1.43823	1	0.998	1.38411e-06	CYB5A
9.06782e-11	-0.804487	0.19	0.622	1.39744e-06	PSIP1
9.10392e-11	-0.740333	0.379	0.791	1.403e-06	ADSS
9.12365e-11	-0.712834	0.776	0.962	1.40605e-06	CLASRP
9.30857e-11	0.532196	1	1	1.43454e-06	SPINT2
9.40958e-11	-0.727646	0.362	0.746	1.45011e-06	FECH
9.4436e-11	-0.648962	0.948	0.996	1.45535e-06	CCT5
9.49302e-11	-0.755723	0.207	0.635	1.46297e-06	KAT2A
9.49475e-11	-1.04916	0.621	0.873	1.46324e-06	PLSCR1
9.52204e-11	-0.72552	0.638	0.939	1.46744e-06	AMD1
9.54958e-11	-0.651022	0.293	0.762	1.47169e-06	EXOSC6
9.57808e-11	-0.675178	0.845	0.972	1.47608e-06	AZIN1
9.58876e-11	-0.93671	0.534	0.859	1.47772e-06	FLOT1
9.60806e-11	-0.688556	0.466	0.857	1.4807e-06	ZNF330
9.62234e-11	-0.755492	0.379	0.794	1.4829e-06	TCAF1
9.63635e-11	-0.653401	0.31	0.761	1.48506e-06	NUP155
9.68624e-11	-0.90109	0.431	0.813	1.49275e-06	HIST2H2AB
9.75334e-11	-0.773436	0.5	0.836	1.50309e-06	TBCD
9.84385e-11	-0.681077	0.483	0.829	1.51704e-06	MGME1
9.866e-11	-0.804634	0.276	0.694	1.52045e-06	CRY2
1.00299e-10	-0.741379	0.672	0.948	1.54571e-06	TCERG1
1.00781e-10	-0.870427	0.948	0.991	1.55314e-06	HIST1H4D
1.02705e-10	-0.549842	1	1	1.58279e-06	WNK1
1.03326e-10	-0.839208	0.31	0.746	1.59236e-06	RRAS
1.03909e-10	-0.68625	0.569	0.904	1.60134e-06	PYGO2
1.04545e-10	0.656698	0.69	0.302	1.61114e-06	RAET1E
1.05274e-10	0.43869	1	1	1.62238e-06	PSMD8
1.07351e-10	-0.679252	0.448	0.85	1.65439e-06	WDR18
1.09418e-10	-0.861635	0.638	0.909	1.68624e-06	LAMA5
1.0949e-10	-0.76085	0.448	0.78	1.68735e-06	ZBTB4
1.11626e-10	0.644904	0.966	0.902	1.72027e-06	UBAP1
1.12022e-10	-0.71328	0.862	0.975	1.72638e-06	H2AFV
1.12627e-10	-0.798614	0.31	0.72	1.7357e-06	GSTM3
1.13069e-10	-0.764951	0.483	0.88	1.74251e-06	MCM3
1.13561e-10	-0.820972	0.362	0.751	1.75009e-06	SLC39A13
1.14538e-10	-0.87306	0.741	0.906	1.76514e-06	HIBADH
1.15098e-10	-0.714084	0.707	0.958	1.77378e-06	CPNE1
1.16033e-10	0.588591	1	0.979	1.78818e-06	SEPHS2
1.1706e-10	-0.733852	0.276	0.692	1.80401e-06	POLK
1.19383e-10	-0.83733	0.328	0.724	1.83981e-06	PCDH7
1.19624e-10	0.595069	0.517	0.178	1.84353e-06	IGHE
1.21604e-10	-0.848286	0.345	0.739	1.87404e-06	VASH1
1.22429e-10	-0.836512	0.31	0.705	1.88675e-06	ADCY3
1.2255e-10	-0.740068	0.5	0.872	1.88862e-06	MFSD3
1.22754e-10	-1.0068	0.241	0.644	1.89176e-06	SRGN
1.22956e-10	-0.770864	0.517	0.875	1.89487e-06	LMF2
1.23525e-10	-0.763401	0.707	0.929	1.90364e-06	TMEM109
1.24186e-10	-0.835787	0.655	0.928	1.91383e-06	COL7A1
1.24994e-10	-0.766236	0.776	0.946	1.92629e-06	SPTBN1
1.25365e-10	-0.681467	0.431	0.831	1.93199e-06	POP5
1.26303e-10	-0.710317	1	0.998	1.94645e-06	GPX4
1.268e-10	-0.677059	0.483	0.88	1.95412e-06	MPLKIP
1.27052e-10	-0.688602	0.293	0.719	1.95799e-06	TCTN3
1.29305e-10	-1.00953	0.707	0.91	1.99272e-06	CYBA
1.30752e-10	-0.663147	0.448	0.826	2.01502e-06	ZXDC
1.3121e-10	-1.05736	0.121	0.552	2.02207e-06	A4GALT
1.3166e-10	-0.706914	0.466	0.822	2.02902e-06	ZNF512B
1.31716e-10	0.399311	0.31	0.074	2.02988e-06	DLX6
1.32121e-10	-0.697826	0.983	0.998	2.03612e-06	ID1
1.33778e-10	-0.937015	0.466	0.846	2.06165e-06	HIST1H4I
1.34056e-10	-0.913351	0.638	0.901	2.06594e-06	PIK3R1
1.35865e-10	-0.687407	0.414	0.769	2.09382e-06	TRIM66
1.35973e-10	-0.689887	0.483	0.831	2.09548e-06	PPIE
1.36294e-10	0.620615	1	0.969	2.10042e-06	DHRS3
1.39208e-10	-0.783679	0.586	0.87	2.14533e-06	TCEA3
1.39484e-10	-0.720601	0.603	0.925	2.14959e-06	MXD4
1.39822e-10	0.721745	0.879	0.713	2.1548e-06	LRATD2
1.41029e-10	0.983622	0.793	0.55	2.1734e-06	SEL1L3
1.41537e-10	0.596973	0.931	0.701	2.18122e-06	PHACTR4
1.41673e-10	-0.638683	0.948	0.992	2.18333e-06	GANAB
1.43631e-10	-1.13709	0.293	0.71	2.21349e-06	MS4A6A
1.4433e-10	-0.737983	0.672	0.931	2.22426e-06	MAVS
1.46115e-10	-0.716078	0.534	0.865	2.25178e-06	UTP23
1.49699e-10	-0.981634	0.5	0.798	2.30701e-06	TRIM22
1.5178e-10	-1.03769	0.362	0.728	2.33908e-06	FGFR1
1.5224e-10	-0.771706	0.379	0.762	2.34617e-06	CCM2
1.52576e-10	-0.793469	0.552	0.869	2.35134e-06	ILK
1.54357e-10	-0.706844	0.879	0.989	2.3788e-06	FBXO9
1.55136e-10	-0.671519	0.845	0.978	2.39081e-06	GADD45GIP1
1.58142e-10	-0.76855	0.69	0.96	2.43713e-06	NOP16
1.58317e-10	-2.13018	0.517	0.771	2.43982e-06	IGFBP5
1.5931e-10	-0.732756	0.621	0.919	2.45513e-06	RNF114
1.59358e-10	-0.787446	0.517	0.836	2.45587e-06	ACSS1
1.59631e-10	-0.701742	0.552	0.923	2.46007e-06	RNF5
1.597e-10	-0.751479	0.672	0.914	2.46114e-06	GART
1.61009e-10	0.689604	0.741	0.361	2.48131e-06	RB1CC1
1.61804e-10	-0.696105	0.828	0.98	2.49356e-06	CCT2
1.61847e-10	-1.11579	0.569	0.838	2.49423e-06	CAV1
1.61849e-10	-1.05801	0.259	0.678	2.49426e-06	ANXA6
1.61979e-10	-0.677688	0.879	0.966	2.49626e-06	M6PR
1.63092e-10	-1.63072	0.466	0.772	2.51342e-06	TPM2
1.64186e-10	-0.686637	0.845	0.983	2.53027e-06	MFSD1
1.64994e-10	-0.750223	0.293	0.695	2.54272e-06	SLC35B2
1.6594e-10	-0.696147	0.345	0.765	2.55731e-06	NT5C3B
1.66548e-10	-0.699371	0.569	0.9	2.56667e-06	COMMD7
1.6889e-10	-0.948467	0.276	0.686	2.60276e-06	CYP26B1
1.68951e-10	-0.677998	0.862	0.958	2.6037e-06	CENPB
1.70125e-10	-0.610526	0.931	0.997	2.62179e-06	NAP1L4
1.70346e-10	-0.995585	1	0.999	2.6252e-06	ECH1
1.70994e-10	-0.710204	0.431	0.773	2.63519e-06	FAM193A
1.71879e-10	-0.989809	0.138	0.566	2.64883e-06	MS4A7
1.75559e-10	-0.836015	0.862	0.965	2.70554e-06	TSKU
1.79917e-10	-0.673128	0.345	0.737	2.7727e-06	C1orf35
1.81255e-10	-0.665713	0.31	0.743	2.79332e-06	GLI3
1.85104e-10	-0.646489	0.328	0.775	2.85264e-06	UPF2
1.85267e-10	-0.703055	0.483	0.865	2.85515e-06	ZFYVE21
1.86576e-10	-0.829609	0.328	0.736	2.87532e-06	TK1
1.87133e-10	0.596559	0.983	0.919	2.88391e-06	PPP1R13L
1.89239e-10	-0.82818	0.534	0.894	2.91636e-06	AKAP1
1.91292e-10	-0.675703	0.362	0.783	2.948e-06	ZNF33A
1.91886e-10	-0.689308	0.534	0.893	2.95716e-06	THYN1
1.92773e-10	0.637764	0.983	0.963	2.97082e-06	ATP6V1D
1.93084e-10	-0.783566	0.397	0.79	2.97561e-06	TBC1D2B
1.9312e-10	-0.735903	0.431	0.823	2.97617e-06	SLC48A1
1.99351e-10	-0.315468	1	1	3.07219e-06	SERF2
2.03882e-10	-0.797548	0.879	0.983	3.14202e-06	TAPBP
2.04572e-10	-0.705646	0.276	0.685	3.15266e-06	TMEM223
2.04752e-10	-0.746015	0.672	0.943	3.15543e-06	OSBPL8
2.05178e-10	-0.748706	0.586	0.894	3.162e-06	CDK6
2.06361e-10	-0.714593	0.466	0.877	3.18023e-06	CFAP97
2.08255e-10	0.694515	0.966	0.797	3.20942e-06	PNLDC1
2.10243e-10	-0.726879	0.517	0.857	3.24005e-06	ABCE1
2.11636e-10	-0.725828	0.5	0.877	3.26153e-06	DOCK1
2.15105e-10	-0.854273	0.983	0.964	3.31499e-06	RNASET2
2.15133e-10	0.649099	0.862	0.672	3.31541e-06	SUCO
2.16734e-10	-0.697785	0.379	0.8	3.34009e-06	TCOF1
2.20825e-10	0.567422	1	1	3.40313e-06	LITAF
2.21041e-10	-0.894362	0.431	0.804	3.40646e-06	ID2
2.21921e-10	-0.807724	0.224	0.643	3.42003e-06	ABCA1
2.22779e-10	0.851844	0.534	0.209	3.43324e-06	CSRNP1
2.2311e-10	0.526977	1	0.989	3.43835e-06	ME1
2.26639e-10	-0.702412	0.776	0.962	3.49273e-06	KIAA1217
2.26789e-10	-0.772022	0.655	0.957	3.49505e-06	WARS
2.26933e-10	-0.797853	0.397	0.782	3.49726e-06	ANP32A
2.27486e-10	-0.723668	0.672	0.925	3.50578e-06	PDPR
2.28171e-10	-0.554958	1	1	3.51635e-06	QARS
2.29394e-10	-0.693229	0.414	0.805	3.53519e-06	MIB1
2.30705e-10	-0.525597	1	1	3.5554e-06	EEF1B2
2.33273e-10	-0.683979	0.483	0.858	3.59498e-06	PRPF3
2.3512e-10	-0.829489	0.293	0.698	3.62344e-06	CDC42EP5
2.36177e-10	-0.940394	0.414	0.799	3.63973e-06	IRF1
2.38373e-10	-1.06275	0.983	0.97	3.67356e-06	DCXR
2.41824e-10	-0.726045	0.552	0.879	3.72675e-06	BOP1
2.4465e-10	-0.629803	1	0.999	3.7703e-06	PTPRF
2.47625e-10	-0.679427	0.379	0.791	3.81615e-06	CPSF3
2.48431e-10	-0.554523	1	0.999	3.82857e-06	TNKS1BP1
2.48639e-10	-0.759761	0.966	0.995	3.83177e-06	ZFP36L1
2.48749e-10	0.611079	0.621	0.245	3.83348e-06	ATP13A4
2.48794e-10	-0.748033	0.414	0.782	3.83416e-06	MSRB2
2.49894e-10	-0.702033	0.707	0.942	3.85112e-06	PPP3CB
2.50041e-10	-1.48251	0.293	0.648	3.85338e-06	MGP
2.54914e-10	-0.62408	0.466	0.857	3.92847e-06	MCAT
2.57033e-10	0.586315	0.983	0.941	3.96114e-06	EHD4
2.57304e-10	-0.670614	0.759	0.937	3.96532e-06	PIN1
2.59498e-10	0.693371	0.914	0.842	3.99913e-06	SEC24A
2.60414e-10	-0.724645	0.345	0.769	4.01324e-06	SLC25A10
2.68458e-10	0.583909	0.983	0.884	4.13721e-06	GPR157
2.68608e-10	0.641358	1	0.978	4.13952e-06	SELENOS
2.69861e-10	-0.817274	0.724	0.933	4.15883e-06	NCOA7
2.71418e-10	-0.762808	0.431	0.798	4.18282e-06	SIGIRR
2.76916e-10	0.57079	1	0.996	4.26755e-06	S100A7
2.78445e-10	-0.748732	0.397	0.772	4.29112e-06	ZNF106
2.7903e-10	-0.648367	0.241	0.678	4.30013e-06	GPATCH4
2.82115e-10	-0.710672	0.448	0.803	4.34768e-06	DAB2IP
2.84734e-10	-1.58608	0.328	0.682	4.38804e-06	F13A1
2.84946e-10	-1.20242	0.5	0.797	4.3913e-06	WIPF1
2.85775e-10	-0.601084	0.983	0.999	4.40408e-06	HSPA1B
2.8614e-10	-0.821325	0.759	0.962	4.40971e-06	LETM1
2.86356e-10	0.45296	1	0.998	4.41303e-06	RNF11
2.87402e-10	-0.684683	0.379	0.769	4.42916e-06	KRI1
2.90578e-10	-0.681061	0.345	0.757	4.4781e-06	NOL6
2.91721e-10	-0.67804	0.397	0.797	4.49571e-06	DDX55
3.00235e-10	-0.74166	0.621	0.89	4.62691e-06	RBM26
3.01557e-10	-0.640566	0.431	0.832	4.6473e-06	PGGT1B
3.06239e-10	-0.570171	0.983	1	4.71945e-06	BRD2
3.08098e-10	0.62169	0.621	0.257	4.7481e-06	FAM3D
3.10078e-10	-0.665011	0.448	0.842	4.77862e-06	IFT20
3.12353e-10	-0.587	0.966	1	4.81368e-06	PRRC2C
3.1486e-10	-0.695408	0.69	0.939	4.85231e-06	CBX3
3.20613e-10	-0.806036	0.293	0.698	4.94097e-06	VSIR
3.25681e-10	-0.690184	0.845	0.984	5.01908e-06	ZNF219
3.26456e-10	-0.819361	0.483	0.824	5.03102e-06	TCF7L2
3.28713e-10	-0.78222	0.672	0.933	5.0658e-06	ESYT1
3.28874e-10	-0.622919	0.414	0.806	5.06827e-06	SCAF4
3.39502e-10	-0.750308	0.569	0.876	5.23207e-06	EXOSC7
3.42414e-10	-0.790542	0.724	0.941	5.27694e-06	EXT1
3.42874e-10	-0.926342	0.276	0.661	5.28404e-06	PSMB9
3.43207e-10	0.689604	0.69	0.365	5.28916e-06	IGHMBP2
3.43349e-10	0.441721	1	0.999	5.29136e-06	ARPC1A
3.45455e-10	-0.721481	0.414	0.773	5.3238e-06	TRADD
3.48602e-10	-0.662383	0.466	0.802	5.3723e-06	ESF1
3.55724e-10	-0.802134	0.224	0.629	5.48206e-06	CYP7B1
3.58574e-10	-0.689707	0.603	0.894	5.52598e-06	NOP14
3.59419e-10	-0.652241	0.845	0.98	5.53901e-06	BUD23
3.60359e-10	-0.681386	0.655	0.901	5.55349e-06	STK25
3.63177e-10	-0.709793	0.241	0.657	5.59693e-06	NR2C1
3.63738e-10	-0.797193	0.448	0.838	5.60556e-06	RNF130
3.67553e-10	-0.705059	0.517	0.918	5.66437e-06	MEF2A
3.68591e-10	-0.839481	0.345	0.743	5.68036e-06	AKR1C1
3.75119e-10	-0.723525	0.276	0.686	5.78096e-06	APBB3
3.76926e-10	-0.867173	0.828	0.958	5.80881e-06	CTSC
3.78727e-10	-0.687668	0.31	0.736	5.83657e-06	DNASE1L1
3.84692e-10	-0.628174	0.5	0.908	5.92849e-06	TMEM160
3.9152e-10	-0.679374	0.638	0.931	6.03371e-06	COPS7A
3.92738e-10	-1.17466	0.759	0.959	6.05249e-06	COL17A1
3.93441e-10	-0.705317	0.793	0.968	6.06332e-06	NOC2L
4.02496e-10	-0.579469	0.966	0.997	6.20287e-06	PPP2R5C
4.02859e-10	-0.789173	0.397	0.768	6.20846e-06	SLC12A4
4.0379e-10	-0.922832	0.379	0.717	6.2228e-06	GNAQ
4.06951e-10	0.538422	1	0.97	6.27152e-06	GOLGA7
4.0696e-10	-0.648269	0.397	0.784	6.27166e-06	XPNPEP3
4.1193e-10	0.516802	0.483	0.166	6.34825e-06	NXPH3
4.163e-10	-0.694328	0.879	0.982	6.41559e-06	DUS1L
4.17848e-10	-0.680166	0.31	0.728	6.43946e-06	PMS2
4.29573e-10	-0.825755	0.241	0.647	6.62015e-06	LPAR1
4.32172e-10	-0.674508	0.259	0.68	6.6602e-06	HSPB11
4.33608e-10	-1.05536	0.276	0.679	6.68234e-06	ZEB2
4.37894e-10	-0.781185	0.224	0.639	6.74838e-06	COQ8A
4.42366e-10	-0.690418	0.724	0.961	6.81731e-06	PTGFRN
4.42503e-10	-0.610184	0.897	0.988	6.81941e-06	GTF3C6
4.42644e-10	-0.641368	0.707	0.943	6.82159e-06	UBA3
4.4359e-10	-0.831723	0.534	0.848	6.83617e-06	ENTPD1
4.44233e-10	-0.894269	0.086	0.511	6.84608e-06	ST6GAL1
4.47392e-10	-0.664899	0.741	0.965	6.89475e-06	DYNLL2
4.49894e-10	0.642845	0.638	0.301	6.93331e-06	HSBP1L1
4.51431e-10	-1.27327	0.293	0.682	6.957e-06	CCN2
4.56287e-10	-1.19915	0.448	0.801	7.03183e-06	TAGLN
4.56292e-10	0.655759	1	0.867	7.03192e-06	PDZD2
4.56695e-10	-0.696291	0.707	0.961	7.03812e-06	HSPH1
4.64945e-10	-0.683505	0.483	0.832	7.16526e-06	EIF1AX
4.73753e-10	0.682956	1	0.989	7.301e-06	CERS4
4.8244e-10	-0.725876	0.672	0.93	7.43489e-06	FDX1
4.83249e-10	-0.760517	0.776	0.931	7.44734e-06	DLG5
4.8499e-10	-0.559455	0.966	0.994	7.47419e-06	LMAN2
4.85973e-10	0.909995	0.741	0.514	7.48933e-06	ZNF714
4.87611e-10	-0.673968	0.638	0.943	7.51458e-06	RETREG2
4.90112e-10	-0.665081	0.483	0.818	7.55312e-06	TSFM
4.92551e-10	-0.681314	0.879	0.982	7.5907e-06	LDB1
4.92848e-10	-0.687298	0.362	0.728	7.59528e-06	TEX261
4.96234e-10	-0.646773	0.379	0.805	7.64746e-06	SCNM1
4.9639e-10	-0.66218	0.724	0.959	7.64987e-06	PAFAH1B2
4.99336e-10	-0.702414	0.569	0.897	7.69527e-06	HCFC1
4.99695e-10	-0.867371	0.241	0.651	7.7008e-06	SYNPO
5.00285e-10	-0.695132	0.362	0.732	7.70989e-06	TYSND1
5.0202e-10	-0.810007	0.483	0.81	7.73663e-06	B4GALT5
5.10791e-10	-0.697317	0.5	0.855	7.8718e-06	PRDX3
5.13898e-10	-1.05878	0.172	0.587	7.91968e-06	FMOD
5.2317e-10	-0.675178	0.724	0.948	8.06258e-06	GFM1
5.25638e-10	0.534683	1	1	8.1006e-06	XBP1
5.29228e-10	0.545985	1	0.965	8.15593e-06	DNAJB6
5.29313e-10	-0.631137	0.759	0.955	8.15724e-06	ZNF638
5.31091e-10	-0.698098	0.655	0.927	8.18464e-06	INTS10
5.32947e-10	-0.732794	0.241	0.634	8.21324e-06	ZNF362
5.38423e-10	-0.826136	0.414	0.79	8.29764e-06	FYB1
5.43231e-10	-0.668683	0.345	0.744	8.37173e-06	PPP2R5D
5.46682e-10	-1.0068	0.5	0.838	8.42492e-06	BCL3
5.47529e-10	-0.667574	0.793	0.976	8.43796e-06	UBE2Q1
5.47943e-10	-0.706501	0.379	0.733	8.44436e-06	THNSL2
5.48547e-10	-0.662042	0.793	0.986	8.45365e-06	TMX2
5.49102e-10	-1.13314	0.241	0.632	8.46221e-06	TPPP3
5.50453e-10	-0.428948	1	1	8.48303e-06	HSPA8
5.50769e-10	-0.77758	0.155	0.583	8.4879e-06	P3H1
5.62862e-10	-0.91181	0.5	0.866	8.67427e-06	HIST1H3I
5.69619e-10	-0.699754	1	1	8.7784e-06	CD81
5.70468e-10	-0.722294	0.31	0.71	8.79148e-06	GGA2
5.72216e-10	-0.680231	0.707	0.952	8.81842e-06	PES1
5.76472e-10	-0.615032	0.862	0.992	8.88402e-06	PPP6R2
5.79907e-10	-0.769577	0.724	0.931	8.93694e-06	HDAC7
5.80437e-10	-0.701352	0.448	0.802	8.94511e-06	C5orf15
5.82435e-10	-0.521985	1	1	8.97591e-06	HADHA
5.84867e-10	-1.117	0.121	0.545	9.01338e-06	ANK2
5.92775e-10	-0.641386	0.793	0.971	9.13525e-06	COPS5
5.93363e-10	-0.653654	0.845	0.988	9.14432e-06	LUC7L2
5.95637e-10	0.746363	0.845	0.584	9.17936e-06	DOCK6
6.02736e-10	0.319606	0.259	0.056	9.28876e-06	SMIM1
6.04209e-10	-1.13928	0.345	0.714	9.31146e-06	CTSS
6.1417e-10	0.518616	1	0.982	9.46498e-06	SGPL1
6.18589e-10	-0.743721	0.983	0.992	9.53307e-06	CHCHD10
6.2692e-10	-0.666655	0.638	0.92	9.66147e-06	IBTK
6.37027e-10	0.675598	1	0.987	9.81722e-06	HERPUD1
6.82081e-10	-0.780677	0.776	0.92	1.05116e-05	MAFB
6.85219e-10	-0.743961	0.69	0.928	1.05599e-05	CDC42SE2
6.96521e-10	-0.979771	0.586	0.876	1.07341e-05	IFI30
7.01097e-10	0.526245	1	0.976	1.08046e-05	NIPAL2
7.04147e-10	-0.716987	0.655	0.928	1.08516e-05	ADD3
7.1184e-10	0.594471	0.983	0.866	1.09702e-05	IRX6
7.15305e-10	0.552202	1	1	1.10236e-05	S100A14
7.17918e-10	-0.669915	0.466	0.816	1.10638e-05	DPH2
7.2133e-10	-0.604586	0.914	0.992	1.11164e-05	SNX1
7.27297e-10	-0.63335	0.362	0.762	1.12084e-05	TTC12
7.29965e-10	0.794974	0.5	0.194	1.12495e-05	FCHO1
7.3763e-10	-0.654484	0.845	0.981	1.13676e-05	SP3
7.45389e-10	0.290108	0.276	0.062	1.14872e-05	TOX2
7.54239e-10	0.521665	1	0.969	1.16236e-05	PPM1A
7.55785e-10	-1.05372	0.121	0.539	1.16474e-05	COLEC12
7.56413e-10	0.523923	0.448	0.152	1.16571e-05	DNER
7.58083e-10	-0.644716	0.741	0.965	1.16828e-05	PTGES2
7.58322e-10	-0.856639	0.31	0.717	1.16865e-05	GGH
7.60169e-10	-0.646684	0.293	0.718	1.1715e-05	EHMT2
7.65065e-10	-0.880714	0.534	0.878	1.17904e-05	DTX4
7.72874e-10	-0.753699	0.5	0.83	1.19108e-05	OAF
7.76066e-10	0.525812	1	0.974	1.196e-05	PLA2R1
7.90211e-10	-0.553118	1	0.997	1.21779e-05	ERP29
7.90266e-10	-0.884009	0.517	0.824	1.21788e-05	SLC26A2
7.9287e-10	-0.721632	0.345	0.738	1.22189e-05	PCNX2
7.95929e-10	0.531386	0.466	0.169	1.22661e-05	ZSWIM3
7.99548e-10	0.472972	0.655	0.261	1.23218e-05	SYPL2
8.03041e-10	-0.67211	0.534	0.856	1.23757e-05	LAS1L
8.07062e-10	-0.818253	0.552	0.849	1.24376e-05	PSMB10
8.07069e-10	-0.73472	0.672	0.909	1.24377e-05	EGLN2
8.1083e-10	-0.669272	0.362	0.749	1.24957e-05	TUBGCP3
8.15735e-10	-0.761749	0.259	0.681	1.25713e-05	KLHL5
8.15833e-10	-0.635826	0.983	0.985	1.25728e-05	CD151
8.17516e-10	0.491832	1	0.99	1.25987e-05	OGDH
8.21755e-10	-0.756822	0.362	0.746	1.26641e-05	PC
8.29458e-10	-0.58986	0.948	0.996	1.27828e-05	TXN2
8.34379e-10	-0.644285	0.345	0.757	1.28586e-05	WDR46
8.43776e-10	-1.16208	0.586	0.836	1.30034e-05	GLDC
8.46123e-10	-0.692468	0.69	0.926	1.30396e-05	STT3A
8.59231e-10	-0.731063	0.345	0.728	1.32416e-05	TRIM56
8.61149e-10	-0.659003	0.483	0.827	1.32712e-05	CIAO2A
8.63443e-10	-0.707012	0.724	0.937	1.33065e-05	CCAR1
8.63931e-10	-0.611063	0.983	0.991	1.3314e-05	HRAS
8.71906e-10	-0.700864	0.81	0.947	1.34369e-05	USP33
8.73937e-10	-0.581991	0.897	0.996	1.34682e-05	USP7
8.8428e-10	-0.74691	0.241	0.645	1.36276e-05	SHFL
8.84435e-10	-1.49963	1	1	1.363e-05	FASN
8.85466e-10	-0.78032	0.31	0.68	1.36459e-05	CRTAP
8.89348e-10	0.504499	1	1	1.37057e-05	ANXA2
8.91404e-10	-0.724002	0.759	0.944	1.37374e-05	AIDA
8.92709e-10	0.635336	1	0.936	1.37575e-05	UBIAD1
8.92953e-10	-1.31356	0.586	0.809	1.37613e-05	EMP3
8.95496e-10	-0.727516	0.655	0.928	1.38005e-05	SSRP1
9.01625e-10	-0.672114	0.466	0.806	1.38949e-05	AAAS
9.15021e-10	-0.70533	0.241	0.645	1.41014e-05	TP53I13
9.17091e-10	-1.11618	0.241	0.617	1.41333e-05	RARRES2
9.21855e-10	-0.649606	0.483	0.849	1.42067e-05	FAM136A
9.35651e-10	-0.566937	0.948	0.993	1.44193e-05	ATXN10
9.3698e-10	-0.650906	0.397	0.756	1.44398e-05	NSUN4
9.4096e-10	-0.552886	1	0.999	1.45011e-05	JTB
9.46886e-10	0.524268	0.983	0.978	1.45925e-05	DNAJC5
9.49037e-10	-0.775824	0.569	0.866	1.46256e-05	PCK2
9.61228e-10	-0.633684	0.879	0.977	1.48135e-05	CPSF6
9.76379e-10	-0.738886	0.172	0.592	1.5047e-05	CD320
9.88428e-10	-0.737443	0.328	0.695	1.52327e-05	CCDC57
9.93254e-10	-0.681012	0.793	0.965	1.5307e-05	PON2
1.00758e-09	-0.659271	0.69	0.951	1.55277e-05	DDX56
1.01527e-09	-0.681224	0.431	0.789	1.56463e-05	RPUSD4
1.01739e-09	0.531079	0.69	0.306	1.5679e-05	NFE2L3
1.02214e-09	0.438437	1	1	1.57522e-05	JUP
1.02955e-09	-0.742573	0.293	0.674	1.58664e-05	TRIM38
1.0386e-09	0.52056	0.983	0.99	1.60059e-05	PSMD14
1.04366e-09	0.627738	0.724	0.362	1.60839e-05	MACC1
1.0465e-09	-0.650354	0.379	0.775	1.61275e-05	IRAK4
1.04753e-09	-0.668279	0.241	0.668	1.61435e-05	PSMG4
1.04845e-09	-1.06404	1	0.996	1.61576e-05	ACLY
1.05519e-09	-0.76991	0.397	0.752	1.62615e-05	CNPY3
1.07161e-09	-0.636511	0.5	0.863	1.65146e-05	INO80E
1.08355e-09	-0.882169	0.569	0.846	1.66987e-05	NR1H3
1.08463e-09	0.503644	1	0.998	1.67153e-05	NUTF2
1.08474e-09	0.35369	0.293	0.071	1.67169e-05	BCAS4
1.08948e-09	-0.805901	0.569	0.867	1.67899e-05	TSHZ2
1.09592e-09	-0.720496	0.534	0.85	1.68892e-05	NUP85
1.10817e-09	-0.691908	0.828	0.972	1.7078e-05	SEPTIN9
1.11927e-09	-0.650073	0.466	0.887	1.72491e-05	PUM3
1.1211e-09	-0.700667	0.31	0.703	1.72773e-05	MYCBP2
1.12755e-09	-0.653024	0.983	0.999	1.73767e-05	APP
1.14334e-09	-0.650837	0.362	0.761	1.76201e-05	STIMATE
1.15476e-09	-0.607719	0.862	0.986	1.77961e-05	EBPL
1.15638e-09	-0.700015	0.431	0.822	1.78209e-05	GIT1
1.16251e-09	-0.645914	0.793	0.966	1.79154e-05	SCAF11
1.16869e-09	-0.688381	0.586	0.877	1.80106e-05	ARHGAP35
1.1729e-09	-0.741406	0.431	0.772	1.80756e-05	HS6ST1
1.17801e-09	-0.612932	0.293	0.706	1.81544e-05	LCLAT1
1.18126e-09	-0.693314	0.483	0.798	1.82043e-05	RPAIN
1.18399e-09	-0.84616	0.707	0.909	1.82464e-05	IL1R1
1.18404e-09	-0.516344	1	1	1.82473e-05	RXRA
1.18919e-09	-0.695179	0.379	0.739	1.83266e-05	MOB3B
1.19465e-09	-0.657441	0.534	0.888	1.84108e-05	NMD3
1.19899e-09	-0.649275	0.914	0.98	1.84776e-05	SF3B2
1.2082e-09	-0.733235	0.328	0.702	1.86195e-05	NPHP3
1.22374e-09	0.688185	0.828	0.547	1.8859e-05	ELF3
1.22408e-09	0.421213	0.379	0.114	1.88643e-05	PSORS1C1
1.2405e-09	0.464783	0.966	0.987	1.91173e-05	AFDN
1.25505e-09	0.631154	0.845	0.531	1.93416e-05	SLC19A2
1.27672e-09	0.686881	0.948	0.876	1.96755e-05	LDLR
1.28564e-09	-1.20629	0.483	0.792	1.98129e-05	C1QB
1.29162e-09	-0.692269	0.672	0.933	1.99052e-05	CPSF7
1.29587e-09	-0.676651	0.586	0.899	1.99707e-05	NCAPH2
1.30532e-09	-0.555315	0.983	0.999	2.01164e-05	AP2M1
1.30977e-09	-0.74302	0.431	0.768	2.01848e-05	OBSCN
1.31609e-09	0.434596	1	0.999	2.02823e-05	RNASEK
1.33422e-09	-1.08497	0.328	0.679	2.05617e-05	ID3
1.33986e-09	0.634514	0.586	0.254	2.06486e-05	ACTR3B
1.34252e-09	-0.722557	0.241	0.651	2.06895e-05	MYL6B
1.34665e-09	-0.650656	0.586	0.924	2.07532e-05	RNPEP
1.35001e-09	-0.593779	0.897	0.988	2.0805e-05	CAND1
1.3556e-09	-0.664752	0.379	0.714	2.08912e-05	FAN1
1.3735e-09	-0.667662	0.397	0.791	2.1167e-05	EXTL3
1.37857e-09	-0.611836	0.397	0.793	2.12452e-05	NUP214
1.40653e-09	0.658333	0.897	0.723	2.1676e-05	GJB5
1.41657e-09	-0.635763	0.431	0.794	2.18307e-05	RUSC1
1.41759e-09	-0.551741	1	1	2.18464e-05	SF3B1
1.43534e-09	0.544938	0.983	0.948	2.21201e-05	UBL3
1.44321e-09	-0.836496	0.603	0.89	2.22413e-05	OAS1
1.44336e-09	0.568148	1	0.987	2.22437e-05	TRIP12
1.45101e-09	-0.748442	0.362	0.731	2.23615e-05	MICA
1.46381e-09	-0.662845	0.741	0.952	2.25588e-05	BET1L
1.46734e-09	-0.658151	0.759	0.96	2.26131e-05	SLC35C2
1.46791e-09	-1.05709	0.362	0.701	2.2622e-05	COL12A1
1.48584e-09	-0.909414	0.362	0.727	2.28983e-05	SLFN5
1.49449e-09	-0.676651	0.534	0.837	2.30315e-05	DKC1
1.51868e-09	-0.768619	0.293	0.684	2.34043e-05	MARVELD1
1.52548e-09	-0.682528	0.379	0.74	2.35091e-05	CAD
1.53182e-09	-0.681428	0.569	0.901	2.36069e-05	DDX19A
1.53207e-09	-0.764286	0.397	0.803	2.36107e-05	TOP2A
1.53709e-09	0.736514	0.759	0.397	2.36882e-05	LIPG
1.538e-09	-0.633956	0.5	0.838	2.37022e-05	GFM2
1.54313e-09	0.627041	0.741	0.351	2.37812e-05	ZNF724
1.55139e-09	-0.60825	0.293	0.731	2.39085e-05	CEP68
1.56666e-09	-1.45193	0.672	0.877	2.41437e-05	TIMP1
1.56924e-09	-0.652404	0.5	0.824	2.41835e-05	NOB1
1.5826e-09	-0.699978	0.724	0.968	2.43894e-05	FAM210B
1.58376e-09	-0.704026	0.448	0.771	2.44073e-05	RILPL1
1.58946e-09	-0.664421	0.414	0.768	2.44951e-05	MSTO1
1.59781e-09	-0.729695	0.741	0.947	2.46238e-05	SEPTIN8
1.61269e-09	0.508953	1	0.919	2.48531e-05	TMEM184A
1.6166e-09	-0.89872	0.431	0.761	2.49135e-05	TSC22D3
1.62632e-09	-0.847195	0.224	0.624	2.50632e-05	TNS3
1.66501e-09	-0.522101	1	0.994	2.56594e-05	PDS5A
1.677e-09	-0.93581	0.207	0.597	2.58442e-05	PTPRS
1.69399e-09	-0.620476	0.517	0.842	2.6106e-05	HERC2
1.69577e-09	-1.03189	0.569	0.843	2.61336e-05	CRACR2B
1.69838e-09	-0.705725	0.328	0.702	2.61737e-05	LPAR6
1.70876e-09	-0.696334	0.552	0.868	2.63337e-05	NME3
1.71483e-09	-1.23659	0.241	0.636	2.64273e-05	CD163
1.73704e-09	-0.948142	0.328	0.695	2.67695e-05	ETS1
1.74435e-09	-0.946824	0.138	0.569	2.68822e-05	BST2
1.74512e-09	-0.600215	1	0.997	2.68941e-05	CEBPD
1.75196e-09	0.404527	1	0.998	2.69995e-05	SPCS3
1.76477e-09	-0.931845	0.655	0.902	2.71969e-05	HIST1H2AD
1.79526e-09	-0.713472	0.379	0.736	2.76668e-05	TRIM2
1.82178e-09	-0.639788	0.431	0.798	2.80755e-05	PHF2
1.83996e-09	-0.644164	1	0.999	2.83556e-05	NUPR1
1.87214e-09	-0.697115	0.793	0.951	2.88515e-05	ANP32E
1.8981e-09	-0.630278	0.345	0.743	2.92517e-05	GCLC
1.89826e-09	-0.721295	0.776	0.958	2.92541e-05	EGFR
1.94484e-09	-0.818761	0.897	0.954	2.9972e-05	EID1
1.96098e-09	0.763904	0.983	0.906	3.02206e-05	LPIN3
1.9683e-09	0.822428	1	0.936	3.03334e-05	HERC4
1.97113e-09	-0.871897	0.379	0.77	3.03771e-05	DPYSL2
1.98296e-09	-0.722725	0.259	0.674	3.05594e-05	PCLAF
2.00375e-09	-0.684964	0.397	0.773	3.08798e-05	ELK4
2.01358e-09	-0.626664	0.552	0.845	3.10312e-05	YARS
2.01775e-09	-0.814155	0.672	0.857	3.10956e-05	ODF3B
2.03085e-09	-0.673901	0.259	0.65	3.12974e-05	TMLHE
2.05482e-09	-0.644781	0.534	0.857	3.16668e-05	PRPSAP1
2.05523e-09	-0.81142	0.466	0.8	3.16732e-05	CRISPLD2
2.05896e-09	-0.495131	1	1	3.17306e-05	EIF3M
2.06118e-09	-0.778932	0.379	0.724	3.17648e-05	PHF19
2.07027e-09	1.05803	0.776	0.513	3.1905e-05	ALDH1A3
2.09714e-09	-0.631007	0.552	0.86	3.23191e-05	XPNPEP1
2.09766e-09	0.724338	0.672	0.345	3.23271e-05	ACER2
2.10126e-09	-0.64418	0.431	0.821	3.23825e-05	DGUOK
2.10249e-09	-0.592663	0.345	0.814	3.24015e-05	POLR1A
2.11125e-09	-0.838343	0.534	0.862	3.25364e-05	LAMB3
2.14577e-09	-0.730785	0.707	0.924	3.30685e-05	ARAP1
2.15655e-09	-1.06139	0.121	0.524	3.32347e-05	VCAN
2.15759e-09	-0.6432	0.379	0.789	3.32506e-05	KRIT1
2.16165e-09	-0.661502	0.5	0.813	3.33131e-05	SPPL2B
2.16874e-09	-0.667947	0.241	0.646	3.34224e-05	FAM53C
2.1746e-09	-0.655395	0.328	0.732	3.35128e-05	R3HCC1
2.17907e-09	-0.674162	0.638	0.91	3.35816e-05	SCRN2
2.19419e-09	-0.442627	1	1	3.38147e-05	CCNI
2.19492e-09	-0.641104	0.828	0.98	3.38259e-05	KIAA0100
2.20702e-09	-0.625155	0.379	0.772	3.40124e-05	RGMB
2.22959e-09	-0.657432	0.534	0.809	3.43602e-05	OSGEP
2.23902e-09	-0.551212	1	0.997	3.45056e-05	HP1BP3
2.24038e-09	-0.694157	0.569	0.88	3.45264e-05	DIAPH2
2.24703e-09	-0.680346	0.31	0.681	3.4629e-05	RHNO1
2.26705e-09	-0.694644	0.5	0.854	3.49375e-05	LIMA1
2.29083e-09	-1.11648	0.397	0.707	3.5304e-05	STAB1
2.31402e-09	-0.717293	0.19	0.586	3.56614e-05	RAB34
2.32616e-09	-1.25929	0.879	0.935	3.58484e-05	COL6A1
2.35154e-09	-0.625655	0.724	0.969	3.62396e-05	EFTUD2
2.37521e-09	0.523598	1	0.987	3.66044e-05	MAL2
2.39945e-09	-0.773521	0.69	0.92	3.6978e-05	SCAP
2.42545e-09	-0.819256	0.276	0.653	3.73786e-05	AKR1C3
2.43353e-09	-0.752281	0.362	0.733	3.75031e-05	GRAMD1A
2.44277e-09	-0.536481	0.966	0.998	3.76455e-05	SND1
2.45758e-09	-0.644505	0.759	0.962	3.78738e-05	PPP4R2
2.46193e-09	-0.690177	0.397	0.764	3.79408e-05	UNC93B1
2.46455e-09	-0.610508	0.483	0.818	3.79812e-05	CTNNBL1
2.4893e-09	0.529431	0.621	0.257	3.83626e-05	TMPRSS4
2.49129e-09	-0.689004	0.603	0.856	3.83933e-05	ALG11
2.5012e-09	0.672001	0.707	0.365	3.8546e-05	ZNF136
2.5404e-09	-0.636009	0.897	0.974	3.91501e-05	ACIN1
2.55686e-09	0.605242	0.983	0.876	3.94038e-05	TTYH3
2.56003e-09	-1.25982	0.431	0.739	3.94526e-05	THY1
2.58549e-09	-0.626528	0.69	0.924	3.98449e-05	MPHOSPH10
2.59815e-09	0.556804	0.983	0.93	4.00401e-05	SPAG9
2.60575e-09	-0.657634	0.448	0.82	4.01572e-05	AIFM1
2.6085e-09	-0.763777	0.81	0.928	4.01997e-05	MLLT6
2.61326e-09	-0.644834	0.483	0.818	4.02729e-05	TPGS1
2.61658e-09	-0.634349	0.414	0.766	4.03241e-05	ENTR1
2.61704e-09	-0.602446	0.845	0.974	4.03312e-05	LNPEP
2.62428e-09	-0.66822	0.707	0.945	4.04428e-05	BCL11A
2.62472e-09	-0.612432	0.345	0.741	4.04496e-05	IRF2BP1
2.62838e-09	0.817083	0.983	0.894	4.0506e-05	IL1RN
2.63004e-09	-0.683109	0.69	0.912	4.05315e-05	PNN
2.6361e-09	-0.792454	0.586	0.858	4.0625e-05	PRDX4
2.64324e-09	-0.754371	0.897	0.982	4.0735e-05	IRX3
2.68164e-09	0.630813	1	0.938	4.13268e-05	OSER1
2.70815e-09	0.328643	0.259	0.059	4.17353e-05	RCVRN
2.74064e-09	-0.572329	0.983	0.999	4.22361e-05	PSMA2
2.76961e-09	1.13775	0.81	0.503	4.26824e-05	HSPB8
2.78929e-09	0.594856	0.983	0.856	4.29858e-05	PGS1
2.81804e-09	-0.635348	0.345	0.716	4.34288e-05	ASXL2
2.82131e-09	-0.622495	0.552	0.893	4.34792e-05	TRIAP1
2.82201e-09	-0.648122	0.759	0.944	4.349e-05	MTA2
2.84145e-09	-0.642485	0.414	0.791	4.37896e-05	EIF4G3
2.84665e-09	0.352004	0.19	0.034	4.38698e-05	C1orf105
2.87993e-09	-0.848422	0.828	0.957	4.43827e-05	TBC1D4
2.8829e-09	-0.697771	0.638	0.915	4.44283e-05	DCAF7
2.89769e-09	0.59559	0.966	0.966	4.46562e-05	DPP9
2.91269e-09	-0.686154	0.69	0.95	4.48875e-05	NDUFAF2
2.92476e-09	-0.608636	0.379	0.745	4.50735e-05	TARBP2
2.95998e-09	-0.5878	0.948	0.988	4.56163e-05	SNU13
2.98303e-09	-0.639068	0.397	0.774	4.59715e-05	PRR12
2.99333e-09	-0.674896	0.483	0.804	4.61302e-05	IVD
2.99758e-09	-0.625603	0.776	0.95	4.61958e-05	NUBP2
3.03557e-09	-0.548274	1	1	4.67811e-05	CYC1
3.05928e-09	-0.635231	0.5	0.882	4.71465e-05	WDR77
3.08459e-09	0.346322	1	1	4.75365e-05	RAB11A
3.11688e-09	-0.667155	0.724	0.954	4.80342e-05	MCMBP
3.12086e-09	-0.66893	0.431	0.795	4.80955e-05	RBM28
3.14387e-09	-0.647723	0.983	0.99	4.84501e-05	SCARB2
3.16637e-09	0.619356	0.897	0.678	4.87969e-05	DEDD2
3.16817e-09	-0.671762	0.276	0.655	4.88247e-05	NSMCE3
3.16841e-09	0.458052	0.448	0.153	4.88284e-05	SULT4A1
3.16985e-09	-0.656024	0.81	0.96	4.88506e-05	GOT2
3.18232e-09	-0.647028	0.448	0.811	4.90427e-05	ACTL6A
3.18433e-09	-0.667733	0.517	0.856	4.90737e-05	SAT2
3.23187e-09	-0.782585	0.276	0.64	4.98063e-05	NOTCH4
3.26061e-09	-1.00631	0.138	0.532	5.02493e-05	C1QTNF1
3.27997e-09	-0.669281	0.759	0.956	5.05476e-05	AGAP3
3.29515e-09	-0.687553	0.621	0.902	5.07816e-05	MTA1
3.30108e-09	-0.651031	0.569	0.9	5.08729e-05	MANBAL
3.31213e-09	-0.530376	1	0.999	5.10433e-05	PSME1
3.36992e-09	-0.694703	0.759	0.967	5.19338e-05	HNRNPH3
3.37467e-09	-1.02925	0.19	0.572	5.2007e-05	CD34
3.3819e-09	-1.11175	1	1	5.21184e-05	TMSB4X
3.4269e-09	0.309417	1	0.997	5.28119e-05	FABP5
3.46783e-09	-0.66229	0.241	0.639	5.34427e-05	RNF138
3.50226e-09	-0.668729	0.638	0.925	5.39733e-05	TXNDC12
3.53322e-09	-0.537073	1	0.999	5.44504e-05	POLR1D
3.54518e-09	-1.34526	0.172	0.573	5.46348e-05	IGFBP3
3.56242e-09	0.700818	0.897	0.809	5.49004e-05	KDM3A
3.61962e-09	-0.624681	0.81	0.977	5.5782e-05	CUL4A
3.65351e-09	0.310014	0.328	0.089	5.63042e-05	HCN2
3.66263e-09	-0.921668	0.345	0.748	5.64448e-05	CCL2
3.71013e-09	-0.599548	0.345	0.723	5.71769e-05	CDK11B
3.71821e-09	-0.670815	0.431	0.788	5.73014e-05	PKP4
3.74543e-09	-0.67283	0.569	0.872	5.77208e-05	CSAD
3.76307e-09	-0.615683	0.345	0.743	5.79927e-05	OGFOD3
3.84089e-09	-0.472122	1	1	5.9192e-05	DDX39B
3.84689e-09	-1.48803	0.931	0.943	5.92844e-05	COL6A2
3.8794e-09	-0.675352	0.621	0.926	5.97854e-05	ELP2
3.88502e-09	-0.663476	0.362	0.751	5.9872e-05	CDIP1
3.88866e-09	-0.716078	0.483	0.824	5.99281e-05	CCDC50
[truncated: 4,542 more rows]

## Sheet: IFE
p_val	avg_log2FC	pct.1	pct.2	p_val_adj	gene
[truncated: 3,507 more rows]

[truncated: 5 more sheets: SG-D, IC-1, IC-2, SM-CT, SKM]
