# Supplementary material for: A spatial portrait of the human sebaceous gland transcriptional program
Source: J Biol Chem. 2024 Jun 3;300(7):107442. doi: 10.1016/j.jbc.2024.107442 (PMC11261126; doi:10.1016/j.jbc.2024.107442)
Supplement: Supporting Table S2 [file mmc2.xlsx]

## Sheet: A
	Rank	ID	Symbol	mean expression	SD	max delta e	min delta e	correlation	->t.score	->p.value	Metagene	Chromosome	Description
IGHG4	1	IGHG4		1.04734	1.18936	6.61325	-1.04734	-0.357964	-13.9601	1 .	55 x 55	CHR_HSCHR14_3_CTG1 q32	immunoglobulin heavy constant gamma 4 (G4m marker)
IGLV3-1	2	IGLV3-1		0.639936	0.949031	6.40148	-0.639936	-0.235898	-8.83953	1 .	53 x 55	22 q11	immunoglobulin lambda variable 3-1
IGHG1	3	IGHG1		1.46805	1.39314	5.97795	-1.46805	-0.382667	-15.0825	1 .	55 x 55	CHR_HSCHR14_3_CTG1 q32	immunoglobulin heavy constant gamma 1 (G1m marker)
IGKC	4	IGKC		2.21674	1.60235	5.96805	-2.21674	-0.416738	-16.6939	1 .	55 x 55	2 p11	immunoglobulin kappa constant
IGHG2	5	IGHG2		1.34883	1.32	5.80578	-1.34883	-0.365666	-14.3062	1 .	55 x 55	CHR_HSCHR14_3_CTG1 q32	immunoglobulin heavy constant gamma 2 (G2m marker)
LTF	6	LTF	LTF	1.66665	1.20069	5.5854	-1.66665	-0.24905	-9.36403	1 .	55 x 49	3 p21	lactotransferrin
JCHAIN	7	JCHAIN	JCHAIN	1.01075	1.18774	5.46775	-1.01075	-0.362563	-14.1664	1 .	55 x 55	4 q13	joining chain of multimeric IgA and IgM
IGHJ6	8	IGHJ6		0.651779	0.96684	5.02154	-0.651779	-0.293438	-11.1774	1 .	55 x 55	CHR_HSCHR14_3_CTG1 q32	immunoglobulin heavy joining 6
ACTA2	9	ACTA2	ACTA2	0.808961	0.826151	4.43279	-0.808961	-0.284316	-10.7988	1 .	53 x 55	10 q23	actin alpha 2, smooth muscle
CCL21	10	CCL21	CCL21	0.414558	0.775225	4.42172	-0.414558	-0.147522	-5.43134	0.999999966767276 .	52 x 52	9 p13	C-C motif chemokine ligand 21
LYZ	11	LYZ	LYZ	1.54488	1.07959	4.09348	-1.54488	-0.340102	-13.1696	1 .	55 x 52	12 q15	lysozyme
TPM2	12	TPM2	TPM2	1.03285	0.88097	4.017	-1.03285	-0.379311	-14.9279	1 .	54 x 55	9 p13	tropomyosin 2
TAGLN	13	TAGLN	TAGLN	0.963637	0.751344	3.978	-0.963637	-0.183709	-6.80545	0.999999999992394 .	52 x 55	11 q23	transgelin
CCL19	14	CCL19	CCL19	1.02041	0.990328	3.87743	-1.02041	-0.32476	-12.5036	1 .	55 x 53	9 p13	C-C motif chemokine ligand 19
C11orf96	15	C11orf96	C11orf96	0.535419	0.716441	3.82129	-0.535419	-0.319392	-12.2733	1 .	53 x 55	11 p11	chromosome 11 open reading frame 96
ACKR1	16	ACKR1	ACKR1	0.760131	0.896127	3.70578	-0.760131	-0.38547	-15.2122	1 .	54 x 55	1 q23	atypical chemokine receptor 1 (Duffy blood group)
TIMP1	17	TIMP1	TIMP1	1.47975	0.932915	3.63824	-1.47975	-0.479907	-19.9191	1 .	55 x 55	X p11	TIMP metallopeptidase inhibitor 1
G0S2	18	G0S2	G0S2	0.469076	0.754807	3.57398	-0.469076	-0.236496	-8.86327	1 .	51 x 54	1 q32	G0/G1 switch 2
CCL14	19	CCL14	CCL14	0.524803	0.807011	3.56954	-0.524803	-0.293557	-11.1823	1 .	53 x 55	CHR_HSCHR17_7_CTG4 q12	C-C motif chemokine ligand 14
MYL9	20	MYL9	MYL9	1.2085	0.829433	3.55368	-1.2085	-0.389743	-15.4108	1 .	54 x 55	20 q11	myosin light chain 9
APOD	21	APOD	APOD	1.69734	1.28874	3.52302	-1.69734	-0.589432	-26.57	1 .	55 x 55	3 q29	apolipoprotein D
PLA2G2A	22	PLA2G2A	PLA2G2A	0.869577	1.05284	3.48713	-0.869577	-0.543304	-23.5654	1 .	55 x 55	1 p36	phospholipase A2 group IIA
FN1	23	FN1	FN1	1.1795	0.940374	3.47446	-1.1795	-0.488363	-20.3788	1 .	55 x 55	2 q35	fibronectin 1
VWF	24	VWF	VWF	1.01125	0.817417	3.4314	-1.01125	-0.372295	-14.6069	1 .	53 x 55	12 p13	von Willebrand factor
AQP1	25	AQP1	AQP1	1.65801	1.06261	3.41717	-1.65801	-0.451644	-18.4334	1 .	55 x 55	7 p14	aquaporin 1 (Colton blood group)
C3	26	C3	C3	1.70152	1.21483	3.40443	-1.70152	-0.531908	-22.8732	1 .	55 x 55	19 p13	complement C3
TRBC2	27	TRBC2		0.755142	0.743458	3.40374	-0.755142	-0.274301	-10.3869	1 .	55 x 51	CHR_HSCHR7_2_CTG6 q34	T cell receptor beta constant 2
FABP4	28	FABP4	FABP4	0.462901	0.837611	3.38725	-0.462901	-0.38412	-15.1497	1 .	53 x 55	8 q21	fatty acid binding protein 4
CTSG	29	CTSG	CTSG	0.525309	0.734113	3.36651	-0.525309	-0.269804	-10.2031	1 .	53 x 54	14 q12	cathepsin G
CLU	30	CLU	CLU	2.25845	1.12964	3.33997	-2.25845	-0.428301	-17.2595	1 .	55 x 55	8 p21	clusterin
TRAC	31	TRAC		0.815751	0.736265	3.31138	-0.815751	-0.276168	-10.4634	1 .	55 x 51	14 q11	T cell receptor alpha constant
BIN1	32	BIN1	BIN1	0.560723	0.639111	3.28942	-0.560723	-0.203836	-7.58174	0.999999999999968 .	52 x 52	2 q14	bridging integrator 1
LYVE1	33	LYVE1	LYVE1	0.317536	0.613382	3.1482	-0.317536	-0.293366	-11.1744	1 .	51 x 54	11 p15	lymphatic vessel endothelial hyaluronan receptor 1
TNXB	34	TNXB	TNXB	1.76501	1.26111	3.14764	-1.76501	-0.567303	-25.0853	1 .	55 x 55	CHR_HSCHR6_MHC_DBB_CTG1 p21	tenascin XB
HLA-DPB1	35	HLA-DPB1	HLA-DPB1	2.14781	0.951138	3.12005	-2.14781	-0.365009	-14.2766	1 .	55 x 53	CHR_HSCHR6_MHC_DBB_CTG1 p21	major histocompatibility complex, class II, DP beta 1
COL3A1	36	COL3A1	COL3A1	2.54794	1.1345	3.11502	-2.54794	-0.483536	-20.1155	1 .	55 x 55	2 q32	collagen type III alpha 1 chain
PTGDS	37	PTGDS	PTGDS	1.19373	1.00439	3.11034	-1.19373	-0.47281	-19.5389	1 .	55 x 55	9 q34	prostaglandin D2 synthase
CORO1A	38	CORO1A	CORO1A	0.937333	0.74686	3.10572	-0.937333	-0.334338	-12.9181	1 .	55 x 51	16 p11	coronin 1A
CCL18	39	CCL18	CCL18	0.421759	0.711946	3.1046	-0.421759	-0.177479	-6.56704	0.999999999963251 .	55 x 51	CHR_HSCHR17_7_CTG4 q12	C-C motif chemokine ligand 18
COL1A2	40	COL1A2	COL1A2	2.93729	1.25713	3.09579	-2.93729	-0.559171	-24.5603	1 .	55 x 55	7 q21	collagen type I alpha 2 chain
TXNDC5	41	TXNDC5	TXNDC5	1.49242	0.602772	3.08229	-1.49242	-0.261602	-9.86975	1 .	55 x 47	6 p24	thioredoxin domain containing 5
CTSS	42	CTSS	CTSS	0.80509	0.720077	3.06611	-0.80509	-0.324293	-12.4836	1 .	55 x 52	1 q21	cathepsin S
CFB	43	CFB	CFB	0.720839	0.637836	3.06335	-0.720839	-0.279791	-10.6122	1 .	55 x 49	CHR_HSCHR6_MHC_MANN_CTG1 p21	complement factor B
CXCL14	44	CXCL14	CXCL14	2.44673	1.08179	3.01286	-2.44673	-0.582283	-26.0809	1 .	55 x 55	5 q31	C-X-C motif chemokine ligand 14
RNASE1	45	RNASE1	RNASE1	1.47426	1.069	2.98009	-1.47426	-0.56031	-24.6332	1 .	55 x 55	14 q11	ribonuclease A family member 1, pancreatic
IL32	46	IL32	IL32	1.40217	0.959075	2.97985	-1.40217	-0.436999	-17.6917	1 .	55 x 53	16 p13	interleukin 32
CPA3	47	CPA3	CPA3	0.395384	0.638012	2.97191	-0.395384	-0.225922	-8.44512	1 .	53 x 52	3 q24	carboxypeptidase A3
ADIRF	48	ADIRF	ADIRF	1.50285	0.920795	2.96306	-1.50285	-0.557605	-24.4604	1 .	55 x 55	10 q23	adipogenesis regulatory factor
FBN1	49	FBN1	FBN1	1.388	0.999577	2.9558	-1.388	-0.533977	-22.9975	1 .	55 x 55	15 q21	fibrillin 1
DCN	50	DCN	DCN	2.69337	1.47104	2.93065	-2.69337	-0.598686	-27.2175	1 .	55 x 55	12 q21	decorin
DEPP1	51	DEPP1	DEPP1	0.746241	0.750976	2.91732	-0.746241	-0.393045	-15.5651	1 .	53 x 55	10 q11	DEPP1 autophagy regulator
RAMP3	52	RAMP3	RAMP3	0.72038	0.715612	2.91721	-0.72038	-0.289266	-11.0038	1 .	52 x 55	7 p13	receptor activity modifying protein 3
ICAM1	53	ICAM1	ICAM1	0.72792	0.690948	2.90967	-0.72792	-0.440544	-17.8696	1 .	55 x 53	19 p13	intercellular adhesion molecule 1
IKZF1	54	IKZF1	IKZF1	0.617502	0.649157	2.90886	-0.617502	-0.235352	-8.81787	1 .	55 x 50	7 p12	IKAROS family zinc finger 1
PRELP	55	PRELP	PRELP	0.388941	0.574302	2.9069	-0.388941	-0.191253	-7.09533	0.999999999998953 .	52 x 50	1 q32	proline and arginine rich end leucine rich repeat protein
AKR1C2	56	AKR1C2	AKR1C2	0.716229	0.678666	2.86729	-0.716229	-0.336818	-13.0261	1 .	52 x 55	10 p15	aldo-keto reductase family 1 member C2
PI16	57	PI16	PI16	0.773976	0.86727	2.86361	-0.773976	-0.503311	-21.21	1 .	55 x 55	6 p21	peptidase inhibitor 16
COL1A1	58	COL1A1	COL1A1	2.47896	1.13791	2.86337	-2.47896	-0.502057	-21.1394	1 .	55 x 55	17 q21	collagen type I alpha 1 chain
FTL	59	FTL	FTL	3.31414	0.944442	2.82575	-3.31414	-0.534916	-23.0542	1 .	55 x 55	19 q13	ferritin light chain
IFI6	60	IFI6	IFI6	0.647446	0.65797	2.81829	-0.647446	-0.239648	-8.98852	1 .	53 x 50	1 p35	interferon alpha inducible protein 6
CTSZ	61	CTSZ	CTSZ	1.76298	0.876876	2.81174	-1.76298	-0.426543	-17.1728	1 .	55 x 55	20 q13	cathepsin Z
TPSB2	62	TPSB2	TPSB2	1.20572	0.99215	2.80162	-1.20572	-0.444976	-18.0935	1 .	55 x 55	16 p13	tryptase beta 2 (gene/pseudogene)
CD163	63	CD163	CD163	0.753674	0.772535	2.77269	-0.753674	-0.421051	-16.9037	1 .	55 x 54	12 p13	CD163 molecule
IGFBP6	64	IGFBP6	IGFBP6	0.684001	0.780403	2.74999	-0.684001	-0.448168	-18.2557	1 .	55 x 55	12 q13	insulin like growth factor binding protein 6
CFD	65	CFD	CFD	2.72235	1.12096	2.74571	-2.72235	-0.371122	-14.5535	1 .	55 x 55	19 p13	complement factor D
IGFBP5	66	IGFBP5	IGFBP5	1.46029	1.15376	2.74441	-1.46029	-0.579647	-25.9029	1 .	55 x 55	2 q35	insulin like growth factor binding protein 5
EMILIN2	67	EMILIN2	EMILIN2	0.392335	0.580719	2.74316	-0.392335	-0.191195	-7.09309	0.999999999998936 .	55 x 50	18 p11	elastin microfibril interfacer 2
CFH	68	CFH	CFH	1.78161	1.24431	2.74018	-1.78161	-0.592773	-26.8019	1 .	55 x 55	1 q31	complement factor H
FSTL1	69	FSTL1	FSTL1	1.45078	1.03577	2.73888	-1.45078	-0.54185	-23.4761	1 .	55 x 55	3 q13	follistatin like 1
STK17B	70	STK17B	STK17B	0.813025	0.670197	2.71334	-0.813025	-0.310015	-11.874	1 .	55 x 51	2 q32	serine/threonine kinase 17b
SFRP2	71	SFRP2	SFRP2	1.20092	1.00103	2.7111	-1.20092	-0.512972	-21.7607	1 .	55 x 55	4 q31	secreted frizzled related protein 2
THY1	72	THY1	THY1	0.958986	0.805958	2.70458	-0.958986	-0.438533	-17.7686	1 .	55 x 55	11 q23	Thy-1 cell surface antigen
C1R	73	C1R	C1R	2.47622	1.18657	2.69427	-2.47622	-0.58645	-26.3648	1 .	55 x 55	12 p13	complement C1r
ENG	74	ENG	ENG	1.13765	0.789022	2.69099	-1.13765	-0.336921	-13.0306	1 .	54 x 55	9 q34	endoglin
FOLR2	75	FOLR2	FOLR2	0.447644	0.657467	2.68785	-0.447644	-0.319966	-12.2978	1 .	54 x 53	11 q13	folate receptor beta
HLA-DRA	76	HLA-DRA	HLA-DRA	2.6153	0.960408	2.68302	-2.6153	-0.400536	-15.9178	1 .	55 x 53	CHR_HSCHR6_MHC_SSTO_CTG1 p21	major histocompatibility complex, class II, DR alpha
SAT1	77	SAT1	SAT1	0.982198	0.771568	2.68136	-0.982198	-0.387585	-15.3104	1 .	55 x 52	X p22	spermidine/spermine N1-acetyltransferase 1
CCN2	78	CCN2	CCN2	0.828342	0.785314	2.66817	-0.828342	-0.431764	-17.4308	1 .	55 x 55	6 q23	cellular communication network factor 2
PTPRC	79	PTPRC	PTPRC	0.893891	0.749271	2.66146	-0.893891	-0.347404	-13.4907	1 .	55 x 52	CHR_HSCHR1_3_CTG31 q31	protein tyrosine phosphatase receptor type C
HLA-DPA1	80	HLA-DPA1	HLA-DPA1	2.05317	0.916214	2.65636	-2.05317	-0.337201	-13.0428	1 .	55 x 53	CHR_HSCHR6_MHC_DBB_CTG1 p21	major histocompatibility complex, class II, DP alpha 1
FTH1	81	FTH1	FTH1	2.77179	0.910502	2.65316	-2.77179	-0.496775	-20.8436	1 .	55 x 55	11 q12	ferritin heavy chain 1
AEBP1	82	AEBP1	AEBP1	1.44496	1.00183	2.64939	-1.44496	-0.515303	-21.8952	1 .	55 x 55	7 p13	AE binding protein 1
RAC2	83	RAC2	RAC2	0.721488	0.652452	2.64581	-0.721488	-0.285416	-10.8443	1 .	55 x 50	22 q13	Rac family small GTPase 2
ELN	84	ELN	ELN	0.652464	0.665975	2.64337	-0.652464	-0.321058	-12.3446	1 .	52 x 55	7 q11	elastin
TNC	85	TNC	TNC	1.07414	0.779053	2.63944	-1.07414	-0.187954	-6.96839	0.999999999997482 .	55 x 50	9 q33	tenascin C
FGF7	86	FGF7	FGF7	0.309387	0.591839	2.63505	-0.309387	-0.356492	-13.8943	1 .	52 x 55	15 q21	fibroblast growth factor 7
CD68	87	CD68	CD68	0.745731	0.680347	2.62156	-0.745731	-0.368996	-14.4569	1 .	55 x 52	17 p13	CD68 molecule
F13A1	88	F13A1	F13A1	0.94497	0.899199	2.61038	-0.94497	-0.489202	-20.4249	1 .	55 x 55	6 p25	coagulation factor XIII A chain
CRIP1	89	CRIP1	CRIP1	1.85732	1.00354	2.60859	-1.85732	-0.547264	-23.8102	1 .	55 x 55	14 q32	cysteine rich protein 1
CD14	90	CD14	CD14	1.03539	0.745761	2.60219	-1.03539	-0.37079	-14.5384	1 .	54 x 55	5 q31	CD14 molecule
COTL1	91	COTL1	COTL1	1.13762	0.782415	2.60005	-1.13762	-0.29931	-11.4228	1 .	55 x 51	16 q24	coactosin like F-actin binding protein 1
CD74	92	CD74	CD74	3.24466	0.94208	2.59598	-3.24466	-0.442081	-17.947	1 .	55 x 54	5 q33	CD74 molecule
TYROBP	93	TYROBP	TYROBP	1.09875	0.776311	2.59013	-1.09875	-0.317686	-12.2003	1 .	55 x 53	19 q13	TYRO protein tyrosine kinase binding protein
CD34	94	CD34	CD34	0.633097	0.675953	2.58578	-0.633097	-0.316974	-12.1699	1 .	52 x 55	1 q32	CD34 molecule
FBLN1	95	FBLN1	FBLN1	1.43965	1.02198	2.58571	-1.43965	-0.551041	-24.0459	1 .	55 x 55	22 q13	fibulin 1
CXCL12	96	CXCL12	CXCL12	1.65025	1.15602	2.58386	-1.65025	-0.524786	-22.4494	1 .	55 x 55	10 q11	C-X-C motif chemokine ligand 12
RASSF4	97	RASSF4	RASSF4	0.723596	0.664068	2.57224	-0.723596	-0.309398	-11.8479	1 .	55 x 51	10 q11	Ras association domain family member 4
IGFBP7	98	IGFBP7	IGFBP7	2.03411	1.11355	2.57106	-2.03411	-0.51495	-21.8748	1 .	55 x 55	4 q12	insulin like growth factor binding protein 7
MAP1B	99	MAP1B	MAP1B	0.520336	0.645587	2.57071	-0.520336	-0.287585	-10.9341	1 .	52 x 55	5 q13	microtubule associated protein 1B
VGLL3	100	VGLL3	VGLL3	0.430566	0.62741	2.56517	-0.430566	-0.216939	-8.09239	0.999999999999999 .	53 x 52	3 p12	vestigial like family member 3
CCDC80	101	CCDC80	CCDC80	1.12474	1.00839	2.56414	-1.12474	-0.557696	-24.4663	1 .	55 x 55	3 q13	coiled-coil domain containing 80
C1QB	102	C1QB	C1QB	1.03208	0.787071	2.55144	-1.03208	-0.365787	-14.3117	1 .	55 x 55	1 p36	complement C1q B chain
LUM	103	LUM	LUM	1.26066	0.933995	2.54601	-1.26066	-0.490688	-20.5065	1 .	55 x 55	12 q21	lumican
TPPP3	104	TPPP3	TPPP3	0.713495	0.707175	2.5446	-0.713495	-0.400031	-15.894	1 .	55 x 48	16 q22	tubulin polymerization promoting protein family member 3
NNMT	105	NNMT	NNMT	1.3444	0.876694	2.5268	-1.3444	-0.400358	-15.9094	1 .	55 x 55	11 q23	nicotinamide N-methyltransferase
GSN	106	GSN	GSN	3.37135	0.865232	2.51753	-2.6782	-0.592028	-26.75	1 .	55 x 55	9 q33	gelsolin
MMP2	107	MMP2	MMP2	1.14691	0.914537	2.51665	-1.14691	-0.469914	-19.3853	1 .	55 x 55	16 q12	matrix metallopeptidase 2
MFAP4	108	MFAP4	MFAP4	0.856532	0.826882	2.51076	-0.856532	-0.498694	-20.9507	1 .	55 x 55	17 p11	microfibril associated protein 4
SLC39A14	109	SLC39A14	SLC39A14	0.626153	0.601992	2.50934	-0.626153	-0.194161	-7.20739	0.999999999999523 .	53 x 49	8 p21	solute carrier family 39 member 14
COL6A1	110	COL6A1	COL6A1	1.80841	0.89249	2.50908	-1.80841	-0.538582	-23.2764	1 .	55 x 55	21 q22	collagen type VI alpha 1 chain
PLVAP	111	PLVAP	PLVAP	0.710025	0.67925	2.50885	-0.710025	-0.230881	-8.64081	1 .	51 x 55	19 p13	plasmalemma vesicle associated protein
EPAS1	112	EPAS1	EPAS1	0.925619	0.663341	2.50837	-0.925619	-0.269727	-10.2	1 .	52 x 55	2 p21	endothelial PAS domain protein 1
TSPAN7	113	TSPAN7	TSPAN7	0.382254	0.618935	2.50812	-0.382254	-0.274109	-10.379	1 .	51 x 55	X p11	tetraspanin 7
CD93	114	CD93	CD93	0.540081	0.619496	2.50444	-0.540081	-0.153306	-5.64929	0.999999990153687 .	51 x 55	20 p11	CD93 molecule
COL5A2	115	COL5A2	COL5A2	0.58788	0.620853	2.50316	-0.58788	-0.265133	-10.013	1 .	52 x 52	2 q32	collagen type V alpha 2 chain
CLEC3B	116	CLEC3B	CLEC3B	0.996153	0.944813	2.50035	-0.996153	-0.533394	-22.9624	1 .	55 x 55	3 p21	C-type lectin domain family 3 member B
SPARCL1	117	SPARCL1	SPARCL1	0.832486	0.752778	2.49972	-0.832486	-0.416502	-16.6825	1 .	54 x 55	4 q22	SPARC like 1
CSF2RB	118	CSF2RB	CSF2RB	0.651263	0.663627	2.48423	-0.651263	-0.315333	-12.1	1 .	55 x 51	22 q12	colony stimulating factor 2 receptor beta common subunit
SYNPO2	119	SYNPO2	SYNPO2	0.410908	0.62655	2.47946	-0.410908	-0.207433	-7.72147	0.999999999999989 .	51 x 54	4 q26	synaptopodin 2
DIO2	120	DIO2	DIO2	0.923804	0.812229	2.47739	-0.923804	-0.48831	-20.3759	1 .	55 x 55	14 q31	iodothyronine deiodinase 2
PLTP	121	PLTP	PLTP	1.45575	0.830538	2.47608	-1.45575	-0.499943	-21.0206	1 .	55 x 55	20 q13	phospholipid transfer protein
SRGN	122	SRGN	SRGN	0.660882	0.634504	2.47461	-0.660882	-0.298081	-11.3713	1 .	55 x 51	10 q22	serglycin
LRP1	123	LRP1	LRP1	1.46049	0.981616	2.47133	-1.46049	-0.605129	-27.6782	1 .	55 x 55	12 q13	LDL receptor related protein 1
EFEMP1	124	EFEMP1	EFEMP1	0.419443	0.610764	2.47093	-0.419443	-0.265256	-10.018	1 .	52 x 53	2 p16	EGF containing fibulin extracellular matrix protein 1
WIPF1	125	WIPF1	WIPF1	0.994895	0.754415	2.47084	-0.994895	-0.387452	-15.3042	1 .	55 x 53	2 q31	WAS/WASL interacting protein family member 1
LCP1	126	LCP1	LCP1	0.830133	0.677425	2.4657	-0.830133	-0.250745	-9.43201	1 .	55 x 50	13 q14	lymphocyte cytosolic protein 1
CTHRC1	127	CTHRC1	CTHRC1	0.428115	0.605683	2.46226	-0.428115	-0.192021	-7.1249	0.999999999999148 .	53 x 51	8 q22	collagen triple helix repeat containing 1
CPVL	128	CPVL	CPVL	0.673347	0.675133	2.46215	-0.673347	-0.291115	-11.0807	1 .	55 x 51	7 p14	carboxypeptidase vitellogenic like
CALD1	129	CALD1	CALD1	1.15435	0.72265	2.45657	-1.15435	-0.358157	-13.9687	1 .	53 x 55	7 q33	caldesmon 1
OLFML2B	130	OLFML2B	OLFML2B	0.48837	0.630042	2.45607	-0.48837	-0.219284	-8.18427	1 .	53 x 52	1 q23	olfactomedin like 2B
LTBP4	131	LTBP4	LTBP4	1.65518	0.916632	2.4557	-1.65518	-0.573624	-25.5007	1 .	55 x 55	19 q13	latent transforming growth factor beta binding protein 4
COL4A1	132	COL4A1	COL4A1	0.68078	0.634221	2.45471	-0.68078	-0.209665	-7.80835	0.999999999999994 .	51 x 55	13 q34	collagen type IV alpha 1 chain
ITGB2	133	ITGB2	ITGB2	0.813925	0.719784	2.44417	-0.813925	-0.31012	-11.8785	1 .	55 x 51	21 q22	integrin subunit beta 2
CD248	134	CD248	CD248	0.396995	0.590668	2.43622	-0.396995	-0.30351	-11.5993	1 .	52 x 54	11 q13	CD248 molecule
GAS1	135	GAS1	GAS1	1.09538	0.800901	2.43098	-1.09538	-0.393344	-15.5791	1 .	55 x 55	9 q21	growth arrest specific 1
ST5	136	ST5		0.78908	0.623162	2.4298	-0.78908	-0.199075	-7.39725	0.999999999999877 .	55 x 47
HLA-DMB	137	HLA-DMB	HLA-DMB	0.938378	0.736025	2.42892	-0.938378	-0.3055	-11.6831	1 .	55 x 52	CHR_HSCHR6_MHC_DBB_CTG1 p21	major histocompatibility complex, class II, DM beta
C1S	138	C1S	C1S	1.73917	1.07486	2.41972	-1.73917	-0.583776	-26.1823	1 .	55 x 55	12 p13	complement C1s
PSMB9	139	PSMB9	PSMB9	0.67437	0.612804	2.41667	-0.67437	-0.259164	-9.77112	1 .	55 x 49	CHR_HSCHR6_MHC_APD_CTG1 p21	proteasome 20S subunit beta 9
CAV1	140	CAV1	CAV1	1.08155	0.727965	2.41496	-1.08155	-0.353463	-13.7593	1 .	53 x 55	7 q31	caveolin 1
MT1E	141	MT1E	MT1E	1.63071	0.767428	2.41235	-1.63071	-0.375147	-14.737	1 .	52 x 55	16 q13	metallothionein 1E
FBLN2	142	FBLN2	FBLN2	1.30787	1.00099	2.4057	-1.30787	-0.57429	-25.5449	1 .	55 x 55	3 p25	fibulin 2
CTSK	143	CTSK	CTSK	0.772918	0.690394	2.40514	-0.772918	-0.429171	-17.3024	1 .	55 x 54	1 q21	cathepsin K
SLFN5	144	SLFN5	SLFN5	0.773716	0.646508	2.40434	-0.773716	-0.346769	-13.4627	1 .	55 x 51	17 q12	schlafen family member 5
TIMP3	145	TIMP3	TIMP3	1.47602	1.00443	2.39518	-1.47602	-0.467323	-19.2484	1 .	55 x 55	22 q12	TIMP metallopeptidase inhibitor 3
TNFAIP2	146	TNFAIP2	TNFAIP2	0.789451	0.62606	2.3886	-0.789451	-0.325939	-12.5544	1 .	55 x 49	14 q32	TNF alpha induced protein 2
SPARC	147	SPARC	SPARC	2.23693	1.07302	2.38804	-2.23693	-0.516998	-21.9935	1 .	55 x 55	5 q33	secreted protein acidic and cysteine rich
COL12A1	148	COL12A1	COL12A1	0.79257	0.693813	2.38548	-0.79257	-0.423291	-17.0132	1 .	55 x 54	6 q14	collagen type XII alpha 1 chain
LAPTM5	149	LAPTM5	LAPTM5	1.35754	0.807396	2.38013	-1.35754	-0.311109	-11.9204	1 .	55 x 52	1 p35	lysosomal protein transmembrane 5
IRF1	150	IRF1	IRF1	0.916116	0.661567	2.37972	-0.916116	-0.346841	-13.4659	1 .	55 x 51	5 q31	interferon regulatory factor 1
DPT	151	DPT	DPT	0.842233	0.847244	2.37664	-0.842233	-0.513075	-21.7666	1 .	55 x 55	1 q24	dermatopontin
SOD3	152	SOD3	SOD3	1.38577	1.02533	2.37543	-1.38577	-0.553436	-24.1964	1 .	55 x 55	4 p15	superoxide dismutase 3
VCAN	153	VCAN	VCAN	0.576284	0.67278	2.36815	-0.576284	-0.279336	-10.5935	1 .	53 x 54	5 q14	versican
SVEP1	154	SVEP1	SVEP1	0.34062	0.57514	2.36743	-0.34062	-0.280156	-10.6272	1 .	52 x 53	9 q31	sushi, von Willebrand factor type A, EGF and pentraxin domain containing 1
CCDC71L	155	CCDC71L	CCDC71L	0.63443	0.618498	2.3613	-0.63443	-0.310412	-11.8908	1 .	55 x 51	7 q22	coiled-coil domain containing 71 like
ECM1	156	ECM1	ECM1	0.691463	0.676807	2.35306	-0.691463	-0.381398	-15.024	1 .	55 x 48	1 q21	extracellular matrix protein 1
CYBB	157	CYBB	CYBB	0.692291	0.662814	2.35223	-0.692291	-0.296538	-11.3068	1 .	55 x 52	X p21	cytochrome b-245 beta chain
SYNPO	158	SYNPO	SYNPO	0.645862	0.59237	2.34987	-0.645862	-0.223441	-8.3475	1 .	52 x 50	5 q33	synaptopodin
LTBP1	159	LTBP1	LTBP1	0.423132	0.601331	2.34946	-0.423132	-0.209498	-7.80185	0.999999999999994 .	52 x 52	2 p22	latent transforming growth factor beta binding protein 1
LSP1	160	LSP1	LSP1	1.28918	0.853476	2.3484	-1.28918	-0.47271	-19.5336	1 .	55 x 54	11 p15	lymphocyte specific protein 1
LGMN	161	LGMN	LGMN	1.58419	0.763999	2.34763	-1.58419	-0.330889	-12.7683	1 .	55 x 55	14 q32	legumain
SOCS3	162	SOCS3	SOCS3	0.951826	0.69402	2.34401	-0.951826	-0.36683	-14.3588	1 .	55 x 52	17 q25	suppressor of cytokine signaling 3
SLC9A3R2	163	SLC9A3R2	SLC9A3R2	0.705431	0.634059	2.33909	-0.705431	-0.222958	-8.3285	1 .	51 x 55	16 p13	SLC9A3 regulator 2
ELK3	164	ELK3	ELK3	0.55545	0.567132	2.33492	-0.55545	-0.199286	-7.4054	0.999999999999884 .	52 x 49	12 q23	ETS transcription factor ELK3
STAB1	165	STAB1	STAB1	0.807897	0.71726	2.3276	-0.807897	-0.395103	-15.6617	1 .	55 x 54	3 p21	stabilin 1
LAMA2	166	LAMA2	LAMA2	0.506347	0.632447	2.32687	-0.506347	-0.193263	-7.17278	0.999999999999391 .	52 x 52	6 q22	laminin subunit alpha 2
CYBRD1	167	CYBRD1	CYBRD1	0.852236	0.66828	2.32582	-0.852236	-0.407016	-16.226	1 .	53 x 55	2 q31	cytochrome b reductase 1
LILRB5	168	LILRB5	LILRB5	0.383802	0.596058	2.32425	-0.383802	-0.223656	-8.35596	1 .	52 x 52	CHR_HSCHR19_4_CTG3_1 q13	leukocyte immunoglobulin like receptor B5
FLNA	169	FLNA	FLNA	2.50887	0.682603	2.31945	-2.50887	-0.476397	-19.7305	1 .	55 x 52	X q28	filamin A
ID3	170	ID3	ID3	0.772876	0.706691	2.31817	-0.772876	-0.376953	-14.8197	1 .	53 x 55	1 p36	inhibitor of DNA binding 3, HLH protein
MGP	171	MGP	MGP	0.860871	0.843202	2.31718	-0.860871	-0.481753	-20.0189	1 .	55 x 55	12 p12	matrix Gla protein
TMEM176B	172	TMEM176B	TMEM176B	0.51619	0.663127	2.31702	-0.51619	-0.262863	-9.92085	1 .	55 x 52	7 q36	transmembrane protein 176B
MS4A6A	173	MS4A6A	MS4A6A	0.819067	0.723693	2.31643	-0.819067	-0.355323	-13.8421	1 .	55 x 53	11 q12	membrane spanning 4-domains A6A
TGFBI	174	TGFBI	TGFBI	1.37464	0.8159	2.31424	-1.37464	-0.434434	-17.5636	1 .	55 x 53	5 q31	transforming growth factor beta induced
ZEB2	175	ZEB2	ZEB2	0.778189	0.700704	2.31285	-0.778189	-0.431021	-17.394	1 .	55 x 55	2 q22	zinc finger E-box binding homeobox 2
CCN5	176	CCN5	CCN5	0.401446	0.638961	2.3066	-0.401446	-0.33515	-12.9534	1 .	52 x 55	20 q13	cellular communication network factor 5
COL6A3	177	COL6A3	COL6A3	1.47775	0.899045	2.30644	-1.47775	-0.444831	-18.0861	1 .	55 x 55	2 q37	collagen type VI alpha 3 chain
BGN	178	BGN	BGN	1.10247	0.766585	2.29872	-1.10247	-0.36437	-14.2478	1 .	54 x 55	X q28	biglycan
FPR3	179	FPR3	FPR3	0.697112	0.652882	2.29862	-0.697112	-0.259669	-9.79154	1 .	55 x 51	19 q13	formyl peptide receptor 3
SLIT3	180	SLIT3	SLIT3	0.844151	0.806036	2.29134	-0.844151	-0.486099	-20.255	1 .	55 x 55	5 q35	slit guidance ligand 3
AKNA	181	AKNA	AKNA	0.753495	0.625448	2.29103	-0.753495	-0.271748	-10.2825	1 .	55 x 51	9 q32	AT-hook transcription factor
ABI3BP	182	ABI3BP	ABI3BP	0.421663	0.622841	2.28639	-0.421663	-0.226634	-8.47319	1 .	53 x 51	3 q12	ABI family member 3 binding protein
VOPP1	183	VOPP1	VOPP1	1.01007	0.722972	2.28576	-1.01007	-0.358984	-14.0057	1 .	55 x 52	7 p11	VOPP1 WW domain binding protein
PTPRS	184	PTPRS	PTPRS	0.60677	0.622887	2.2836	-0.60677	-0.308601	-11.8141	1 .	51 x 55	19 p13	protein tyrosine phosphatase receptor type S
CRISPLD2	185	CRISPLD2	CRISPLD2	0.859365	0.602854	2.27613	-0.859365	-0.341228	-13.219	1 .	55 x 48	16 q24	cysteine rich secretory protein LCCL domain containing 2
ARHGDIB	186	ARHGDIB	ARHGDIB	1.3435	0.784003	2.26742	-1.3435	-0.41586	-16.6514	1 .	55 x 52	12 p12	Rho GDP dissociation inhibitor beta
IL33	187	IL33	IL33	0.735976	0.623701	2.25976	-0.735976	-0.188543	-6.99103	0.999999999997844 .	51 x 51	9 p24	interleukin 33
PLAC9	188	PLAC9	PLAC9	0.449401	0.656038	2.25865	-0.449401	-0.38351	-15.1215	1 .	53 x 55	10 q22	placenta associated 9
LIMS2	189	LIMS2	LIMS2	0.575561	0.635613	2.25765	-0.575561	-0.232178	-8.69212	1 .	51 x 55	2 q14	LIM zinc finger domain containing 2
CLEC2B	190	CLEC2B	CLEC2B	0.834065	0.694208	2.25698	-0.834065	-0.377241	-14.8329	1 .	55 x 48	12 p13	C-type lectin domain family 2 member B
PODN	191	PODN	PODN	0.520289	0.703615	2.2523	-0.520289	-0.387518	-15.3072	1 .	54 x 55	1 p32	podocan
MT2A	192	MT2A	MT2A	2.46769	0.922984	2.25081	-2.46769	-0.403298	-16.0489	1 .	55 x 55	16 q13	metallothionein 2A
CIITA	193	CIITA	CIITA	0.930138	0.703532	2.24792	-0.930138	-0.304189	-11.6278	1 .	55 x 51	16 p13	class II major histocompatibility complex transactivator
HLA-DMA	194	HLA-DMA	HLA-DMA	1.08461	0.763063	2.2476	-1.08461	-0.318633	-12.2408	1 .	55 x 52	CHR_HSCHR6_MHC_DBB_CTG1 p21	major histocompatibility complex, class II, DM alpha
ANXA6	195	ANXA6	ANXA6	0.748991	0.684843	2.24674	-0.748991	-0.409278	-16.3343	1 .	55 x 53	5 q33	annexin A6
COL6A2	196	COL6A2	COL6A2	2.09793	1.03091	2.24588	-2.09793	-0.586214	-26.3487	1 .	55 x 55	21 q22	collagen type VI alpha 2 chain
FMOD	197	FMOD	FMOD	0.64534	0.673307	2.24503	-0.64534	-0.361772	-14.1308	1 .	55 x 53	1 q32	fibromodulin
IFI30	198	IFI30	IFI30	1.12407	0.698979	2.24323	-1.12407	-0.277807	-10.5307	1 .	55 x 51	19 p13	IFI30 lysosomal thiol reductase
BCAM	199	BCAM	BCAM	1.15865	0.711192	2.24255	-1.15865	-0.305973	-11.7031	1 .	51 x 55	19 q13	basal cell adhesion molecule (Lutheran blood group)
PECAM1	200	PECAM1	PECAM1	0.850534	0.745212	2.24051	-0.850534	-0.381797	-15.0424	1 .	54 x 55	17 q23	platelet and endothelial cell adhesion molecule 1
FCER1A	201	FCER1A	FCER1A	0.650816	0.594808	2.23956	-0.650816	-0.162229	-5.98676	0.999999998624222 .	55 x 47	1 q23	Fc fragment of IgE receptor Ia
CD53	202	CD53	CD53	0.600826	0.644575	2.23239	-0.600826	-0.247934	-9.31931	1 .	55 x 51	1 p13	CD53 molecule
LPCAT1	203	LPCAT1	LPCAT1	0.477575	0.556896	2.23048	-0.477575	-0.106294	-3.89268	0.999947962876347 .	55 x 46	5 p15	lysophosphatidylcholine acyltransferase 1
OLFM1	204	OLFM1	OLFM1	0.769476	0.664702	2.22626	-0.769476	-0.391833	-15.5084	1 .	55 x 51	9 q34	olfactomedin 1
TNS2	205	TNS2	TNS2	0.818408	0.692415	2.22611	-0.818408	-0.38709	-15.2874	1 .	53 x 55	12 q13	tensin 2
LAMA4	206	LAMA4	LAMA4	0.910292	0.727498	2.2252	-0.910292	-0.42455	-17.0749	1 .	54 x 55	6 q21	laminin subunit alpha 4
KDM2B	207	KDM2B	KDM2B	0.609351	0.553277	2.22386	-0.609351	-0.109141	-3.99819	0.99996632576067 .	55 x 47	12 q24	lysine demethylase 2B
DAB2	208	DAB2	DAB2	0.871202	0.804296	2.21984	-0.871202	-0.484106	-20.1465	1 .	55 x 55	5 p13	DAB adaptor protein 2
ANPEP	209	ANPEP	ANPEP	0.422174	0.581957	2.21688	-0.422174	-0.184104	-6.8206	0.99999999999313 .	54 x 50	15 q26	alanyl aminopeptidase, membrane
CD4	210	CD4	CD4	0.674269	0.668873	2.2161	-0.674269	-0.275274	-10.4267	1 .	55 x 51	12 p13	CD4 molecule
A2M	211	A2M	A2M	1.50031	0.823799	2.21326	-1.50031	-0.289347	-11.0072	1 .	54 x 55	12 p13	alpha-2-macroglobulin
FOS	212	FOS	FOS	0.837063	0.666517	2.20746	-0.837063	-0.297451	-11.345	1 .	55 x 47	14 q24	Fos proto-oncogene, AP-1 transcription factor subunit
IGFBP4	213	IGFBP4	IGFBP4	1.40497	0.929583	2.20595	-1.40497	-0.549536	-23.9518	1 .	55 x 55	17 q21	insulin like growth factor binding protein 4
MS4A7	214	MS4A7		0.57117	0.619123	2.20142	-0.57117	-0.227989	-8.52661	1 .	54 x 52
BACE2	215	BACE2	BACE2	0.74493	0.581571	2.19951	-0.74493	-0.316968	-12.1697	1 .	55 x 47	21 q22	beta-secretase 2
C1QTNF1	216	C1QTNF1	C1QTNF1	0.57313	0.652817	2.19946	-0.57313	-0.330299	-12.7428	1 .	53 x 54	17 q25	C1q and TNF related 1
UCP2	217	UCP2	UCP2	0.745912	0.654283	2.19853	-0.745912	-0.164064	-6.05634	0.999999999094675 .	55 x 51	11 q13	uncoupling protein 2
CCL2	218	CCL2	CCL2	0.846256	0.686498	2.19827	-0.846256	-0.248648	-9.34793	1 .	55 x 50	17 q12	C-C motif chemokine ligand 2
MXRA8	219	MXRA8	MXRA8	0.578036	0.673478	2.19455	-0.578036	-0.350921	-13.6464	1 .	54 x 55	1 p36	matrix remodeling associated 8
SIGIRR	220	SIGIRR	SIGIRR	0.804544	0.553373	2.19119	-0.804544	-0.140718	-5.17566	0.999999868943601 .	51 x 51	11 p15	single Ig and TIR domain containing
CAPG	221	CAPG	CAPG	1.44724	0.690234	2.19035	-1.44724	-0.285109	-10.8316	1 .	55 x 48	2 p11	capping actin protein, gelsolin like
MPEG1	222	MPEG1	MPEG1	0.98967	0.779806	2.18838	-0.98967	-0.374893	-14.7254	1 .	55 x 53	11 q12	macrophage expressed 1
C1QC	223	C1QC	C1QC	0.99373	0.7865	2.18432	-0.99373	-0.386809	-15.2743	1 .	55 x 55	1 p36	complement C1q C chain
PCOLCE	224	PCOLCE	PCOLCE	0.760816	0.763079	2.18362	-0.760816	-0.492336	-20.5974	1 .	55 x 55	7 q22	procollagen C-endopeptidase enhancer
PDGFRB	225	PDGFRB	PDGFRB	1.03996	0.806546	2.17891	-1.03996	-0.436579	-17.6707	1 .	55 x 55	5 q32	platelet derived growth factor receptor beta
CBLB	226	CBLB	CBLB	0.53105	0.564076	2.177	-0.53105	-0.164966	-6.09056	0.999999999264251 .	52 x 49	3 q13	Cbl proto-oncogene B
CSF1R	227	CSF1R	CSF1R	0.96141	0.697205	2.17408	-0.96141	-0.294767	-11.2328	1 .	55 x 52	5 q32	colony stimulating factor 1 receptor
ABCA8	228	ABCA8	ABCA8	0.465727	0.639997	2.17333	-0.465727	-0.286341	-10.8826	1 .	52 x 55	17 q24	ATP binding cassette subfamily A member 8
CLEC2D	229	CLEC2D	CLEC2D	0.718052	0.585095	2.17232	-0.718052	-0.167176	-6.17447	0.99999999955955 .	53 x 50	12 p13	C-type lectin domain family 2 member D
ITGA5	230	ITGA5	ITGA5	0.602148	0.631518	2.17044	-0.602148	-0.302589	-11.5605	1 .	52 x 54	12 q13	integrin subunit alpha 5
EVL	231	EVL	EVL	1.26378	0.603174	2.17021	-1.26378	-0.253239	-9.53222	1 .	55 x 50	14 q32	Enah/Vasp-like
BST2	232	BST2	BST2	0.603582	0.655794	2.16901	-0.603582	-0.282688	-10.7316	1 .	55 x 52	19 p13	bone marrow stromal cell antigen 2
HSPG2	233	HSPG2	HSPG2	2.03663	0.816546	2.16806	-2.03663	-0.444007	-18.0444	1 .	55 x 55	1 p36	heparan sulfate proteoglycan 2
OLFML3	234	OLFML3	OLFML3	0.400462	0.598783	2.16449	-0.400462	-0.325562	-12.5382	1 .	52 x 54	1 p13	olfactomedin like 3
FGD5	235	FGD5	FGD5	0.475271	0.594401	2.16379	-0.475271	-0.154968	-5.71205	0.999999993118125 .	51 x 53	3 p25	FYVE, RhoGEF and PH domain containing 5
FXYD5	236	FXYD5	FXYD5	1.05603	0.714505	2.16284	-1.05603	-0.334577	-12.9285	1 .	55 x 52	19 q13	FXYD domain containing ion transport regulator 5
PREX1	237	PREX1	PREX1	0.612489	0.59554	2.1601	-0.612489	-0.230678	-8.63282	1 .	55 x 51	20 q13	phosphatidylinositol-3,4,5-trisphosphate dependent Rac exchange factor 1
PLAAT4	238	PLAAT4	PLAAT4	0.479114	0.593639	2.15994	-0.479114	-0.143957	-5.29728	0.999999931256638 .	52 x 50	11 q12	phospholipase A and acyltransferase 4
ANK2	239	ANK2	ANK2	0.619128	0.695216	2.15346	-0.619128	-0.408398	-16.2921	1 .	55 x 55	4 q25	ankyrin 2
S100A4	240	S100A4	S100A4	1.95912	1.01065	2.15175	-1.95912	-0.560346	-24.6355	1 .	55 x 55	1 q21	S100 calcium binding protein A4
FCGRT	241	FCGRT	FCGRT	1.40459	0.87288	2.15076	-1.40459	-0.526792	-22.5681	1 .	55 x 55	19 q13	Fc fragment of IgG receptor and transporter
SNED1	242	SNED1	SNED1	0.492553	0.634107	2.1465	-0.492553	-0.225632	-8.43373	1 .	53 x 53	2 q37	sushi, nidogen and EGF like domains 1
TCIRG1	243	TCIRG1	TCIRG1	0.803198	0.592209	2.14124	-0.803198	-0.245745	-9.23171	1 .	55 x 50	11 q13	T cell immune regulator 1, ATPase H+ transporting V0 subunit a3
EMP3	244	EMP3	EMP3	1.19249	0.846637	2.13972	-1.19249	-0.479736	-19.91	1 .	55 x 55	19 q13	epithelial membrane protein 3
CPE	245	CPE	CPE	0.808106	0.625197	2.13633	-0.808106	-0.319133	-12.2622	1 .	53 x 52	4 q32	carboxypeptidase E
FGL2	246	FGL2	FGL2	1.1641	0.856241	2.13173	-1.1641	-0.445726	-18.1315	1 .	55 x 55	7 q11	fibrinogen like 2
ID2	247	ID2	ID2	0.913143	0.632876	2.13138	-0.913143	-0.369639	-14.4861	1 .	55 x 50	2 p25	inhibitor of DNA binding 2
FBLN5	248	FBLN5	FBLN5	0.43357	0.631125	2.13138	-0.43357	-0.33098	-12.7723	1 .	52 x 55	14 q32	fibulin 5
FNBP1	249	FNBP1	FNBP1	1.396	0.624328	2.13036	-1.396	-0.348415	-13.5354	1 .	55 x 51	9 q34	formin binding protein 1
SELENOM	250	SELENOM	SELENOM	0.915012	0.802451	2.12951	-0.915012	-0.508348	-21.4958	1 .	55 x 55	22 q12	selenoprotein M
TMSB4X	251	TMSB4X	TMSB4X	4.22375	0.791264	2.12887	-2.83746	-0.494105	-20.6953	1 .	55 x 53	X p22	thymosin beta 4 X-linked
SERPING1	252	SERPING1	SERPING1	1.30673	0.946312	2.12726	-1.30673	-0.546249	-23.7473	1 .	55 x 55	11 q12	serpin family G member 1
SAMHD1	253	SAMHD1	SAMHD1	0.713704	0.650019	2.11951	-0.713704	-0.371721	-14.5808	1 .	55 x 52	20 q11	SAM and HD domain containing deoxynucleoside triphosphate triphosphohydrolase 1
MFGE8	254	MFGE8	MFGE8	1.3838	0.603773	2.11271	-1.3838	-0.245251	-9.21197	1 .	51 x 52	15 q26	milk fat globule-EGF factor 8 protein
FGFR1	255	FGFR1	FGFR1	0.83287	0.674507	2.11157	-0.83287	-0.36987	-14.4966	1 .	53 x 55	8 p11	fibroblast growth factor receptor 1
ADAMTS2	256	ADAMTS2	ADAMTS2	0.457694	0.60302	2.10725	-0.457694	-0.200874	-7.46688	0.999999999999926 .	52 x 52	5 q35	ADAM metallopeptidase with thrombospondin type 1 motif 2
SPI1	257	SPI1	SPI1	0.787769	0.669527	2.1026	-0.787769	-0.323207	-12.4369	1 .	55 x 51	11 p11	Spi-1 proto-oncogene
HLA-A	258	HLA-A	HLA-A	2.25631	0.894544	2.1004	-2.25631	-0.576866	-25.7164	1 .	55 x 54	CHR_HSCHR6_MHC_MCF_CTG1 p22	major histocompatibility complex, class I, A
COL5A1	259	COL5A1	COL5A1	0.844179	0.685173	2.10026	-0.844179	-0.402131	-15.9935	1 .	54 x 55	9 q34	collagen type V alpha 1 chain
ETS1	260	ETS1	ETS1	0.737393	0.647662	2.09582	-0.737393	-0.359261	-14.0181	1 .	55 x 52	11 q24	ETS proto-oncogene 1, transcription factor
PDLIM7	261	PDLIM7	PDLIM7	0.900074	0.573662	2.09566	-0.900074	-0.177982	-6.58625	0.999999999967571 .	55 x 46	5 q35	PDZ and LIM domain 7
VIM	262	VIM	VIM	3.17119	1.1068	2.0915	-3.17119	-0.583266	-26.1476	1 .	55 x 55	10 p13	vimentin
TGFBR2	263	TGFBR2	TGFBR2	1.08846	0.739356	2.0896	-1.08846	-0.390504	-15.4463	1 .	54 x 55	3 p24	transforming growth factor beta receptor 2
GGT5	264	GGT5	GGT5	0.551051	0.636634	2.08801	-0.551051	-0.238486	-8.94232	1 .	52 x 54	22 q11	gamma-glutamyltransferase 5
TNS1	265	TNS1	TNS1	1.28123	0.781721	2.08607	-1.28123	-0.418739	-16.7911	1 .	54 x 55	2 q35	tensin 1
ANGPTL2	266	ANGPTL2	ANGPTL2	0.808897	0.645776	2.08147	-0.808897	-0.322321	-12.3988	1 .	53 x 53	9 q33	angiopoietin like 2
THBS2	267	THBS2	THBS2	1.05794	0.787573	2.07755	-1.05794	-0.349532	-13.5848	1 .	55 x 53	6 q27	thrombospondin 2
FERMT2	268	FERMT2	FERMT2	0.487415	0.599771	2.07753	-0.487415	-0.176424	-6.52674	0.999999999952279 .	51 x 52	14 q22	fermitin family member 2
PMP22	269	PMP22	PMP22	0.869154	0.748762	2.07528	-0.869154	-0.487984	-20.358	1 .	55 x 55	17 p12	peripheral myelin protein 22
ZFP36	270	ZFP36	ZFP36	1.22085	0.684597	2.07499	-1.22085	-0.42504	-17.099	1 .	55 x 48	19 q13	ZFP36 ring finger protein
PLPP3	271	PLPP3	PLPP3	1.18331	0.764445	2.07478	-1.18331	-0.385066	-15.1935	1 .	54 x 55	1 p32	phospholipid phosphatase 3
LMCD1	272	LMCD1	LMCD1	0.411974	0.590358	2.07293	-0.411974	-0.189467	-7.02657	0.999999999998312 .	51 x 53	3 p25	LIM and cysteine rich domains 1
CDH5	273	CDH5	CDH5	0.703962	0.662925	2.06863	-0.703962	-0.286428	-10.8862	1 .	52 x 55	16 q21	cadherin 5
TIMP2	274	TIMP2	TIMP2	1.39714	0.875718	2.0686	-1.39714	-0.602794	-27.5102	1 .	55 x 55	17 q25	TIMP metallopeptidase inhibitor 2
TAP1	275	TAP1	TAP1	1.42858	0.619936	2.06793	-1.42858	-0.147888	-5.44511	0.999999969186341 .	55 x 48	CHR_HSCHR6_MHC_APD_CTG1 p21	transporter 1, ATP binding cassette subfamily B member
RARRES2	276	RARRES2	RARRES2	0.70515	0.703565	2.06744	-0.70515	-0.461826	-18.9601	1 .	55 x 55	7 q36	retinoic acid receptor responder 2
IFITM1	277	IFITM1	IFITM1	0.823383	0.713298	2.06699	-0.823383	-0.430985	-17.3922	1 .	55 x 54	11 p15	interferon induced transmembrane protein 1
ZBTB47	278	ZBTB47	ZBTB47	0.572357	0.570565	2.0667	-0.572357	-0.1945	-7.22046	0.999999999999565 .	51 x 50	3 p22	zinc finger and BTB domain containing 47
UGDH	279	UGDH	UGDH	0.641385	0.562632	2.06666	-0.641385	-0.232197	-8.69286	1 .	52 x 48	4 p14	UDP-glucose 6-dehydrogenase
FCER1G	280	FCER1G	FCER1G	0.93014	0.696277	2.06559	-0.93014	-0.321413	-12.3598	1 .	55 x 53	1 q23	Fc fragment of IgE receptor Ig
AKT3	281	AKT3	AKT3	0.575945	0.584633	2.06311	-0.575945	-0.205202	-7.63477	0.999999999999978 .	52 x 52	CHR_HSCHR1_3_CTG32_1 q44	AKT serine/threonine kinase 3
PRSS23	282	PRSS23	PRSS23	1.07263	0.667723	2.06287	-1.07263	-0.0815259	-2.97862	0.998525940431719 .	51 x 55	11 q14	serine protease 23
ARHGAP18	283	ARHGAP18	ARHGAP18	0.772069	0.556825	2.06114	-0.772069	-0.217645	-8.12005	0.999999999999999 .	52 x 51	6 q22	Rho GTPase activating protein 18
ISLR	284	ISLR	ISLR	0.424411	0.610877	2.0605	-0.424411	-0.272682	-10.3206	1 .	53 x 53	15 q24	immunoglobulin superfamily containing leucine rich repeat
MXRA7	285	MXRA7	MXRA7	1.03329	0.682083	2.05776	-1.03329	-0.423335	-17.0153	1 .	54 x 53	17 q25	matrix remodeling associated 7
NTRK2	286	NTRK2	NTRK2	0.653073	0.669957	2.05498	-0.653073	-0.404745	-16.1177	1 .	53 x 53	9 q21	neurotrophic receptor tyrosine kinase 2
PBXIP1	287	PBXIP1	PBXIP1	0.996101	0.680149	2.04842	-0.996101	-0.354046	-13.7852	1 .	55 x 52	1 q21	PBX homeobox interacting protein 1
PLEKHO1	288	PLEKHO1	PLEKHO1	0.724965	0.626708	2.04762	-0.724965	-0.314999	-12.0857	1 .	55 x 51	1 q21	pleckstrin homology domain containing O1
PARP14	289	PARP14	PARP14	0.591886	0.562705	2.04717	-0.591886	-0.148339	-5.46209	0.999999971936101 .	53 x 49	3 q21	poly(ADP-ribose) polymerase family member 14
PAM	290	PAM	PAM	0.948677	0.630436	2.04706	-0.948677	-0.306347	-11.7189	1 .	53 x 53	5 q21	peptidylglycine alpha-amidating monooxygenase
A4GALT	291	A4GALT	A4GALT	0.594433	0.645702	2.04462	-0.594433	-0.353209	-13.748	1 .	53 x 55	22 q13	alpha 1,4-galactosyltransferase (P blood group)
FXYD6	292	FXYD6	FXYD6	0.521409	0.60226	2.04354	-0.521409	-0.0750443	-2.74041	0.996890722457468 .	53 x 47	11 q23	FXYD domain containing ion transport regulator 6
ARHGEF1	293	ARHGEF1	ARHGEF1	1.35788	0.608969	2.04332	-1.35788	-0.306236	-11.7142	1 .	55 x 49	19 q13	Rho guanine nucleotide exchange factor 1
TMEM176A	294	TMEM176A	TMEM176A	0.366845	0.577353	2.03105	-0.366845	-0.243865	-9.15662	1 .	55 x 51	7 q36	transmembrane protein 176A
FCGR2B	295	FCGR2B	FCGR2B	0.369526	0.566428	2.02837	-0.369526	-0.203828	-7.58141	0.999999999999968 .	55 x 50	1 q23	Fc fragment of IgG receptor IIb
CST3	296	CST3	CST3	2.96606	0.769817	2.02438	-2.27291	-0.56356	-24.8423	1 .	55 x 55	20 p11	cystatin C
HTRA1	297	HTRA1	HTRA1	1.15387	0.73578	2.02418	-1.15387	-0.37098	-14.5471	1 .	54 x 55	10 q26	HtrA serine peptidase 1
AIF1	298	AIF1	AIF1	0.685405	0.626138	2.02265	-0.685405	-0.306941	-11.7439	1 .	55 x 51	CHR_HSCHR6_MHC_SSTO_CTG1 p21	allograft inflammatory factor 1
GYPC	299	GYPC	GYPC	0.464076	0.603387	2.02083	-0.464076	-0.217633	-8.11956	0.999999999999999 .	52 x 52	2 q14	glycophorin C (Gerbich blood group)
CDC42EP5	300	CDC42EP5	CDC42EP5	0.687996	0.577602	2.02005	-0.687996	-0.278127	-10.5438	1 .	54 x 48	CHR_HSCHR19_4_CTG3_1 q13	CDC42 effector protein 5
LBH	301	LBH	LBH	1.41968	0.645204	2.01431	-1.41968	-0.08454	-3.08952	0.998976769270391 .	51 x 55	2 p23	LBH regulator of WNT signaling pathway
GLS	302	GLS	GLS	0.882872	0.521295	2.0075	-0.882872	-0.162208	-5.98595	0.999999998617534 .	54 x 46	2 q32	glutaminase
C1QA	303	C1QA	C1QA	0.479057	0.628989	2.00585	-0.479057	-0.208851	-7.77666	0.999999999999993 .	53 x 52	1 p36	complement C1q A chain
IFITM3	304	IFITM3	IFITM3	2.73056	0.969881	2.00564	-2.73056	-0.517901	-22.0459	1 .	55 x 55	11 p15	interferon induced transmembrane protein 3
SLCO2B1	305	SLCO2B1	SLCO2B1	0.829728	0.629888	2.00348	-0.829728	-0.173462	-6.41374	0.999999999901474 .	55 x 51	11 q13	solute carrier organic anion transporter family member 2B1
DNM1	306	DNM1	DNM1	0.636026	0.659113	2.00303	-0.636026	-0.347217	-13.4825	1 .	53 x 54	9 q34	dynamin 1
COL15A1	307	COL15A1	COL15A1	0.941483	0.757035	2.00296	-0.941483	-0.396911	-15.7467	1 .	54 x 55	9 q22	collagen type XV alpha 1 chain
IFITM2	308	IFITM2	IFITM2	1.78384	0.911679	2.00035	-1.78384	-0.517254	-22.0083	1 .	55 x 55	11 p15	interferon induced transmembrane protein 2
CAVIN3	309	CAVIN3	CAVIN3	0.487744	0.586104	1.99716	-0.487744	-0.150712	-5.55149	0.99999998291386 .	52 x 51	11 p15	caveolae associated protein 3
PLXND1	310	PLXND1	PLXND1	1.094	0.788422	1.99705	-1.094	-0.389947	-15.4204	1 .	55 x 55	3 q22	plexin D1
NLGN2	311	NLGN2	NLGN2	0.488683	0.586102	1.99622	-0.488683	-0.183029	-6.77941	0.999999999990943 .	52 x 51	17 p13	neuroligin 2
SDCBP	312	SDCBP	SDCBP	1.33928	0.754078	1.99292	-1.33928	-0.434906	-17.5871	1 .	55 x 54	8 q12	syndecan binding protein
MOB3A	313	MOB3A	MOB3A	0.77997	0.562095	1.99262	-0.77997	-0.251684	-9.46974	1 .	55 x 49	19 p13	MOB kinase activator 3A
LIMS1	314	LIMS1	LIMS1	0.780329	0.533955	1.99226	-0.780329	-0.173641	-6.42055	0.999999999905653 .	55 x 46	2 q12	LIM zinc finger domain containing 1
COLEC12	315	COLEC12	COLEC12	0.582447	0.663595	1.9825	-0.582447	-0.314521	-12.0654	1 .	54 x 54	18 p11	collectin subfamily member 12
TXNIP	316	TXNIP	TXNIP	2.33522	0.568617	1.98227	-2.33522	-0.2188	-8.16528	1 .	52 x 53	1 q21	thioredoxin interacting protein
TWIST2	317	TWIST2	TWIST2	0.584875	0.609775	1.98007	-0.584875	-0.250228	-9.41128	1 .	52 x 51	2 q37	twist family bHLH transcription factor 2
VWA5A	318	VWA5A	VWA5A	0.507511	0.565987	1.9774	-0.507511	-0.133991	-4.92357	0.999999521702189 .	52 x 48	11 q24	von Willebrand factor A domain containing 5A
TBCB	319	TBCB	TBCB	1.02296	0.582125	1.97278	-1.02296	-0.219401	-8.18884	1 .	55 x 49	19 q13	tubulin folding cofactor B
STK4	320	STK4	STK4	0.7357	0.549627	1.97235	-0.7357	-0.198254	-7.36546	0.999999999999845 .	55 x 47	20 q13	serine/threonine kinase 4
RHOB	321	RHOB	RHOB	1.46171	0.662639	1.97227	-1.46171	-0.392843	-15.5557	1 .	52 x 55	2 p24	ras homolog family member B
PDGFRL	322	PDGFRL	PDGFRL	0.33475	0.550015	1.96783	-0.33475	-0.328088	-12.6472	1 .	52 x 53	8 p22	platelet derived growth factor receptor like
PACS1	323	PACS1	PACS1	0.521065	0.548093	1.96384	-0.521065	-0.0827443	-3.02344	0.998726428227156 .	55 x 46	11 q13	phosphofurin acidic cluster sorting protein 1
ZCCHC24	324	ZCCHC24	ZCCHC24	0.80891	0.687919	1.96368	-0.80891	-0.457615	-18.7412	1 .	54 x 55	10 q22	zinc finger CCHC-type containing 24
MYADM	325	MYADM	MYADM	0.980996	0.716115	1.96344	-0.980996	-0.410281	-16.3824	1 .	55 x 54	19 q13	myeloid associated differentiation marker
PLSCR1	326	PLSCR1	PLSCR1	1.1723	0.710208	1.9632	-1.1723	-0.38278	-15.0878	1 .	55 x 52	3 q24	phospholipid scramblase 1
COL18A1	327	COL18A1	COL18A1	0.876712	0.615396	1.9565	-0.876712	-0.282768	-10.7349	1 .	51 x 55	21 q22	collagen type XVIII alpha 1 chain
CALHM2	328	CALHM2	CALHM2	0.445024	0.578585	1.95287	-0.445024	-0.181596	-6.7245	0.999999999986942 .	53 x 51	10 q24	calcium homeostasis modulator family member 2
SELENOP	329	SELENOP	SELENOP	2.61216	0.752117	1.95219	-2.61216	-0.108735	-3.98313	0.999964145156329 .	51 x 55	5 p12	selenoprotein P
VAMP5	330	VAMP5	VAMP5	0.617196	0.57447	1.94775	-0.617196	-0.236141	-8.84918	1 .	52 x 51	2 p11	vesicle associated membrane protein 5
PDGFRA	331	PDGFRA	PDGFRA	0.691574	0.722825	1.94748	-0.691574	-0.44876	-18.2859	1 .	55 x 55	4 q12	platelet derived growth factor receptor alpha
ZBTB20	332	ZBTB20	ZBTB20	0.450756	0.562631	1.94714	-0.450756	-0.0999117	-3.65651	0.999867161862524 .	51 x 51	3 q13	zinc finger and BTB domain containing 20
IL10RA	333	IL10RA	IL10RA	0.695092	0.620417	1.94397	-0.695092	-0.247891	-9.31759	1 .	55 x 51	11 q23	interleukin 10 receptor subunit alpha
LPAR1	334	LPAR1	LPAR1	0.623962	0.568021	1.94099	-0.623962	-0.207763	-7.73431	0.99999999999999 .	51 x 51	9 q31	lysophosphatidic acid receptor 1
EMILIN1	335	EMILIN1	EMILIN1	0.373383	0.559117	1.9292	-0.373383	-0.229735	-8.59553	1 .	53 x 51	2 p23	elastin microfibril interfacer 1
GASK1B	336	GASK1B	GASK1B	0.561225	0.595489	1.92368	-0.561225	-0.20353	-7.56986	0.999999999999965 .	51 x 55	4 q32	golgi associated kinase 1B
APP	337	APP	APP	2.2257	0.509735	1.91744	-2.2257	-0.400554	-15.9187	1 .	53 x 48	21 q21	amyloid beta precursor protein
CYP26B1	338	CYP26B1	CYP26B1	0.722059	0.628917	1.917	-0.722059	-0.308302	-11.8015	1 .	52 x 52	2 p13	cytochrome P450 family 26 subfamily B member 1
ADGRE5	339	ADGRE5	ADGRE5	0.648717	0.63887	1.91623	-0.648717	-0.309178	-11.8385	1 .	55 x 52	19 p13	adhesion G protein-coupled receptor E5
AXL	340	AXL	AXL	0.570712	0.614354	1.91419	-0.570712	-0.267547	-10.1111	1 .	52 x 53	19 q13	AXL receptor tyrosine kinase
DLC1	341	DLC1	DLC1	0.486313	0.585725	1.91158	-0.486313	-0.158536	-5.84691	0.999999996850977 .	51 x 55	8 p22	DLC1 Rho GTPase activating protein
WDR6	342	WDR6	WDR6	0.861073	0.589867	1.91152	-0.861073	-0.263383	-9.94195	1 .	51 x 53	3 p21	WD repeat domain 6
MSN	343	MSN	MSN	1.42824	0.66771	1.90396	-1.42824	-0.333793	-12.8944	1 .	55 x 50	X q12	moesin
PPP1R18	344	PPP1R18	PPP1R18	0.868915	0.656006	1.90367	-0.868915	-0.322376	-12.4012	1 .	55 x 52	CHR_HSCHR6_MHC_COX_CTG1 p21	protein phosphatase 1 regulatory subunit 18
RNF213	345	RNF213	RNF213	1.09534	0.647951	1.90039	-1.09534	-0.250195	-9.40997	1 .	55 x 51	17 q25	ring finger protein 213
LGALS1	346	LGALS1	LGALS1	1.7634	0.818812	1.90016	-1.7634	-0.397549	-15.7768	1 .	55 x 55	22 q13	galectin 1
OSMR	347	OSMR	OSMR	0.739121	0.545995	1.89994	-0.739121	-0.296531	-11.3065	1 .	53 x 47	5 p13	oncostatin M receptor
CELF2	348	CELF2	CELF2	0.50223	0.608408	1.89567	-0.50223	-0.188781	-7.00018	0.999999999997976 .	55 x 51	10 p14	CUGBP Elav-like family member 2
APOL3	349	APOL3	APOL3	0.407809	0.571374	1.89478	-0.407809	-0.208081	-7.74668	0.999999999999991 .	52 x 51	22 q12	apolipoprotein L3
EMP1	350	EMP1	EMP1	1.69044	0.81268	1.89308	-1.69044	-0.567616	-25.1056	1 .	55 x 55	12 p13	epithelial membrane protein 1
IFI16	351	IFI16	IFI16	1.72231	0.75593	1.8886	-1.72231	-0.502125	-21.1432	1 .	55 x 52	1 q23	interferon gamma inducible protein 16
PRCP	352	PRCP	PRCP	0.750895	0.563337	1.88816	-0.750895	-0.302985	-11.5771	1 .	51 x 52	11 q14	prolylcarboxypeptidase
VASH1	353	VASH1	VASH1	0.753671	0.581318	1.88539	-0.753671	-0.196774	-7.30826	0.999999999999767 .	53 x 50	14 q24	vasohibin 1
TGFB1	354	TGFB1	TGFB1	0.825017	0.634728	1.88303	-0.825017	-0.336762	-13.0237	1 .	55 x 51	19 q13	transforming growth factor beta 1
TRIM65	355	TRIM65	TRIM65	0.604899	0.531247	1.88001	-0.604899	-0.17782	-6.58005	0.999999999966234 .	55 x 46	17 q25	tripartite motif containing 65
CLIC4	356	CLIC4	CLIC4	1.21412	0.628374	1.87692	-1.21412	-0.297277	-11.3377	1 .	55 x 49	1 p36	chloride intracellular channel 4
FKBP10	357	FKBP10	FKBP10	0.521734	0.603782	1.87616	-0.521734	-0.222959	-8.32854	1 .	53 x 52	17 q21	FKBP prolyl isomerase 10
PRRX1	358	PRRX1	PRRX1	0.959289	0.810243	1.87392	-0.959289	-0.503402	-21.2152	1 .	55 x 55	1 q24	paired related homeobox 1
GNAQ	359	GNAQ	GNAQ	0.765754	0.621193	1.8733	-0.765754	-0.402067	-15.9904	1 .	55 x 52	9 q21	G protein subunit alpha q
TMEM173	360	TMEM173		1.01712	0.719282	1.87325	-1.01712	-0.418456	-16.7773	1 .	55 x 53
CYBA	361	CYBA	CYBA	1.26266	0.686533	1.87284	-1.26266	-0.279888	-10.6162	1 .	55 x 52	16 q24	cytochrome b-245 alpha chain
TSC22D3	362	TSC22D3	TSC22D3	0.835667	0.643671	1.87238	-0.835667	-0.344847	-13.378	1 .	54 x 53	X q22	TSC22 domain family member 3
TRIP10	363	TRIP10	TRIP10	0.90128	0.600945	1.87131	-0.90128	-0.380783	-14.9956	1 .	55 x 48	19 p13	thyroid hormone receptor interactor 10
ZNFX1	364	ZNFX1	ZNFX1	0.837515	0.575266	1.87053	-0.837515	-0.271872	-10.2875	1 .	55 x 49	20 q13	zinc finger NFX1-type containing 1
CARD8	365	CARD8	CARD8	1.02096	0.629342	1.86941	-1.02096	-0.280525	-10.6425	1 .	54 x 52	19 q13	caspase recruitment domain family member 8
TRIM22	366	TRIM22	TRIM22	0.905049	0.64717	1.86754	-0.905049	-0.350302	-13.6189	1 .	55 x 51	11 p15	tripartite motif containing 22
LHFPL6	367	LHFPL6	LHFPL6	0.532982	0.629014	1.86491	-0.532982	-0.277	-10.4975	1 .	52 x 55	13 q14	LHFPL tetraspan subfamily member 6
SERPINB6	368	SERPINB6	SERPINB6	0.909777	0.586689	1.86281	-0.909777	-0.299294	-11.4221	1 .	55 x 49	6 p25	serpin family B member 6
TNS3	369	TNS3	TNS3	0.623185	0.592672	1.86172	-0.623185	-0.247016	-9.28258	1 .	53 x 51	7 p12	tensin 3
FHL3	370	FHL3	FHL3	0.623713	0.556989	1.86119	-0.623713	-0.154054	-5.67754	0.999999991615997 .	52 x 48	1 p34	four and a half LIM domains 3
RCN3	371	RCN3	RCN3	0.337021	0.529796	1.8602	-0.337021	-0.268841	-10.1638	1 .	52 x 51	19 q13	reticulocalbin 3
RGS19	372	RGS19	RGS19	0.626442	0.537163	1.85846	-0.626442	-0.156428	-5.76723	0.999999994992269 .	55 x 47	20 q13	regulator of G protein signaling 19
NFKB2	373	NFKB2	NFKB2	1.13871	0.639236	1.85702	-1.13871	-0.285506	-10.848	1 .	55 x 50	10 q24	nuclear factor kappa B subunit 2
CCDC88A	374	CCDC88A	CCDC88A	0.85226	0.615804	1.85579	-0.85226	-0.290174	-11.0416	1 .	55 x 51	2 p16	coiled-coil domain containing 88A
CSF1	375	CSF1	CSF1	0.917414	0.621036	1.85517	-0.917414	-0.327427	-12.6186	1 .	52 x 53	1 p13	colony stimulating factor 1
MYO1B	376	MYO1B	MYO1B	0.857821	0.592185	1.85023	-0.857821	-0.22481	-8.40137	1 .	55 x 47	2 q32	myosin IB
RUNX1	377	RUNX1	RUNX1	1.33067	0.71927	1.84738	-1.33067	-0.417084	-16.7107	1 .	55 x 53	21 q22	RUNX family transcription factor 1
DENND5A	378	DENND5A	DENND5A	0.552546	0.557352	1.84535	-0.552546	-0.136317	-5.01066	0.999999692181452 .	51 x 50	11 p15	DENN domain containing 5A
KLF9	379	KLF9	KLF9	0.553037	0.601686	1.84486	-0.553037	-0.274821	-10.4082	1 .	52 x 54	9 q21	Kruppel like factor 9
ZNF358	380	ZNF358	ZNF358	0.721132	0.595143	1.84382	-0.721132	-0.326778	-12.5906	1 .	51 x 55	19 p13	zinc finger protein 358
CSGALNACT1	381	CSGALNACT1	CSGALNACT1	0.798808	0.558569	1.84025	-0.798808	-0.24354	-9.14366	1 .	54 x 46	8 p21	chondroitin sulfate N-acetylgalactosaminyltransferase 1
SYNE3	382	SYNE3	SYNE3	0.645527	0.591999	1.83938	-0.645527	-0.212806	-7.93084	0.999999999999998 .	52 x 52	14 q32	spectrin repeat containing nuclear envelope family member 3
MRC2	383	MRC2	MRC2	1.05204	0.647627	1.83833	-1.05204	-0.302873	-11.5725	1 .	51 x 55	17 q23	mannose receptor C type 2
DPYSL2	384	DPYSL2	DPYSL2	0.869884	0.664204	1.83817	-0.869884	-0.38421	-15.1538	1 .	55 x 53	8 p21	dihydropyrimidinase like 2
TLN1	385	TLN1	TLN1	1.459	0.632615	1.83683	-1.459	-0.358101	-13.9662	1 .	55 x 52	9 p13	talin 1
IL6ST	386	IL6ST	IL6ST	1.46394	0.657039	1.83189	-1.46394	-0.404426	-16.1025	1 .	53 x 55	5 q11	interleukin 6 signal transducer
NRP1	387	NRP1	NRP1	1.46567	0.72624	1.83016	-1.46567	-0.319921	-12.2959	1 .	52 x 55	10 p11	neuropilin 1
ASAH1	388	ASAH1	ASAH1	1.11774	0.594602	1.8267	-1.11774	-0.287749	-10.9409	1 .	55 x 49	8 p22	N-acylsphingosine amidohydrolase 1
JDP2	389	JDP2	JDP2	0.477852	0.568392	1.82473	-0.477852	-0.116147	-4.25824	0.999988971986281 .	53 x 47	14 q24	Jun dimerization protein 2
STOM	390	STOM	STOM	1.39608	0.634156	1.8228	-1.39608	-0.226712	-8.47625	1 .	51 x 55	9 q33	stomatin
PLEKHO2	391	PLEKHO2	PLEKHO2	0.481373	0.581735	1.82121	-0.481373	-0.160959	-5.93865	0.999999998167182 .	54 x 50	15 q22	pleckstrin homology domain containing O2
ADGRA2	392	ADGRA2	ADGRA2	0.579384	0.636918	1.81851	-0.579384	-0.326914	-12.5964	1 .	53 x 55	8 p11	adhesion G protein-coupled receptor A2
SLC43A3	393	SLC43A3	SLC43A3	0.826221	0.59421	1.81284	-0.826221	-0.272821	-10.3263	1 .	55 x 49	11 q12	solute carrier family 43 member 3
FAR1	394	FAR1	FAR1	0.586098	0.547783	1.8118	-0.586098	-0.146928	-5.409	0.999999962445417 .	55 x 47	11 p15	fatty acyl-CoA reductase 1
BCL3	395	BCL3	BCL3	1.07865	0.715236	1.81172	-1.07865	-0.432179	-17.4514	1 .	55 x 51	19 q13	BCL3 transcription coactivator
UNC93B1	396	UNC93B1	UNC93B1	0.755517	0.555297	1.80943	-0.755517	-0.220652	-8.23794	1 .	52 x 50	11 q13	unc-93 homolog B1, TLR signaling regulator
RBPJ	397	RBPJ	RBPJ	1.02648	0.558034	1.80673	-1.02648	-0.215455	-8.03435	0.999999999999999 .	55 x 48	4 p15	recombination signal binding protein for immunoglobulin kappa J region
EHD2	398	EHD2	EHD2	1.0316	0.694136	1.80161	-1.0316	-0.428957	-17.2919	1 .	53 x 55	19 q13	EH domain containing 2
GBP2	399	GBP2	GBP2	0.973307	0.608335	1.79928	-0.973307	-0.176662	-6.53583	0.999999999955004 .	55 x 47	1 p22	guanylate binding protein 2
LAMB2	400	LAMB2	LAMB2	1.29329	0.731422	1.79775	-1.29329	-0.429705	-17.3288	1 .	54 x 55	3 p21	laminin subunit beta 2
MAF	401	MAF	MAF	1.24756	0.674319	1.79696	-1.24756	-0.415639	-16.6407	1 .	55 x 49	16 q23	MAF bZIP transcription factor
TSPAN4	402	TSPAN4	TSPAN4	0.915302	0.707476	1.79275	-0.915302	-0.450688	-18.3845	1 .	55 x 55	11 p15	tetraspanin 4
ADCY7	403	ADCY7	ADCY7	0.607084	0.589908	1.79081	-0.607084	-0.27244	-10.3107	1 .	55 x 49	16 q12	adenylate cyclase 7
VSIR	404	VSIR	VSIR	0.697326	0.582726	1.78758	-0.697326	-0.282962	-10.7429	1 .	55 x 50	10 q22	V-set immunoregulatory receptor
CCDC69	405	CCDC69	CCDC69	0.698398	0.617731	1.78651	-0.698398	-0.381713	-15.0385	1 .	53 x 52	5 q33	coiled-coil domain containing 69
MAN1A1	406	MAN1A1	MAN1A1	0.519256	0.592502	1.78333	-0.519256	-0.204659	-7.61366	0.999999999999975 .	54 x 50	6 q22	mannosidase alpha class 1A member 1
VPS13C	407	VPS13C	VPS13C	0.784607	0.593556	1.78034	-0.784607	-0.303451	-11.5968	1 .	55 x 50	15 q22	vacuolar protein sorting 13 homolog C
CERCAM	408	CERCAM	CERCAM	0.417515	0.569983	1.77971	-0.417515	-0.214357	-7.99141	0.999999999999999 .	52 x 51	9 q34	cerebral endothelial cell adhesion molecule
ARHGEF10	409	ARHGEF10	ARHGEF10	0.523698	0.55042	1.77889	-0.523698	-0.133765	-4.91512	0.999999500986472 .	52 x 49	8 p23	Rho guanine nucleotide exchange factor 10
HLA-F	410	HLA-F	HLA-F	1.40094	0.742308	1.77712	-1.40094	-0.412471	-16.4877	1 .	55 x 52	CHR_HSCHR6_MHC_COX_CTG1 p22	major histocompatibility complex, class I, F
PIK3IP1	411	PIK3IP1	PIK3IP1	0.629531	0.557756	1.76836	-0.629531	-0.175038	-6.47385	0.999999999932903 .	55 x 47	22 q12	phosphoinositide-3-kinase interacting protein 1
PPP1R9B	412	PPP1R9B	PPP1R9B	1.12474	0.645168	1.76563	-1.12474	-0.336791	-13.0249	1 .	55 x 50	17 q21	protein phosphatase 1 regulatory subunit 9B
RALGDS	413	RALGDS	RALGDS	0.875806	0.579818	1.76325	-0.875806	-0.363141	-14.1924	1 .	55 x 48	9 q34	ral guanine nucleotide dissociation stimulator
FLOT1	414	FLOT1	FLOT1	1.00954	0.634261	1.76305	-1.00954	-0.293155	-11.1656	1 .	52 x 55	CHR_HSCHR6_MHC_COX_CTG1 p21	flotillin 1
STAT5A	415	STAT5A	STAT5A	0.722882	0.600953	1.76202	-0.722882	-0.335417	-12.9651	1 .	55 x 51	17 q21	signal transducer and activator of transcription 5A
TRIB2	416	TRIB2	TRIB2	0.540632	0.552931	1.76195	-0.540632	-0.150159	-5.53062	0.999999980803362 .	55 x 47	2 p24	tribbles pseudokinase 2
STAT5B	417	STAT5B	STAT5B	0.724409	0.546637	1.7605	-0.724409	-0.260049	-9.80689	1 .	52 x 50	17 q21	signal transducer and activator of transcription 5B
GRAMD1A	418	GRAMD1A	GRAMD1A	0.728864	0.570158	1.75604	-0.728864	-0.214265	-7.98783	0.999999999999999 .	51 x 51	19 q13	GRAM domain containing 1A
MLLT6	419	MLLT6	MLLT6	1.2915	0.610412	1.75302	-1.2915	-0.298162	-11.3747	1 .	55 x 50	17 q12	MLLT6, PHD finger containing
PHLDB1	420	PHLDB1	PHLDB1	1.08075	0.701356	1.75246	-1.08075	-0.298123	-11.3731	1 .	52 x 55	11 q23	pleckstrin homology like domain family B member 1
CDC25B	421	CDC25B	CDC25B	0.812776	0.622152	1.75217	-0.812776	-0.318004	-12.2139	1 .	55 x 50	20 p13	cell division cycle 25B
KCTD12	422	KCTD12	KCTD12	1.24502	0.661776	1.75072	-1.24502	-0.277266	-10.5084	1 .	52 x 55	13 q22	potassium channel tetramerization domain containing 12
PXN	423	PXN	PXN	0.647248	0.554445	1.75065	-0.647248	-0.248526	-9.34303	1 .	51 x 51	12 q24	paxillin
ARRB2	424	ARRB2	ARRB2	0.649285	0.560447	1.74861	-0.649285	-0.176102	-6.51443	0.999999999948329 .	55 x 48	17 p13	arrestin beta 2
RNF216	425	RNF216	RNF216	0.818966	0.520087	1.74598	-0.818966	-0.195442	-7.25682	0.999999999999664 .	54 x 46	7 p22	ring finger protein 216
EHBP1L1	426	EHBP1L1	EHBP1L1	1.38989	0.71262	1.74561	-1.38989	-0.469513	-19.364	1 .	55 x 51	11 q13	EH domain binding protein 1 like 1
SERPINF1	427	SERPINF1	SERPINF1	2.17007	0.750649	1.74195	-2.17007	-0.241867	-9.07693	1 .	53 x 55	17 p13	serpin family F member 1
SNX2	428	SNX2	SNX2	1.03174	0.550621	1.74085	-1.03174	-0.213556	-7.96013	0.999999999999998 .	55 x 48	5 q23	sorting nexin 2
RGMA	429	RGMA	RGMA	0.562559	0.591954	1.74003	-0.562559	-0.190235	-7.05613	0.999999999998625 .	51 x 50	15 q26	repulsive guidance molecule BMP co-receptor a
NABP1	430	NABP1	NABP1	1.03261	0.622005	1.73998	-1.03261	-0.310208	-11.8821	1 .	53 x 51	2 q32	nucleic acid binding protein 1
CNPY3	431	CNPY3	CNPY3	0.745389	0.56387	1.73952	-0.745389	-0.245113	-9.20645	1 .	55 x 49	6 p21	canopy FGF signaling regulator 3
IFNAR2	432	IFNAR2	IFNAR2	0.564983	0.550234	1.7376	-0.564983	-0.176726	-6.53828	0.999999999955711 .	52 x 50	21 q22	interferon alpha and beta receptor subunit 2
RARA	433	RARA	RARA	0.569243	0.566472	1.73334	-0.569243	-0.197269	-7.32741	0.999999999999797 .	52 x 50	17 q21	retinoic acid receptor alpha
TAPBP	434	TAPBP	TAPBP	1.70316	0.587135	1.73082	-1.70316	-0.254792	-9.59475	1 .	55 x 49	CHR_HSCHR6_MHC_DBB_CTG1 p21	TAP binding protein
PROS1	435	PROS1	PROS1	0.668951	0.594014	1.72894	-0.668951	-0.38888	-15.3706	1 .	55 x 47	3 q11	protein S
SLC29A1	436	SLC29A1	SLC29A1	0.981776	0.663766	1.72627	-0.981776	-0.440088	-17.8467	1 .	53 x 55	6 p21	solute carrier family 29 member 1 (Augustine blood group)
TPP1	437	TPP1	TPP1	0.982413	0.620109	1.72564	-0.982413	-0.313605	-12.0264	1 .	55 x 51	11 p15	tripeptidyl peptidase 1
ADAM9	438	ADAM9	ADAM9	0.579896	0.551041	1.72269	-0.579896	-0.257222	-9.69267	1 .	55 x 47	CHR_HSCHR8_9_CTG1 p11	ADAM metallopeptidase domain 9
TPST1	439	TPST1	TPST1	0.47799	0.581023	1.71923	-0.47799	-0.230705	-8.63386	1 .	52 x 52	7 q11	tyrosylprotein sulfotransferase 1
TAP2	440	TAP2	TAP2	0.921763	0.603468	1.71729	-0.921763	-0.27561	-10.4405	1 .	55 x 48	CHR_HSCHR6_MHC_COX_CTG1 p21	transporter 2, ATP binding cassette subfamily B member
SERPINB1	441	SERPINB1	SERPINB1	0.681144	0.552785	1.71675	-0.681144	-0.228689	-8.55422	1 .	55 x 47	6 p25	serpin family B member 1
HDAC7	442	HDAC7	HDAC7	1.23436	0.584546	1.71008	-1.23436	-0.347564	-13.4978	1 .	55 x 49	12 q13	histone deacetylase 7
RRAS	443	RRAS	RRAS	0.774891	0.596368	1.71002	-0.774891	-0.276659	-10.4835	1 .	55 x 50	19 q13	RAS related
RABGAP1L	444	RABGAP1L	RABGAP1L	0.689575	0.564027	1.70832	-0.689575	-0.254769	-9.59381	1 .	55 x 48	1 q25	RAB GTPase activating protein 1 like
FKBP9	445	FKBP9	FKBP9	1.33692	0.629391	1.7076	-1.33692	-0.397183	-15.7595	1 .	53 x 52	7 p14	FKBP prolyl isomerase 9
CYP7B1	446	CYP7B1	CYP7B1	0.595001	0.548915	1.70758	-0.595001	-0.171657	-6.34494	0.999999999847657 .	55 x 47	8 q12	cytochrome P450 family 7 subfamily B member 1
LAP3	447	LAP3	LAP3	1.51219	0.537729	1.70668	-1.51219	-0.226245	-8.45786	1 .	55 x 47	4 p15	leucine aminopeptidase 3
CTSC	448	CTSC	CTSC	1.55166	0.649141	1.70643	-1.55166	-0.227815	-8.51976	1 .	55 x 49	11 q14	cathepsin C
ANTXR1	449	ANTXR1	ANTXR1	0.858684	0.585263	1.70627	-0.858684	-0.261906	-9.88207	1 .	53 x 50	2 p13	ANTXR cell adhesion molecule 1
EID1	450	EID1	EID1	1.59051	0.643195	1.70533	-1.59051	-0.353548	-13.7631	1 .	53 x 54	15 q21	EP300 interacting inhibitor of differentiation 1
PLBD2	451	PLBD2	PLBD2	0.781551	0.535549	1.70336	-0.781551	-0.179894	-6.65934	0.999999999979909 .	53 x 47	12 q24	phospholipase B domain containing 2
ODC1	452	ODC1	ODC1	0.78533	0.555631	1.69958	-0.78533	-0.172162	-6.36416	0.999999999865064 .	55 x 46	2 p25	ornithine decarboxylase 1
APOL6	453	APOL6	APOL6	0.603565	0.567629	1.69902	-0.603565	-0.177362	-6.56256	0.999999999962166 .	52 x 49	22 q12	apolipoprotein L6
ADCY3	454	ADCY3	ADCY3	0.698961	0.573688	1.69893	-0.698961	-0.252854	-9.51674	1 .	51 x 52	2 p23	adenylate cyclase 3
ABL1	455	ABL1	ABL1	0.866253	0.533711	1.6987	-0.866253	-0.239822	-8.99548	1 .	51 x 50	9 q34	ABL proto-oncogene 1, non-receptor tyrosine kinase
IL1R1	456	IL1R1	IL1R1	1.19539	0.628613	1.69498	-1.19539	-0.357651	-13.9461	1 .	53 x 53	2 q11	interleukin 1 receptor type 1
ECE1	457	ECE1	ECE1	1.07819	0.62035	1.6944	-1.07819	-0.214288	-7.98873	0.999999999999999 .	51 x 55	1 p36	endothelin converting enzyme 1
ANKRD10	458	ANKRD10	ANKRD10	0.944927	0.630866	1.69413	-0.944927	-0.282168	-10.7102	1 .	52 x 54	13 q34	ankyrin repeat domain 10
ITGB1BP1	459	ITGB1BP1	ITGB1BP1	0.792731	0.551885	1.69218	-0.792731	-0.263079	-9.92961	1 .	55 x 47	2 p25	integrin subunit beta 1 binding protein 1
SKI	460	SKI	SKI	1.14108	0.584616	1.69214	-1.14108	-0.329248	-12.6973	1 .	51 x 52	1 p36	SKI proto-oncogene
SULF2	461	SULF2	SULF2	0.793854	0.574689	1.69105	-0.793854	-0.226516	-8.46854	1 .	55 x 46	20 q13	sulfatase 2
CAVIN1	462	CAVIN1	CAVIN1	1.99967	0.863782	1.68921	-1.99967	-0.511491	-21.6756	1 .	55 x 55	17 q21	caveolae associated protein 1
UTRN	463	UTRN	UTRN	0.799105	0.562799	1.6858	-0.799105	-0.283557	-10.7675	1 .	55 x 48	6 q24	utrophin
DENND4B	464	DENND4B	DENND4B	0.712215	0.551461	1.68568	-0.712215	-0.252951	-9.52063	1 .	51 x 50	1 q21	DENN domain containing 4B
KMT2E	465	KMT2E	KMT2E	1.26271	0.546651	1.68172	-1.26271	-0.238107	-8.92724	1 .	55 x 47	7 q22	lysine methyltransferase 2E
ROBO1	466	ROBO1	ROBO1	0.957607	0.612877	1.68145	-0.957607	-0.291442	-11.0943	1 .	55 x 47	3 p12	roundabout guidance receptor 1
PSMB10	467	PSMB10	PSMB10	0.957632	0.605225	1.68143	-0.957632	-0.268719	-10.1589	1 .	55 x 50	16 q22	proteasome 20S subunit beta 10
CSGALNACT2	468	CSGALNACT2	CSGALNACT2	0.719052	0.544913	1.67884	-0.719052	-0.267606	-10.1135	1 .	55 x 49	10 q11	chondroitin sulfate N-acetylgalactosaminyltransferase 2
IRF9	469	IRF9	IRF9	1.15495	0.607052	1.67826	-1.15495	-0.277292	-10.5095	1 .	55 x 48	14 q12	interferon regulatory factor 9
GNAI2	470	GNAI2	GNAI2	1.78812	0.75393	1.67761	-1.78812	-0.476019	-19.7102	1 .	55 x 53	3 p21	G protein subunit alpha i2
PHF19	471	PHF19	PHF19	0.722102	0.572878	1.67579	-0.722102	-0.235585	-8.8271	1 .	55 x 49	9 q33	PHD finger protein 19
HABP4	472	HABP4	HABP4	0.627888	0.55804	1.6747	-0.627888	-0.213792	-7.96935	0.999999999999998 .	51 x 50	9 q22	hyaluronan binding protein 4
TBC1D2B	473	TBC1D2B	TBC1D2B	0.811661	0.570066	1.67325	-0.811661	-0.331098	-12.7774	1 .	53 x 51	15 q25	TBC1 domain family member 2B
DDAH2	474	DDAH2	DDAH2	1.09991	0.645862	1.67268	-1.09991	-0.284988	-10.8266	1 .	55 x 48	CHR_HSCHR6_MHC_SSTO_CTG1 p21	dimethylarginine dimethylaminohydrolase 2
SEPTIN8	475	SEPTIN8	SEPTIN8	1.27709	0.557409	1.66735	-1.27709	-0.290501	-11.0551	1 .	55 x 46	5 q31	septin 8
ZYX	476	ZYX	ZYX	1.66487	0.665244	1.66733	-1.66487	-0.311714	-11.946	1 .	55 x 51	7 q34	zyxin
AKAP13	477	AKAP13	AKAP13	0.820753	0.548069	1.66415	-0.820753	-0.227448	-8.50528	1 .	53 x 47	15 q25	A-kinase anchoring protein 13
AIP	478	AIP	AIP	0.638512	0.555385	1.66407	-0.638512	-0.227371	-8.50223	1 .	53 x 49	11 q13	aryl hydrocarbon receptor interacting protein
NCOR2	479	NCOR2	NCOR2	1.33915	0.624786	1.65658	-1.33915	-0.353617	-13.7661	1 .	51 x 55	12 q24	nuclear receptor corepressor 2
GDI1	480	GDI1	GDI1	1.23488	0.570076	1.6555	-1.23488	-0.292425	-11.1352	1 .	55 x 48	X q28	GDP dissociation inhibitor 1
GAS6	481	GAS6	GAS6	1.11723	0.674123	1.65536	-1.11723	-0.37144	-14.568	1 .	55 x 51	13 q34	growth arrest specific 6
RNF130	482	RNF130	RNF130	0.90963	0.581852	1.65532	-0.90963	-0.292283	-11.1293	1 .	52 x 52	5 q35	ring finger protein 130
ODF3B	483	ODF3B	ODF3B	0.990173	0.598936	1.64888	-0.990173	-0.259012	-9.76497	1 .	55 x 49	22 q13	outer dense fiber of sperm tails 3B
KLHL5	484	KLHL5	KLHL5	0.655667	0.559501	1.64692	-0.655667	-0.252675	-9.50955	1 .	54 x 49	4 p14	kelch like family member 5
TACC1	485	TACC1	TACC1	0.91857	0.701855	1.64638	-0.91857	-0.448129	-18.2538	1 .	55 x 54	8 p11	transforming acidic coiled-coil containing protein 1
C17orf49	486	C17orf49	C17orf49	0.925154	0.553574	1.6398	-0.925154	-0.149884	-5.52029	0.999999979665915 .	55 x 47	17 p13	chromosome 17 open reading frame 49
NBL1	487	NBL1	NBL1	1.58037	0.571629	1.63851	-1.58037	-0.296167	-11.2913	1 .	55 x 47	1 p36	NBL1, DAN family BMP antagonist
TCF4	488	TCF4	TCF4	0.560595	0.562668	1.63663	-0.560595	-0.144804	-5.3291	0.999999942066695 .	51 x 51	18 q21	transcription factor 4
PCDHGC3	489	PCDHGC3	PCDHGC3	0.667048	0.553951	1.63554	-0.667048	-0.232999	-8.72461	1 .	54 x 47	5 q31	protocadherin gamma subfamily C, 3
SLC39A13	490	SLC39A13	SLC39A13	0.762972	0.576128	1.63492	-0.762972	-0.261902	-9.88192	1 .	55 x 49	11 p11	solute carrier family 39 member 13
TP53I11	491	TP53I11	TP53I11	0.667828	0.578103	1.63476	-0.667828	-0.172465	-6.37572	0.999999999874574 .	53 x 48	11 p11	tumor protein p53 inducible protein 11
COLGALT1	492	COLGALT1	COLGALT1	1.25661	0.55185	1.63377	-1.25661	-0.250551	-9.42423	1 .	55 x 48	19 p13	collagen beta(1-O)galactosyltransferase 1
CHSY1	493	CHSY1	CHSY1	0.764901	0.559374	1.63299	-0.764901	-0.320733	-12.3307	1 .	53 x 50	15 q26	chondroitin sulfate synthase 1
CD81	494	CD81	CD81	2.59114	0.518527	1.62837	-1.89799	-0.48917	-20.4231	1 .	52 x 55	11 p15	CD81 molecule
EIF4G3	495	EIF4G3	EIF4G3	0.772997	0.528546	1.6249	-0.772997	-0.222602	-8.31449	1 .	55 x 46	1 p36	eukaryotic translation initiation factor 4 gamma 3
STX7	496	STX7	STX7	1.01419	0.555057	1.62486	-1.01419	-0.247411	-9.29839	1 .	55 x 47	6 q23	syntaxin 7
MVP	497	MVP	MVP	1.32212	0.681481	1.62232	-1.32212	-0.428777	-17.2829	1 .	55 x 52	16 p11	major vault protein
LAMC1	498	LAMC1	LAMC1	1.15185	0.642558	1.62073	-1.15185	-0.316318	-12.1419	1 .	52 x 55	1 q25	laminin subunit gamma 1
PLEKHG5	499	PLEKHG5	PLEKHG5	0.781289	0.565235	1.61661	-0.781289	-0.27419	-10.3823	1 .	55 x 46	1 p36	pleckstrin homology and RhoGEF domain containing G5
CALU	500	CALU	CALU	1.1565	0.567246	1.61609	-1.1565	-0.261299	-9.8575	1 .	51 x 53	7 q32	calumenin
TRIM47	501	TRIM47	TRIM47	1.22145	0.677481	1.61176	-1.22145	-0.368775	-14.4469	1 .	55 x 50	17 q25	tripartite motif containing 47
AP2B1	502	AP2B1	AP2B1	0.691044	0.555665	1.61154	-0.691044	-0.216378	-8.07043	0.999999999999999 .	51 x 51	17 q12	adaptor related protein complex 2 subunit beta 1
HMGN4	503	HMGN4	HMGN4	0.874524	0.547458	1.61038	-0.874524	-0.171678	-6.34574	0.999999999848424 .	55 x 47	6 p22	high mobility group nucleosomal binding domain 4
CPQ	504	CPQ	CPQ	0.46986	0.556214	1.60958	-0.46986	-0.128039	-4.70112	0.999998571420541 .	51 x 50	8 q22	carboxypeptidase Q
HLA-E	505	HLA-E	HLA-E	2.87084	0.610686	1.60649	-2.1777	-0.534591	-23.0345	1 .	55 x 51	CHR_HSCHR6_MHC_QBL_CTG1 p22	major histocompatibility complex, class I, E
MMP14	506	MMP14	MMP14	1.33988	0.618464	1.60456	-1.33988	-0.356995	-13.9167	1 .	55 x 50	14 q11	matrix metallopeptidase 14
GNA13	507	GNA13	GNA13	0.701491	0.531116	1.60109	-0.701491	-0.167931	-6.20316	0.999999999630947 .	53 x 47	17 q24	G protein subunit alpha 13
RNF146	508	RNF146	RNF146	0.884221	0.544107	1.60069	-0.884221	-0.248304	-9.33412	1 .	52 x 49	6 q22	ring finger protein 146
MBNL1	509	MBNL1	MBNL1	1.44618	0.68252	1.59834	-1.44618	-0.411946	-16.4624	1 .	55 x 52	3 q25	muscleblind like splicing regulator 1
OPTN	510	OPTN	OPTN	1.17795	0.602401	1.59464	-1.17795	-0.327736	-12.632	1 .	55 x 48	10 p13	optineurin
SHFL	511	SHFL	SHFL	0.604165	0.541647	1.59306	-0.604165	-0.169776	-6.27333	0.99999999976128 .	52 x 48	19 p13	shiftless antiviral inhibitor of ribosomal frameshifting
TRIM8	512	TRIM8	TRIM8	1.40313	0.603671	1.5926	-1.40313	-0.272896	-10.3294	1 .	52 x 53	10 q24	tripartite motif containing 8
CD47	513	CD47	CD47	0.972691	0.610102	1.59226	-0.972691	-0.2514	-9.45833	1 .	55 x 48	3 q13	CD47 molecule
TMEM230	514	TMEM230	TMEM230	0.894407	0.602929	1.5905	-0.894407	-0.370848	-14.541	1 .	52 x 54	20 p12	transmembrane protein 230
LASP1	515	LASP1	LASP1	1.24471	0.591227	1.58851	-1.24471	-0.283534	-10.7665	1 .	53 x 51	17 q12	LIM and SH3 protein 1
CBX6	516	CBX6	CBX6	0.899515	0.5962	1.58539	-0.899515	-0.301258	-11.5046	1 .	55 x 49	22 q13	chromobox 6
IDS	517	IDS	IDS	1.12343	0.580478	1.58462	-1.12343	-0.289478	-11.0126	1 .	55 x 47	X q28	iduronate 2-sulfatase
TRAF3	518	TRAF3	TRAF3	0.813924	0.507716	1.58397	-0.813924	-0.140636	-5.17257	0.999999866800878 .	55 x 46	14 q32	TNF receptor associated factor 3
SLCO3A1	519	SLCO3A1	SLCO3A1	0.614033	0.549888	1.58319	-0.614033	-0.244464	-9.18055	1 .	55 x 48	15 q26	solute carrier organic anion transporter family member 3A1
NAGA	520	NAGA	NAGA	0.615123	0.53065	1.5821	-0.615123	-0.126732	-4.65235	0.999998195002161 .	52 x 48	22 q13	alpha-N-acetylgalactosaminidase
PALM2-AKAP2	521	PALM2-AKAP2		0.721109	0.57565	1.58148	-0.721109	-0.242566	-9.10479	1 .	51 x 55
NFKB1	522	NFKB1	NFKB1	0.906552	0.542287	1.57835	-0.906552	-0.168207	-6.21367	0.999999999654147 .	55 x 46	4 q24	nuclear factor kappa B subunit 1
CD99	523	CD99	CD99	2.50071	0.690971	1.57683	-2.50071	-0.501892	-21.1301	1 .	55 x 55	X p22	CD99 molecule (Xg blood group)
NDST2	524	NDST2	NDST2	0.822765	0.547502	1.57513	-0.822765	-0.226901	-8.48371	1 .	54 x 47	10 q22	N-deacetylase and N-sulfotransferase 2
ACOT9	525	ACOT9	ACOT9	0.624065	0.575952	1.57316	-0.624065	-0.252775	-9.51356	1 .	53 x 50	X p22	acyl-CoA thioesterase 9
QKI	526	QKI	QKI	2.01112	0.529125	1.5724	-2.01112	-0.410667	-16.401	1 .	52 x 53	6 q26	QKI, KH domain containing RNA binding
GPCPD1	527	GPCPD1	GPCPD1	0.993043	0.573695	1.57191	-0.993043	-0.231603	-8.66938	1 .	55 x 47	20 p12	glycerophosphocholine phosphodiesterase 1
RAPGEF1	528	RAPGEF1	RAPGEF1	0.913308	0.554444	1.5716	-0.913308	-0.201013	-7.47226	0.999999999999929 .	53 x 49	9 q34	Rap guanine nucleotide exchange factor 1
SCPEP1	529	SCPEP1	SCPEP1	0.993846	0.591819	1.5711	-0.993846	-0.255503	-9.62336	1 .	55 x 47	17 q22	serine carboxypeptidase 1
RAB13	530	RAB13	RAB13	1.37352	0.526348	1.57092	-1.37352	-0.199328	-7.40703	0.999999999999886 .	55 x 47	1 q21	RAB13, member RAS oncogene family
MYO15B	531	MYO15B	MYO15B	0.828211	0.603537	1.56968	-0.828211	-0.308325	-11.8024	1 .	52 x 54	17 q25	myosin XVB
BRI3	532	BRI3	BRI3	1.79914	0.536671	1.56815	-1.79914	-0.289087	-10.9964	1 .	51 x 53	7 q21	brain protein I3
TMEM109	533	TMEM109	TMEM109	1.20498	0.577702	1.56761	-1.20498	-0.312444	-11.9771	1 .	55 x 48	11 q12	transmembrane protein 109
LTBP3	534	LTBP3	LTBP3	1.56887	0.596138	1.56662	-1.56887	-0.3347	-12.9338	1 .	52 x 54	11 q13	latent transforming growth factor beta binding protein 3
HCFC1R1	535	HCFC1R1	HCFC1R1	1.07351	0.606903	1.56555	-1.07351	-0.305343	-11.6765	1 .	52 x 51	16 p13	host cell factor C1 regulator 1
CYBC1	536	CYBC1	CYBC1	0.83641	0.558375	1.56149	-0.83641	-0.237236	-8.89263	1 .	54 x 50	17 q25	cytochrome b-245 chaperone 1
HNRNPLL	537	HNRNPLL	HNRNPLL	0.924278	0.559036	1.56063	-0.924278	-0.163886	-6.04959	0.999999999056981 .	55 x 48	2 p22	heterogeneous nuclear ribonucleoprotein L like
S100A13	538	S100A13	S100A13	1.00816	0.590857	1.55679	-1.00816	-0.255319	-9.61598	1 .	51 x 55	1 q21	S100 calcium binding protein A13
RFX5	539	RFX5	RFX5	0.745902	0.551719	1.55668	-0.745902	-0.164186	-6.06096	0.999999999119617 .	53 x 48	1 q21	regulatory factor X5
NSMF	540	NSMF	NSMF	0.847333	0.526423	1.55056	-0.847333	-0.219406	-8.18906	1 .	55 x 46	9 q34	NMDA receptor synaptonuclear signaling and neuronal migration factor
PSMB8	541	PSMB8	PSMB8	1.16239	0.641936	1.54566	-1.16239	-0.272485	-10.3126	1 .	55 x 49	CHR_HSCHR6_MHC_APD_CTG1 p21	proteasome 20S subunit beta 8
VASP	542	VASP	VASP	1.02172	0.570297	1.54323	-1.02172	-0.185837	-6.8871	0.999999999995616 .	55 x 47	19 q13	vasodilator stimulated phosphoprotein
ARGLU1	543	ARGLU1	ARGLU1	2.04124	0.491486	1.54227	-2.04124	-0.346445	-13.4484	1 .	51 x 52	13 q33	arginine and glutamate rich 1
S100A10	544	S100A10	S100A10	3.02857	0.64788	1.53578	-3.02857	-0.43303	-17.4937	1 .	55 x 52	1 q21	S100 calcium binding protein A10
CRTAP	545	CRTAP	CRTAP	0.664751	0.566989	1.53247	-0.664751	-0.245004	-9.20211	1 .	51 x 51	3 p22	cartilage associated protein
BMP2K	546	BMP2K	BMP2K	1.036	0.535554	1.52895	-1.036	-0.185114	-6.85933	0.999999999994709 .	55 x 47	4 q21	BMP2 inducible kinase
ANXA1	547	ANXA1	ANXA1	2.23322	0.755366	1.52798	-2.23322	-0.441568	-17.9212	1 .	55 x 53	9 q21	annexin A1
IKBKB	548	IKBKB	IKBKB	1.36313	0.534097	1.52724	-1.36313	-0.231504	-8.66544	1 .	55 x 47	8 p11	inhibitor of nuclear factor kappa B kinase subunit beta
ARAP1	549	ARAP1	ARAP1	1.18299	0.577981	1.52506	-1.18299	-0.256282	-9.65478	1 .	55 x 49	11 q13	ArfGAP with RhoGAP domain, ankyrin repeat and PH domain 1
HEXA	550	HEXA	HEXA	0.960299	0.564806	1.52461	-0.960299	-0.223302	-8.34201	1 .	51 x 51	15 q23	hexosaminidase subunit alpha
SPECC1	551	SPECC1	SPECC1	0.780981	0.567305	1.5216	-0.780981	-0.158229	-5.8353	0.999999996629568 .	55 x 47	17 p11	sperm antigen with calponin homology and coiled-coil domains 1
SORBS3	552	SORBS3	SORBS3	1.31188	0.626128	1.52133	-1.31188	-0.268318	-10.1425	1 .	51 x 55	8 p21	sorbin and SH3 domain containing 3
ARL2BP	553	ARL2BP	ARL2BP	0.967969	0.549544	1.51694	-0.967969	-0.219904	-8.20858	1 .	55 x 46	16 q13	ADP ribosylation factor like GTPase 2 binding protein
SBNO2	554	SBNO2	SBNO2	1.57685	0.527104	1.51419	-1.57685	-0.267615	-10.1139	1 .	55 x 47	CHR_HSCHR19_4_CTG2 p13	strawberry notch homolog 2
S100A6	555	S100A6	S100A6	3.83303	0.774905	1.51408	-3.83303	-0.46652	-19.2061	1 .	55 x 55	1 q21	S100 calcium binding protein A6
DPYD	556	DPYD	DPYD	0.683258	0.547957	1.51397	-0.683258	-0.164354	-6.06734	0.999999999152982 .	51 x 50	1 p21	dihydropyrimidine dehydrogenase
NUCB1	557	NUCB1	NUCB1	1.95948	0.51362	1.50626	-1.95948	-0.400023	-15.8936	1 .	55 x 48	19 q13	nucleobindin 1
ARPC1B	558	ARPC1B	ARPC1B	1.96116	0.592362	1.50458	-1.96116	-0.172685	-6.38411	0.999999999881071 .	51 x 53	7 q22	actin related protein 2/3 complex subunit 1B
ITGB1	559	ITGB1	ITGB1	1.71888	0.597436	1.5	-1.71888	-0.368021	-14.4127	1 .	53 x 52	10 p11	integrin subunit beta 1
AHNAK	560	AHNAK	AHNAK	2.79325	0.48046	1.49721	-1.69464	-0.457985	-18.7603	1 .	55 x 48	11 q12	AHNAK nucleoprotein
ARHGAP17	561	ARHGAP17	ARHGAP17	1.07084	0.554222	1.49411	-1.07084	-0.19514	-7.24518	0.999999999999635 .	55 x 46	16 p12	Rho GTPase activating protein 17
SMCHD1	562	SMCHD1	SMCHD1	1.15023	0.565444	1.48883	-1.15023	-0.209177	-7.78935	0.999999999999993 .	51 x 50	18 p11	structural maintenance of chromosomes flexible hinge domain containing 1
FOXN3	563	FOXN3	FOXN3	1.07754	0.564824	1.48741	-1.07754	-0.214038	-7.97894	0.999999999999998 .	55 x 46	14 q32	forkhead box N3
SLC39A1	564	SLC39A1	SLC39A1	1.24066	0.583846	1.46739	-1.24066	-0.290121	-11.0394	1 .	51 x 52	1 q21	solute carrier family 39 member 1
MYO5A	565	MYO5A	MYO5A	0.932107	0.569367	1.46579	-0.932107	-0.215701	-8.04397	0.999999999999999 .	55 x 47	15 q21	myosin VA
MFSD10	566	MFSD10	MFSD10	1.0216	0.571494	1.46331	-1.0216	-0.228759	-8.55701	1 .	55 x 47	4 p16	major facilitator superfamily domain containing 10
BNIP2	567	BNIP2	BNIP2	1.10465	0.577684	1.4603	-1.10465	-0.250241	-9.41179	1 .	55 x 48	15 q22	BCL2 interacting protein 2
NECAP2	568	NECAP2	NECAP2	0.939474	0.543164	1.45842	-0.939474	-0.232732	-8.71406	1 .	55 x 47	1 p36	NECAP endocytosis associated 2
MED13L	569	MED13L	MED13L	1.43466	0.527939	1.45571	-1.43466	-0.283693	-10.7731	1 .	54 x 47	12 q24	mediator complex subunit 13L
MRTFA	570	MRTFA	MRTFA	1.18437	0.540406	1.45468	-1.18437	-0.154518	-5.69505	0.999999992414527 .	52 x 48	22 q13	myocardin related transcription factor A
PHYKPL	571	PHYKPL	PHYKPL	0.943236	0.549415	1.45466	-0.943236	-0.18539	-6.86994	0.999999999995075 .	51 x 50	5 q35	5-phosphohydroxy-L-lysine phospho-lyase
SH3BGRL	572	SH3BGRL	SH3BGRL	1.44073	0.563975	1.44964	-1.44073	-0.269352	-10.1847	1 .	55 x 49	X q21	SH3 domain binding glutamate rich protein like
RABAC1	573	RABAC1	RABAC1	1.32297	0.541267	1.44962	-1.32297	-0.285446	-10.8455	1 .	55 x 47	19 q13	Rab acceptor 1
SPRYD3	574	SPRYD3	SPRYD3	0.853591	0.532585	1.44899	-0.853591	-0.259825	-9.79785	1 .	54 x 46	12 q13	SPRY domain containing 3
CMTM3	575	CMTM3	CMTM3	1.11596	0.610754	1.44899	-1.11596	-0.172085	-6.36123	0.999999999862541 .	51 x 53	16 q22	CKLF like MARVEL transmembrane domain containing 3
KLF6	576	KLF6	KLF6	1.54765	0.589708	1.44808	-1.54765	-0.291092	-11.0797	1 .	55 x 48	10 p15	Kruppel like factor 6
NFKBIA	577	NFKBIA	NFKBIA	1.95728	0.532934	1.44392	-1.95728	-0.353416	-13.7572	1 .	55 x 47	14 q13	NFKB inhibitor alpha
PEA15	578	PEA15	PEA15	1.89308	0.527776	1.43912	-1.89308	-0.317839	-12.2069	1 .	55 x 49	1 q23	proliferation and apoptosis adaptor protein 15
NDFIP1	579	NDFIP1	NDFIP1	1.7003	0.508361	1.4352	-1.7003	-0.149885	-5.52033	0.999999979670458 .	51 x 53	5 q31	Nedd4 family interacting protein 1
BCL7C	580	BCL7C	BCL7C	1.05665	0.593689	1.42826	-1.05665	-0.308827	-11.8237	1 .	55 x 47	16 p11	BAF chromatin remodeling complex subunit BCL7C
TAGLN2	581	TAGLN2	TAGLN2	2.91883	0.583307	1.42498	-2.22568	-0.334669	-12.9325	1 .	55 x 49	1 q23	transgelin 2
PTK2	582	PTK2	PTK2	1.46995	0.566503	1.42042	-1.46995	-0.330867	-12.7674	1 .	51 x 55	8 q24	protein tyrosine kinase 2
CTDSP1	583	CTDSP1	CTDSP1	1.29651	0.6137	1.41154	-1.29651	-0.35185	-13.6876	1 .	52 x 52	2 q35	CTD small phosphatase 1
OAZ2	584	OAZ2	OAZ2	1.3034	0.578169	1.40465	-1.3034	-0.278519	-10.5599	1 .	51 x 53	15 q22	ornithine decarboxylase antizyme 2
CAPN2	585	CAPN2	CAPN2	1.64148	0.632908	1.40304	-1.64148	-0.309869	-11.8678	1 .	55 x 51	1 q41	calpain 2
PPP1R12C	586	PPP1R12C	PPP1R12C	1.24023	0.526858	1.39883	-1.24023	-0.314886	-12.0809	1 .	54 x 47	19 q13	protein phosphatase 1 regulatory subunit 12C
PLEC	587	PLEC	PLEC	2.43051	0.622918	1.39813	-2.43051	-0.453284	-18.5176	1 .	55 x 50	8 q24	plectin
SLC25A28	588	SLC25A28	SLC25A28	1.01322	0.550037	1.38468	-1.01322	-0.155981	-5.75034	0.999999994478811 .	55 x 46	10 q24	solute carrier family 25 member 28
STAT6	589	STAT6	STAT6	1.71193	0.510002	1.37911	-1.71193	-0.28932	-11.0061	1 .	55 x 47	12 q13	signal transducer and activator of transcription 6
CYB5R3	590	CYB5R3	CYB5R3	2.38704	0.510325	1.37416	-2.38704	-0.244564	-9.18452	1 .	51 x 55	22 q13	cytochrome b5 reductase 3
PNRC1	591	PNRC1	PNRC1	1.92195	0.567074	1.37388	-1.92195	-0.355273	-13.8399	1 .	55 x 50	6 q15	proline rich nuclear receptor coactivator 1
PSAP	592	PSAP	PSAP	3.57724	0.426081	1.37152	-1.78548	-0.160703	-5.92894	0.999999998058439 .	51 x 54	10 q22	prosaposin
AIDA	593	AIDA	AIDA	1.27876	0.564006	1.3603	-1.27876	-0.27304	-10.3353	1 .	55 x 47	1 q41	axin interactor, dorsalization associated
RNF145	594	RNF145	RNF145	1.2117	0.567586	1.35325	-1.2117	-0.20816	-7.74976	0.999999999999991 .	51 x 50	5 q33	ring finger protein 145
SIK3	595	SIK3	SIK3	0.742583	0.524587	1.33686	-0.742583	-0.241079	-9.04553	1 .	55 x 46	11 q23	SIK family kinase 3
CTDSP2	596	CTDSP2	CTDSP2	1.88594	0.510378	1.33294	-1.88594	-0.365835	-14.3138	1 .	53 x 50	12 q14	CTD small phosphatase 2
ZFP36L1	597	ZFP36L1	ZFP36L1	2.20498	0.600959	1.32138	-2.20498	-0.455727	-18.6435	1 .	55 x 50	14 q24	ZFP36 ring finger protein like 1
PRMT2	598	PRMT2	PRMT2	1.39353	0.511774	1.31452	-1.39353	-0.171202	-6.32761	0.999999999830091 .	55 x 46	21 q22	protein arginine methyltransferase 2
CAP1	599	CAP1	CAP1	1.66521	0.500693	1.27923	-1.66521	-0.189997	-7.04698	0.999999999998535 .	55 x 46	1 p34	cyclase associated actin cytoskeleton regulatory protein 1
B2M	600	B2M	B2M	4.56617	0.594961	1.24197	-1.79359	-0.518386	-22.0742	1 .	55 x 53	15 q21	beta-2-microglobulin
ACTB	601	ACTB	ACTB	4.78926	0.444893	1.2366	-1.57039	-0.418487	-16.7788	1 .	55 x 49	7 p22	actin beta
CD63	602	CD63	CD63	3.08602	0.54413	1.23147	-2.39287	-0.20322	-7.55782	0.999999999999962 .	53 x 53	12 q13	CD63 molecule
DIAPH1	603	DIAPH1	DIAPH1	1.34838	0.551337	1.21657	-1.34838	-0.217837	-8.12757	1 .	55 x 47	5 q31	diaphanous related formin 1
IQGAP1	604	IQGAP1	IQGAP1	2.17868	0.45002	1.18862	-1.48553	-0.295669	-11.2705	1 .	55 x 47	15 q26	IQ motif containing GTPase activating protein 1
HNRNPUL1	605	HNRNPUL1	HNRNPUL1	2.46802	0.441841	1.16957	-1.77487	-0.354799	-13.8187	1 .	55 x 48	19 q13	heterogeneous nuclear ribonucleoprotein U like 1
LMNA	606	LMNA	LMNA	2.96378	0.435981	1.09666	-1.35434	-0.344711	-13.372	1 .	55 x 48	1 q22	lamin A/C
MCL1	607	MCL1	MCL1	2.22524	0.437741	1.03286	-2.22524	-0.303777	-11.6105	1 .	55 x 47	1 q21	MCL1 apoptosis regulator, BCL2 family member

## Sheet: B
	Rank	ID	Symbol	mean expression	SD	max delta e	min delta e	correlation	->t.score	->p.value	Metagene	Chromosome	Description
SAA2	1	SAA2	SAA2	1.31043	1.03191	4.40331	-1.31043	0.0570955	2.08249	0.0187446281935564 .	9 x 55	11 p15	serum amyloid A2
SAA1	2	SAA1	SAA1	1.56885	0.961429	3.75902	-1.56885	0.158338	5.83944	3.28964899765083e-09 .	6 x 55	11 p15	serum amyloid A1
THBS1	3	THBS1	THBS1	0.978827	0.770184	3.7307	-0.978827	0.154686	5.70139	7.31553906341276e-09 .	11 x 55	15 q14	thrombospondin 1
CCL17	4	CCL17	CCL17	0.402771	0.555183	3.35843	-0.402771	0.26218	9.89316	0 .	7 x 52	16 q21	C-C motif chemokine ligand 17
NNAT	5	NNAT	NNAT	0.435331	0.599358	2.5604	-0.435331	0.170769	6.31114	1.88428272984709e-10 .	9 x 55	20 q11	neuronatin
TF	6	TF	TF	0.923217	0.738645	2.51077	-0.923217	0.217003	8.09491	6.66133814775094e-16 .	6 x 55	3 q22	transferrin
MCAM	7	MCAM	MCAM	1.45433	0.75087	2.4775	-1.45433	0.0900717	3.29328	0.000508176153378281 .	6 x 55	11 q23	melanoma cell adhesion molecule
WFDC2	8	WFDC2	WFDC2	0.9455	0.686248	2.3867	-0.9455	0.238443	8.9406	0 .	8 x 55	20 q13	WAP four-disulfide core domain 2
SLC26A3	9	SLC26A3	SLC26A3	0.164745	0.388916	2.32016	-0.164745	0.262483	9.90545	0 .	9 x 49	7 q31	solute carrier family 26 member 3
FAM166B	10	FAM166B	FAM166B	0.57773	0.637715	2.31264	-0.57773	0.178627	6.61089	2.76108025332178e-11 .	9 x 55	9 p13	family with sequence similarity 166 member B
MC5R	11	MC5R	MC5R	0.499515	0.644989	2.27307	-0.499515	0.21258	7.92202	2.44249065417534e-15 .	7 x 55	18 p11	melanocortin 5 receptor
SORBS2	12	SORBS2	SORBS2	0.318985	0.493318	2.24596	-0.318985	0.220825	8.24472	2.22044604925031e-16 .	11 x 55	4 q35	sorbin and SH3 domain containing 2
HGD	13	HGD	HGD	0.216547	0.4389	2.18135	-0.216547	0.264078	9.97016	0 .	8 x 51	3 q13	homogentisate 1,2-dioxygenase
ALDH1L1	14	ALDH1L1	ALDH1L1	0.329712	0.543191	2.15519	-0.329712	0.300288	11.4638	0 .	6 x 52	3 q21	aldehyde dehydrogenase 1 family member L1
SLC26A2	15	SLC26A2	SLC26A2	0.938977	0.627193	2.15207	-0.938977	0.160342	5.91527	2.1054926691022e-09 .	7 x 55	5 q32	solute carrier family 26 member 2
SCARB1	16	SCARB1	SCARB1	1.549	0.676555	2.11456	-1.549	0.221811	8.28343	2.22044604925031e-16 .	6 x 55	12 q24	scavenger receptor class B member 1
EMILIN3	17	EMILIN3	EMILIN3	0.897922	0.673652	2.09781	-0.897922	0.244533	9.18328	0 .	8 x 55	20 q12	elastin microfibril interfacer 3
HAO2	18	HAO2	HAO2	0.738848	0.695729	2.09437	-0.738848	0.186506	6.91278	3.68216568347179e-12 .	6 x 55	1 p12	hydroxyacid oxidase 2
MARCKSL1	19	MARCKSL1	MARCKSL1	1.05791	0.592049	2.07759	-1.05791	0.134182	4.93075	4.613527543329e-07 .	12 x 55	1 p35	MARCKS like 1
ENTPD2	20	ENTPD2	ENTPD2	1.11885	0.65745	2.0592	-1.11885	0.240955	9.04059	0 .	9 x 55	9 q34	ectonucleoside triphosphate diphosphohydrolase 2
CNTFR	21	CNTFR	CNTFR	0.378352	0.535031	2.01954	-0.378352	0.2007	7.46013	7.78266340262235e-14 .	9 x 55	9 p13	ciliary neurotrophic factor receptor
FZD4	22	FZD4	FZD4	0.645352	0.587647	1.99371	-0.645352	0.107912	3.95264	4.06854673069557e-05 .	8 x 55	11 q14	frizzled class receptor 4
AKR1C1	23	AKR1C1	AKR1C1	0.784391	0.612374	1.9882	-0.784391	-0.0209962	-0.764732	0.777716344801132 .	12 x 55	10 p15	aldo-keto reductase family 1 member C1
ADHFE1	24	ADHFE1	ADHFE1	0.37234	0.521665	1.93025	-0.37234	0.273855	10.3686	0 .	6 x 52	8 q13	alcohol dehydrogenase iron containing 1
TMEM63C	25	TMEM63C	TMEM63C	0.377062	0.541128	1.92552	-0.377062	0.306556	11.7277	0 .	5 x 52	14 q24	transmembrane protein 63C
ACSL5	26	ACSL5	ACSL5	1.17997	0.732299	1.91107	-1.17997	0.169763	6.27284	2.39448350036753e-10 .	7 x 55	10 q25	acyl-CoA synthetase long chain family member 5
MARC1	27	MARC1	MARC1	0.292852	0.454545	1.90437	-0.292852	0.267713	10.1179	0 .	7 x 50	1 q41	mitochondrial amidoxime reducing component 1
THOP1	28	THOP1	THOP1	1.14847	0.544613	1.89605	-1.14847	0.121072	4.44143	4.83974534559728e-06 .	10 x 50	19 p13	thimet oligopeptidase 1
NR1H3	29	NR1H3	NR1H3	0.99852	0.633029	1.89185	-0.99852	0.171803	6.35052	1.47078793588662e-10 .	7 x 55	11 p11	nuclear receptor subfamily 1 group H member 3
ID1	30	ID1	ID1	2.26806	0.516332	1.89082	-2.26806	0.0157091	0.572107	0.283673101151089 .	12 x 55	20 q11	inhibitor of DNA binding 1, HLH protein
PDE6A	31	PDE6A	PDE6A	0.757478	0.679458	1.88158	-0.757478	0.239178	8.96982	0 .	6 x 55	5 q32	phosphodiesterase 6A
PTPRQ	32	PTPRQ	PTPRQ	0.323427	0.491367	1.8738	-0.323427	0.366346	14.337	0 .	9 x 52	12 q21	protein tyrosine phosphatase receptor type Q
SELENBP1	33	SELENBP1	SELENBP1	0.620455	0.57915	1.86445	-0.620455	0.0307437	1.12004	0.13144961164083 .	11 x 55	1 q21	selenium binding protein 1
NXPH4	34	NXPH4	NXPH4	1.17598	0.632147	1.81976	-1.17598	0.154985	5.71269	6.85673229305905e-09 .	5 x 52	12 q13	neurexophilin 4
MANBAL	35	MANBAL	MANBAL	0.962249	0.517352	1.81034	-0.962249	0.170486	6.30034	2.01621164208632e-10 .	10 x 50	20 q11	mannosidase beta like
APMAP	36	APMAP	APMAP	0.847598	0.643533	1.79146	-0.847598	0.225502	8.42858	0 .	6 x 55	20 p11	adipocyte plasma membrane associated protein
TSPAN3	37	TSPAN3	TSPAN3	1.50534	0.540426	1.7905	-1.50534	0.079111	2.88983	0.0019586246692278 .	11 x 55	15 q24	tetraspanin 3
ZBTB16	38	ZBTB16	ZBTB16	0.858603	0.694049	1.78045	-0.858603	0.13833	5.0861	2.08970406090359e-07 .	7 x 55	11 q23	zinc finger and BTB domain containing 16
TRIM55	39	TRIM55	TRIM55	0.310332	0.503708	1.76911	-0.310332	0.258392	9.73992	0 .	6 x 52	8 q13	tripartite motif containing 55
PARVB	40	PARVB	PARVB	0.547205	0.546099	1.75538	-0.547205	0.156072	5.75374	5.41372768836368e-09 .	7 x 53	22 q13	parvin beta
TRPS1	41	TRPS1	TRPS1	1.24157	0.539643	1.75416	-1.24157	0.135528	4.98112	3.57732264366639e-07 .	12 x 55	8 q23	transcriptional repressor GATA binding 1
CHADL	42	CHADL	CHADL	0.448734	0.527748	1.74849	-0.448734	0.219344	8.18661	3.33066907387547e-16 .	8 x 53	22 q13	chondroadherin like
MOCOS	43	MOCOS	MOCOS	0.892304	0.633676	1.74675	-0.892304	0.243658	9.14836	0 .	7 x 55	18 q12	molybdenum cofactor sulfurase
ACACB	44	ACACB	ACACB	0.963244	0.700369	1.74481	-0.963244	0.173442	6.41296	9.90206805440152e-11 .	6 x 55	12 q24	acetyl-CoA carboxylase beta
D2HGDH	45	D2HGDH	D2HGDH	1.08856	0.550039	1.74466	-1.08856	0.103392	3.78521	8.02167726942082e-05 .	11 x 55	2 q37	D-2-hydroxyglutarate dehydrogenase
GABRA4	46	GABRA4	GABRA4	0.572501	0.594017	1.73008	-0.572501	0.212381	7.91426	2.66453525910038e-15 .	8 x 55	4 p12	gamma-aminobutyric acid type A receptor alpha4 subunit
ACSF2	47	ACSF2	ACSF2	0.836096	0.546706	1.72885	-0.836096	0.163683	6.04189	9.87855575118601e-10 .	10 x 55	17 q21	acyl-CoA synthetase family member 2
SECISBP2L	48	SECISBP2L	SECISBP2L	0.583968	0.529443	1.71862	-0.583968	0.139242	5.12029	1.75021634074568e-07 .	7 x 51	15 q21	SECIS binding protein 2 like
HOOK2	49	HOOK2	HOOK2	1.05426	0.540147	1.71832	-1.05426	0.124054	4.5525	2.893806426707e-06 .	11 x 50	19 p13	hook microtubule tethering protein 2
DDAH1	50	DDAH1	DDAH1	0.679971	0.572197	1.71792	-0.679971	0.158906	5.86091	2.90080603981835e-09 .	7 x 55	1 p22	dimethylarginine dimethylaminohydrolase 1
PODXL2	51	PODXL2	PODXL2	0.480907	0.509752	1.71632	-0.480907	0.235476	8.82278	0 .	8 x 50	3 q21	podocalyxin like 2
LARGE2	52	LARGE2	LARGE2	0.68523	0.566484	1.71267	-0.68523	0.19355	7.18384	5.63549207299729e-13 .	10 x 55	11 p11	LARGE xylosyl- and glucuronyltransferase 2
METTL7B	53	METTL7B	METTL7B	0.367712	0.551889	1.71173	-0.367712	0.308808	11.8229	0 .	7 x 54	12 q13	methyltransferase like 7B
CDC42EP4	54	CDC42EP4	CDC42EP4	1.58672	0.632111	1.70911	-1.58672	0.0263707	0.960605	0.168462922611628 .	7 x 55	17 q25	CDC42 effector protein 4
ITGA7	55	ITGA7	ITGA7	1.0075	0.703173	1.70055	-1.0075	0.0398447	1.45207	0.073359485190945 .	8 x 55	12 q13	integrin subunit alpha 7
ITM2A	56	ITM2A	ITM2A	1.01124	0.624251	1.69681	-1.01124	0.156127	5.75582	5.34915556293925e-09 .	7 x 55	X q21	integral membrane protein 2A
OTX1	57	OTX1	OTX1	0.704773	0.539973	1.69312	-0.704773	0.174463	6.45188	7.72384378677771e-11 .	10 x 54	2 p15	orthodenticle homeobox 1
ADD3	58	ADD3	ADD3	1.14291	0.56217	1.69031	-1.14291	0.0485648	1.77054	0.0384334145650109 .	12 x 55	10 q25	adducin 3
SCAMP4	59	SCAMP4	SCAMP4	1.25639	0.504796	1.68805	-1.25639	0.166746	6.15814	4.86936935217841e-10 .	10 x 52	19 p13	secretory carrier membrane protein 4
LTBP2	60	LTBP2	LTBP2	1.31436	0.708056	1.68138	-1.31436	0.136033	5.00002	3.24963673858925e-07 .	9 x 55	14 q24	latent transforming growth factor beta binding protein 2
LYST	61	LYST	LYST	1.02778	0.622949	1.68027	-1.02778	0.16726	6.17767	4.31861213456841e-10 .	7 x 55	1 q42	lysosomal trafficking regulator
IRX2	62	IRX2	IRX2	0.959498	0.53988	1.67956	-0.959498	0.206379	7.68048	1.53210777398272e-14 .	10 x 52	5 p15	iroquois homeobox 2
SLC35G1	63	SLC35G1	SLC35G1	0.406296	0.543966	1.67315	-0.406296	0.285893	10.864	0 .	8 x 53	10 q23	solute carrier family 35 member G1
NRG2	64	NRG2	NRG2	0.276922	0.45167	1.66899	-0.276922	0.297803	11.3597	0 .	10 x 52	5 q31	neuregulin 2
GADD45G	65	GADD45G	GADD45G	0.732042	0.559259	1.66585	-0.732042	0.197593	7.33993	1.85629289717326e-13 .	7 x 55	9 q22	growth arrest and DNA damage inducible gamma
TBC1D4	66	TBC1D4	TBC1D4	1.51246	0.644561	1.6656	-1.51246	0.187571	6.9537	2.78510547957467e-12 .	9 x 55	13 q22	TBC1 domain family member 4
KLF15	67	KLF15	KLF15	0.281666	0.460854	1.66424	-0.281666	0.332336	12.8311	0 .	7 x 51	3 q21	Kruppel like factor 15
PC	68	PC	PC	0.733684	0.553211	1.66421	-0.733684	0.196403	7.29394	2.58015830922886e-13 .	7 x 55	11 q13	pyruvate carboxylase
SLC7A5	69	SLC7A5	SLC7A5	0.827887	0.56859	1.65702	-0.827887	0.0849655	3.10519	0.000970945627194353 .	10 x 55	16 q24	solute carrier family 7 member 5
MYEOV	70	MYEOV	MYEOV	0.649684	0.569	1.6529	-0.649684	0.152975	5.63683	1.05679962558725e-08 .	6 x 53	11 q13	myeloma overexpressed
TMEM9	71	TMEM9	TMEM9	1.05558	0.537359	1.65247	-1.05558	0.156236	5.75997	5.22249499201877e-09 .	12 x 55	1 q32	transmembrane protein 9
TGFBR3	72	TGFBR3	TGFBR3	0.833569	0.633826	1.65134	-0.833569	0.0881745	3.22337	0.000648885278248579 .	9 x 55	1 p22	transforming growth factor beta receptor 3
AKR1C3	73	AKR1C3	AKR1C3	0.65221	0.585176	1.65037	-0.65221	0.0723083	2.63996	0.00419438840335695 .	7 x 55	10 p15	aldo-keto reductase family 1 member C3
SNRNP25	74	SNRNP25	SNRNP25	0.989104	0.552002	1.64995	-0.989104	0.222645	8.31618	1.11022302462516e-16 .	9 x 53	16 p13	small nuclear ribonucleoprotein U11/U12 subunit 25
CD46	75	CD46	CD46	1.64631	0.516041	1.64953	-1.64631	0.15293	5.63513	1.06703701430177e-08 .	8 x 55	1 q32	CD46 molecule
NPL	76	NPL	NPL	0.74844	0.558681	1.64946	-0.74844	0.0742419	2.71095	0.00339787307992356 .	9 x 55	1 q25	N-acetylneuraminate pyruvate lyase
LETMD1	77	LETMD1	LETMD1	1.48948	0.532711	1.64601	-1.48948	0.183717	6.80577	7.59003970784988e-12 .	8 x 55	12 q13	LETM1 domain containing 1
TENM4	78	TENM4	TENM4	0.83997	0.523477	1.64494	-0.83997	0.219881	8.20769	2.22044604925031e-16 .	8 x 52	11 q14	teneurin transmembrane protein 4
RTN4RL1	79	RTN4RL1	RTN4RL1	0.437301	0.52317	1.64214	-0.437301	0.27934	10.5937	0 .	8 x 53	17 p13	reticulon 4 receptor like 1
KCNJ15	80	KCNJ15	KCNJ15	0.660554	0.56869	1.64203	-0.660554	0.184877	6.85025	5.62605517728798e-12 .	10 x 55	21 q22	potassium inwardly rectifying channel subfamily J member 15
LAMB1	81	LAMB1	LAMB1	1.25	0.687689	1.64037	-1.25	0.126662	4.64976	1.8274802703333e-06 .	7 x 55	7 q31	laminin subunit beta 1
MERTK	82	MERTK	MERTK	0.760057	0.616854	1.63784	-0.760057	0.165984	6.12922	5.81301229374276e-10 .	6 x 55	2 q13	MER proto-oncogene, tyrosine kinase
PNPLA8	83	PNPLA8	PNPLA8	1.00411	0.567361	1.63495	-1.00411	0.209158	7.78859	6.77236045021345e-15 .	8 x 55	7 q31	patatin like phospholipase domain containing 8
ALCAM	84	ALCAM	ALCAM	1.31354	0.699863	1.6309	-1.31354	0.202569	7.53258	4.57411886145564e-14 .	6 x 55	3 q13	activated leukocyte cell adhesion molecule
PRMT7	85	PRMT7	PRMT7	0.770756	0.526549	1.62714	-0.770756	0.102169	3.73998	9.59407429992343e-05 .	12 x 55	16 q22	protein arginine methyltransferase 7
PDHX	86	PDHX	PDHX	1.01338	0.583163	1.62568	-1.01338	0.216772	8.08586	6.66133814775094e-16 .	6 x 54	11 p13	pyruvate dehydrogenase complex component X
TRAF4	87	TRAF4	TRAF4	0.867943	0.578641	1.61696	-0.867943	0.183291	6.78943	8.46889225414316e-12 .	10 x 55	17 q11	TNF receptor associated factor 4
B4GALT5	88	B4GALT5	B4GALT5	0.86817	0.581919	1.61674	-0.86817	0.0587924	2.14459	0.0160833096324997 .	10 x 55	20 q13	beta-1,4-galactosyltransferase 5
DUSP23	89	DUSP23	DUSP23	1.37944	0.541532	1.61629	-1.37944	0.155704	5.73984	5.8657321222455e-09 .	9 x 55	1 q23	dual specificity phosphatase 23
HYKK	90	HYKK	HYKK	0.329835	0.485893	1.61608	-0.329835	0.334642	12.9313	0 .	7 x 51	15 q25	hydroxylysine kinase
TMEM254	91	TMEM254	TMEM254	0.68832	0.542417	1.61427	-0.68832	0.148474	5.46715	2.729206194374e-08 .	5 x 52	10 q22	transmembrane protein 254
NEDD9	92	NEDD9	NEDD9	0.465655	0.540292	1.61379	-0.465655	0.197586	7.33965	1.86073378927176e-13 .	11 x 55	6 p24	neural precursor cell expressed, developmentally down-regulated 9
ANKS1B	93	ANKS1B	ANKS1B	0.466023	0.528969	1.61342	-0.466023	0.190886	7.08117	1.15596421323971e-12 .	8 x 51	12 q23	ankyrin repeat and sterile alpha motif domain containing 1B
MYLIP	94	MYLIP	MYLIP	0.955014	0.617051	1.60994	-0.955014	0.0877317	3.20705	0.000686526405028864 .	9 x 55	6 p22	myosin regulatory light chain interacting protein
PCK2	95	PCK2	PCK2	0.959357	0.57424	1.60559	-0.959357	0.162423	5.99411	1.31662325486559e-09 .	7 x 55	14 q11	phosphoenolpyruvate carboxykinase 2, mitochondrial
VWA8	96	VWA8	VWA8	0.961511	0.538038	1.60344	-0.961511	0.216716	8.08368	6.66133814775094e-16 .	10 x 53	13 q14	von Willebrand factor A domain containing 8
CSRP2	97	CSRP2	CSRP2	0.189303	0.374164	1.60246	-0.189303	0.250639	9.42778	0 .	10 x 49	12 q21	cysteine and glycine rich protein 2
CYP27A1	98	CYP27A1	CYP27A1	1.61894	0.626981	1.59994	-1.61894	0.238787	8.95429	0 .	9 x 55	2 q35	cytochrome P450 family 27 subfamily A member 1
KYAT3	99	KYAT3	KYAT3	1.11089	0.523297	1.59716	-1.11089	0.194797	7.23193	4.01234601099532e-13 .	6 x 51	1 p22	kynurenine aminotransferase 3
FDX1	100	FDX1	FDX1	1.18261	0.559888	1.58998	-1.18261	0.197091	7.32053	2.13384865332955e-13 .	8 x 53	11 q22	ferredoxin 1
MRAP	101	MRAP	MRAP	0.202541	0.400115	1.58922	-0.202541	0.273287	10.3454	0 .	8 x 50	21 q22	melanocortin 2 receptor accessory protein
RNF165	102	RNF165	RNF165	0.810251	0.525474	1.58764	-0.810251	0.20491	7.62341	2.34257058195908e-14 .	11 x 55	18 q21	ring finger protein 165
CD200	103	CD200	CD200	0.897862	0.587826	1.58704	-0.897862	0.0765203	2.79462	0.00263543022630008 .	11 x 55	3 q13	CD200 molecule
PBX1	104	PBX1	PBX1	1.3051	0.580934	1.58527	-1.3051	0.0939453	3.43615	0.000304147731316151 .	11 x 55	1 q23	PBX homeobox 1
EPB41	105	EPB41	EPB41	0.812861	0.537242	1.58503	-0.812861	0.151579	5.58415	1.42276559422783e-08 .	7 x 52	1 p35	erythrocyte membrane protein band 4.1
ECHDC3	106	ECHDC3	ECHDC3	0.901736	0.585135	1.58317	-0.901736	0.21077	7.85141	4.21884749357559e-15 .	6 x 55	10 p14	enoyl-CoA hydratase domain containing 3
NOTCH4	107	NOTCH4	NOTCH4	0.614894	0.561354	1.58233	-0.614894	0.137756	5.06458	2.33505275115675e-07 .	11 x 55	CHR_HSCHR6_MHC_SSTO_CTG1 p21	notch receptor 4
KRT14	108	KRT14	KRT14	4.33558	0.648962	1.58063	-2.72614	0.200921	7.46871	7.30526750203353e-14 .	8 x 49	17 q21	keratin 14
ASS1	109	ASS1	ASS1	1.71527	0.639755	1.58056	-1.71527	0.0889667	3.25255	0.000586256733248858 .	9 x 55	9 q34	argininosuccinate synthase 1
PCDH7	110	PCDH7	PCDH7	0.723126	0.577252	1.57946	-0.723126	0.169116	6.24824	2.79101630695777e-10 .	9 x 55	4 p15	protocadherin 7
COASY	111	COASY	COASY	0.988112	0.529756	1.57684	-0.988112	0.154151	5.68121	8.20987033911535e-09 .	10 x 50	17 q21	Coenzyme A synthase
ALDH2	112	ALDH2	ALDH2	2.79396	0.539054	1.57549	-2.79396	0.205141	7.63238	2.19824158875781e-14 .	7 x 53	12 q24	aldehyde dehydrogenase 2 family member
NUPR1	113	NUPR1	NUPR1	2.29779	0.516446	1.57341	-2.29779	0.137981	5.07302	2.23572265811711e-07 .	8 x 55	16 p11	nuclear protein 1, transcriptional regulator
TBC1D24	114	TBC1D24	TBC1D24	0.624051	0.560704	1.57317	-0.624051	0.141377	5.20038	1.15073350848149e-07 .	8 x 55	16 p13	TBC1 domain family member 24
ZNF189	115	ZNF189	ZNF189	0.731075	0.547351	1.57151	-0.731075	0.100578	3.68114	0.000120757165372298 .	10 x 55	9 q31	zinc finger protein 189
MAOA	116	MAOA	MAOA	0.913712	0.635672	1.57119	-0.913712	0.206259	7.67584	1.58761892521397e-14 .	6 x 55	X p11	monoamine oxidase A
CCNG1	117	CCNG1	CCNG1	1.06791	0.611787	1.57115	-1.06791	0.223845	8.36336	0 .	8 x 55	5 q34	cyclin G1
TATDN3	118	TATDN3	TATDN3	0.732444	0.528955	1.57014	-0.732444	0.130962	4.81032	8.39603959690294e-07 .	9 x 53	1 q32	TatD DNase domain containing 3
PIGC	119	PIGC	PIGC	1.20265	0.568359	1.56994	-1.20265	0.0934077	3.41631	0.000326981651036284 .	6 x 54	1 q24	phosphatidylinositol glycan anchor biosynthesis class C
CREBL2	120	CREBL2	CREBL2	1.07081	0.547901	1.56825	-1.07081	0.0913469	3.3403	0.000430077568385645 .	12 x 55	12 p13	cAMP responsive element binding protein like 2
ENGASE	121	ENGASE	ENGASE	0.997158	0.53752	1.56779	-0.997158	0.138103	5.07759	2.18354796910347e-07 .	12 x 55	17 q25	endo-beta-N-acetylglucosaminidase
MFSD3	122	MFSD3	MFSD3	0.921627	0.545174	1.56328	-0.921627	0.16427	6.06416	8.63507154669207e-10 .	7 x 52	8 q24	major facilitator superfamily domain containing 3
CASKIN2	123	CASKIN2	CASKIN2	0.74321	0.539185	1.55937	-0.74321	0.0908341	3.32139	0.000460040928190963 .	10 x 55	17 q25	CASK interacting protein 2
DIPK2A	124	DIPK2A	DIPK2A	0.744252	0.515429	1.55833	-0.744252	0.148552	5.47009	2.68534262604092e-08 .	8 x 52	3 q24	divergent protein kinase domain 2A
MCCC2	125	MCCC2	MCCC2	1.277	0.573491	1.55621	-1.277	0.230873	8.64053	0 .	7 x 55	CHR_HSCHR5_1_CTG1_1 q13	methylcrotonoyl-CoA carboxylase 2
CLCC1	126	CLCC1	CLCC1	1.01401	0.537317	1.55094	-1.01401	0.0928316	3.39506	0.000353208079945322 .	12 x 55	1 p13	chloride channel CLIC like 1
CYSTM1	127	CYSTM1	CYSTM1	0.847477	0.573152	1.55042	-0.847477	0.0535894	1.95423	0.0254421982177957 .	10 x 55	5 q31	cysteine rich transmembrane module containing 1
PEX3	128	PEX3	PEX3	1.09156	0.623898	1.54749	-1.09156	0.23161	8.66964	0 .	6 x 55	6 q24	peroxisomal biogenesis factor 3
BCL6	129	BCL6	BCL6	1.92072	0.531934	1.54501	-1.92072	0.0378055	1.37764	0.0842727329341351 .	11 x 55	3 q27	BCL6 transcription repressor
COMTD1	130	COMTD1	COMTD1	0.853263	0.514415	1.54463	-0.853263	0.156297	5.76228	5.15323084204766e-09 .	9 x 50	10 q22	catechol-O-methyltransferase domain containing 1
RNF24	131	RNF24	RNF24	1.02413	0.595267	1.54082	-1.02413	0.122149	4.48154	4.02462789572677e-06 .	7 x 55	20 p13	ring finger protein 24
RPUSD4	132	RPUSD4	RPUSD4	0.7619	0.517911	1.54068	-0.7619	0.0848711	3.10171	0.000982330915446417 .	12 x 55	11 q24	RNA pseudouridine synthase D4
ELP2	133	ELP2	ELP2	1.09838	0.537488	1.54068	-1.09838	0.104066	3.81017	7.26160787613006e-05 .	11 x 55	18 q12	elongator acetyltransferase complex subunit 2
PAQR5	134	PAQR5	PAQR5	0.54009	0.538915	1.53935	-0.54009	0.19563	7.2641	3.19300141882195e-13 .	8 x 53	15 q23	progestin and adipoQ receptor family member 5
OSGIN2	135	OSGIN2	OSGIN2	0.763515	0.559224	1.53907	-0.763515	0.16523	6.10058	6.92229829013513e-10 .	6 x 55	8 q21	oxidative stress induced growth inhibitor family member 2
TMEM135	136	TMEM135	TMEM135	0.765173	0.540874	1.53741	-0.765173	0.111817	4.09742	2.21555545232288e-05 .	8 x 55	11 q14	transmembrane protein 135
MCAT	137	MCAT	MCAT	0.862353	0.512448	1.53554	-0.862353	0.183326	6.79078	8.39239788774648e-12 .	10 x 51	22 q13	malonyl-CoA-acyl carrier protein transacylase
MTOR	138	MTOR	MTOR	1.40915	0.619698	1.53529	-1.40915	0.221233	8.26074	2.22044604925031e-16 .	6 x 55	1 p36	mechanistic target of rapamycin kinase
GCDH	139	GCDH	GCDH	0.663937	0.512304	1.53329	-0.663937	0.1119	4.1005	2.18661001570863e-05 .	9 x 53	19 p13	glutaryl-CoA dehydrogenase
PEX16	140	PEX16	PEX16	1.03225	0.590887	1.5327	-1.03225	0.173162	6.40231	1.0595946342562e-10 .	6 x 55	11 p11	peroxisomal biogenesis factor 16
DNAJA1	141	DNAJA1	DNAJA1	1.99572	0.634267	1.53064	-1.99572	0.168917	6.24068	2.92517565725348e-10 .	7 x 55	9 p21	DnaJ heat shock protein family (Hsp40) member A1
PHLDA3	142	PHLDA3	PHLDA3	0.772636	0.516532	1.52995	-0.772636	0.060664	2.21311	0.0135298559852087 .	7 x 50	1 q32	pleckstrin homology like domain family A member 3
MOCS2	143	MOCS2	MOCS2	1.03798	0.564588	1.52697	-1.03798	0.140502	5.16754	1.36760504476641e-07 .	7 x 54	5 q11	molybdenum cofactor synthesis 2
EFNB2	144	EFNB2	EFNB2	0.958434	0.570142	1.52647	-0.958434	0.249127	9.36712	0 .	9 x 55	13 q33	ephrin B2
SPART	145	SPART	SPART	0.872279	0.528593	1.52562	-0.872279	0.0636457	2.32232	0.010183249934189 .	12 x 55	13 q13	spartin
ABHD6	146	ABHD6	ABHD6	0.777438	0.52806	1.52515	-0.777438	0.165875	6.12506	5.96264260188661e-10 .	7 x 52	3 p14	abhydrolase domain containing 6
LONP1	147	LONP1	LONP1	1.18491	0.51373	1.52314	-1.18491	0.111241	4.07608	2.42616499454007e-05 .	10 x 51	19 p13	lon peptidase 1, mitochondrial
SLC5A6	148	SLC5A6	SLC5A6	0.875457	0.537933	1.52244	-0.875457	0.186047	6.89515	4.15112388907346e-12 .	11 x 53	2 p23	solute carrier family 5 member 6
CTBS	149	CTBS	CTBS	0.962907	0.516852	1.522	-0.962907	0.110029	4.03109	2.9339225967151e-05 .	10 x 51	1 p22	chitobiase
FN3K	150	FN3K	FN3K	0.425243	0.508029	1.52067	-0.425243	0.213755	7.96791	1.77635683940025e-15 .	9 x 49	17 q25	fructosamine 3 kinase
TMEM138	151	TMEM138	TMEM138	0.87748	0.533787	1.52042	-0.87748	0.145498	5.35521	5.03139552243681e-08 .	10 x 55	11 q12	transmembrane protein 138
VAV3	152	VAV3	VAV3	1.18942	0.596784	1.51863	-1.18942	0.182361	6.75379	1.07461817222543e-11 .	9 x 55	1 p13	vav guanine nucleotide exchange factor 3
ZDHHC2	153	ZDHHC2	ZDHHC2	0.562685	0.54395	1.51676	-0.562685	0.155918	5.74794	5.59808033262499e-09 .	6 x 52	8 p22	zinc finger DHHC-type palmitoyltransferase 2
TOMM70	154	TOMM70	TOMM70	0.881316	0.506579	1.51658	-0.881316	0.1065	3.90029	5.04455422251082e-05 .	12 x 52	3 q12	translocase of outer mitochondrial membrane 70
AKAP1	155	AKAP1	AKAP1	1.05083	0.591333	1.51412	-1.05083	0.107053	3.92079	4.63852242431617e-05 .	10 x 55	17 q22	A-kinase anchoring protein 1
RNF114	156	RNF114	RNF114	1.05198	0.525422	1.51297	-1.05198	0.0609422	2.2233	0.0131818439384921 .	12 x 55	20 q13	ring finger protein 114
RAB15	157	RAB15	RAB15	0.790875	0.583863	1.51171	-0.790875	0.209611	7.80625	5.99520433297585e-15 .	7 x 55	14 q23	RAB15, member RAS oncogene family
DEAF1	158	DEAF1	DEAF1	1.05376	0.51869	1.51119	-1.05376	0.131884	4.84479	7.08344808808548e-07 .	11 x 52	11 p15	DEAF1 transcription factor
TESK1	159	TESK1	TESK1	0.889639	0.524933	1.50826	-0.889639	0.115395	4.23027	1.2471908246825e-05 .	12 x 55	9 p13	testis associated actin remodelling kinase 1
CHPT1	160	CHPT1	CHPT1	0.892823	0.593303	1.50507	-0.892823	0.187494	6.95073	2.84228196534286e-12 .	7 x 55	12 q23	choline phosphotransferase 1
FXR1	161	FXR1	FXR1	1.38681	0.543412	1.50356	-1.38681	0.137595	5.05854	2.40882079505234e-07 .	11 x 55	3 q26	FMR1 autosomal homolog 1
PMFBP1	162	PMFBP1	PMFBP1	0.442573	0.535579	1.50334	-0.442573	0.267179	10.0962	0 .	8 x 52	16 q22	polyamine modulated factor 1 binding protein 1
AR	163	AR	AR	0.290233	0.450084	1.50153	-0.290233	0.30844	11.8073	0 .	9 x 49	X q12	androgen receptor
PEPD	164	PEPD	PEPD	1.06431	0.52731	1.50064	-1.06431	0.0714539	2.60861	0.00459661502280828 .	11 x 52	19 q13	peptidase D
ARHGAP23	165	ARHGAP23	ARHGAP23	1.33436	0.538139	1.49885	-1.33436	0.073062	2.66763	0.00386595746948049 .	10 x 55	17 q12	Rho GTPase activating protein 23
PLPP1	166	PLPP1	PLPP1	1.14285	0.587184	1.4962	-1.14285	0.0746086	2.72441	0.0032631121821789 .	6 x 55	5 q11	phospholipid phosphatase 1
PKP2	167	PKP2	PKP2	0.451047	0.517766	1.49486	-0.451047	0.220157	8.21849	2.22044604925031e-16 .	8 x 49	12 p11	plakophilin 2
AIFM1	168	AIFM1	AIFM1	0.808222	0.522	1.49436	-0.808222	0.141343	5.19908	1.15861204630363e-07 .	9 x 52	X q26	apoptosis inducing factor mitochondria associated 1
SLC26A6	169	SLC26A6	SLC26A6	0.704136	0.525582	1.49309	-0.704136	0.131167	4.81798	8.08575253197219e-07 .	8 x 53	3 p21	solute carrier family 26 member 6
FNDC3A	170	FNDC3A	FNDC3A	0.993375	0.555334	1.49153	-0.993375	0.0861521	3.14888	0.000837785073703579 .	11 x 55	13 q14	fibronectin type III domain containing 3A
DBT	171	DBT	DBT	0.811932	0.545443	1.49065	-0.811932	0.171829	6.35149	1.46180956228648e-10 .	6 x 53	1 p21	dihydrolipoamide branched chain transacylase E2
PAQR3	172	PAQR3	PAQR3	0.907755	0.540079	1.49014	-0.907755	0.187384	6.94649	2.92577073679468e-12 .	7 x 53	4 q21	progestin and adipoQ receptor family member 3
ALDH1A1	173	ALDH1A1	ALDH1A1	0.995952	0.571125	1.48895	-0.995952	0.218323	8.14661	4.44089209850063e-16 .	7 x 53	9 q21	aldehyde dehydrogenase 1 family member A1
TMEM120A	174	TMEM120A	TMEM120A	0.910998	0.52696	1.4869	-0.910998	0.0393143	1.43271	0.0760884224090026 .	11 x 50	7 q11	transmembrane protein 120A
FMC1	175	FMC1	FMC1	0.711561	0.522866	1.48566	-0.711561	0.111779	4.09604	2.22863824634878e-05 .	12 x 55	7 q34	formation of mitochondrial complex V assembly factor 1 homolog
SCAP	176	SCAP	SCAP	1.16044	0.588889	1.47861	-1.16044	0.201842	7.50439	5.6399329650958e-14 .	7 x 55	3 p21	SREBF chaperone
TRAP1	177	TRAP1	TRAP1	1.99081	0.505099	1.47493	-1.99081	0.151991	5.59968	1.30364528061477e-08 .	11 x 55	16 p13	TNF receptor associated protein 1
HSPD1	178	HSPD1	HSPD1	2.43883	0.655697	1.47319	-2.43883	0.253463	9.54125	0 .	8 x 55	2 q33	heat shock protein family D (Hsp60) member 1
PAM16	179	PAM16	PAM16	0.924794	0.526301	1.4731	-0.924794	0.171971	6.35691	1.41261780051138e-10 .	12 x 55	16 p13	presequence translocase associated motor 16
WDR3	180	WDR3	WDR3	0.925528	0.517735	1.47237	-0.925528	0.0720958	2.63217	0.00429137336783714 .	11 x 50	1 p12	WD repeat domain 3
EEF1E1	181	EEF1E1	EEF1E1	0.928007	0.527422	1.46989	-0.928007	0.163191	6.02324	1.10534126296358e-09 .	6 x 51	6 p24	eukaryotic translation elongation factor 1 epsilon 1
MAPK8IP2	182	MAPK8IP2	MAPK8IP2	0.729373	0.591625	1.46785	-0.729373	0.186132	6.89843	4.05964151184435e-12 .	6 x 55	22 q13	mitogen-activated protein kinase 8 interacting protein 2
ACP1	183	ACP1	ACP1	1.42283	0.486003	1.46754	-1.42283	0.195109	7.24398	3.68371999570627e-13 .	7 x 50	2 p25	acid phosphatase 1
RHOT1	184	RHOT1	RHOT1	1.02053	0.521844	1.46437	-1.02053	0.164015	6.05447	9.15639342125019e-10 .	10 x 51	17 q11	ras homolog family member T1
UBE2QL1	185	UBE2QL1	UBE2QL1	0.482985	0.539864	1.46292	-0.482985	0.257101	9.68781	0 .	7 x 53	5 p15	ubiquitin conjugating enzyme E2 Q family like 1
NDUFAF3	186	NDUFAF3	NDUFAF3	1.31149	0.527503	1.4611	-1.31149	0.06466	2.35949	0.00922225381205322 .	12 x 55	3 p21	NADH:ubiquinone oxidoreductase complex assembly factor 3
ANAPC16	187	ANAPC16	ANAPC16	1.6747	0.502589	1.4608	-1.6747	0.262014	9.88646	0 .	8 x 53	10 q22	anaphase promoting complex subunit 16
HSDL2	188	HSDL2	HSDL2	0.737743	0.523817	1.45948	-0.737743	0.0548008	1.99853	0.022931354870795 .	10 x 51	9 q32	hydroxysteroid dehydrogenase like 2
ATPAF1	189	ATPAF1	ATPAF1	0.939768	0.549177	1.45813	-0.939768	0.110848	4.06149	2.58088143427759e-05 .	11 x 55	1 p33	ATP synthase mitochondrial F1 complex assembly factor 1
ANAPC13	190	ANAPC13	ANAPC13	1.25286	0.525968	1.45519	-1.25286	0.0815231	2.97852	0.00147454272460634 .	6 x 52	3 q22	anaphase promoting complex subunit 13
SLC25A17	191	SLC25A17	SLC25A17	0.943767	0.597643	1.45413	-0.943767	0.189081	7.01173	1.86961557346876e-12 .	6 x 55	22 q13	solute carrier family 25 member 17
FH	192	FH	FH	1.31921	0.516838	1.45338	-1.31921	0.250227	9.41123	0 .	6 x 52	1 q43	fumarate hydratase
TMEM220	193	TMEM220	TMEM220	0.49307	0.518682	1.45284	-0.49307	0.174668	6.4597	7.34663441193106e-11 .	9 x 52	17 p13	transmembrane protein 220
PGM1	194	PGM1	PGM1	1.7265	0.646156	1.45155	-1.7265	0.228275	8.53791	0 .	6 x 55	1 p31	phosphoglucomutase 1
RCL1	195	RCL1	RCL1	0.851784	0.535745	1.4508	-0.851784	0.178942	6.62294	2.551625577496e-11 .	8 x 55	9 p24	RNA terminal phosphate cyclase like 1
HECTD3	196	HECTD3	HECTD3	1.49844	0.545839	1.44599	-1.49844	0.1973	7.32858	2.01394456667003e-13 .	7 x 55	1 p34	HECT domain E3 ubiquitin protein ligase 3
DRAM2	197	DRAM2	DRAM2	1.26229	0.534503	1.44576	-1.26229	0.153661	5.66271	9.12330322400123e-09 .	11 x 55	1 p13	DNA damage regulated autophagy modulator 2
ADGRA3	198	ADGRA3	ADGRA3	0.859098	0.541366	1.44349	-0.859098	0.210165	7.82784	5.10702591327572e-15 .	9 x 55	4 p15	adhesion G protein-coupled receptor A3
ERLIN2	199	ERLIN2	ERLIN2	0.955025	0.516769	1.44287	-0.955025	0.148506	5.46837	2.7109506528511e-08 .	9 x 51	8 p11	ER lipid raft associated 2
PQBP1	200	PQBP1	PQBP1	1.0434	0.518832	1.44151	-1.0434	0.118173	4.33356	7.8897020336921e-06 .	11 x 52	X p11	polyglutamine binding protein 1
LARP1B	201	LARP1B	LARP1B	0.755766	0.495824	1.44146	-0.755766	0.0484918	1.76787	0.0386559371996464 .	10 x 49	4 q28	La ribonucleoprotein 1B
ZNF354A	202	ZNF354A	ZNF354A	0.639875	0.526938	1.43957	-0.639875	0.114535	4.19834	1.43399196330662e-05 .	9 x 53	5 q35	zinc finger protein 354A
RIDA	203	RIDA	RIDA	0.758818	0.52455	1.43841	-0.758818	0.180269	6.67371	1.82753812083547e-11 .	6 x 52	8 q22	reactive intermediate imine deaminase A homolog
TRIAP1	204	TRIAP1	TRIAP1	0.960402	0.522216	1.43749	-0.960402	0.155101	5.71707	6.68635335987489e-09 .	10 x 50	12 q24	TP53 regulated inhibitor of apoptosis 1
SLC44A3	205	SLC44A3	SLC44A3	0.511549	0.528301	1.43436	-0.511549	0.230754	8.63582	0 .	7 x 52	1 p21	solute carrier family 44 member 3
LGR4	206	LGR4	LGR4	1.51188	0.643756	1.43256	-1.51188	0.236758	8.87367	0 .	6 x 55	11 p14	leucine rich repeat containing G protein-coupled receptor 4
RILP	207	RILP	RILP	0.871979	0.53749	1.43061	-0.871979	0.133509	4.90556	5.23489274151245e-07 .	6 x 52	CHR_HSCHR17_1_CTG2 p13	Rab interacting lysosomal protein
TOMM40	208	TOMM40	TOMM40	1.27828	0.527057	1.42977	-1.27828	0.180065	6.66588	1.92432736412229e-11 .	9 x 51	19 q13	translocase of outer mitochondrial membrane 40
IGBP1	209	IGBP1	IGBP1	1.56811	0.505075	1.42762	-1.56811	0.162236	5.98703	1.37358902030371e-09 .	9 x 53	X q13	immunoglobulin binding protein 1
IRX3	210	IRX3	IRX3	1.61726	0.581313	1.42727	-1.61726	0.217913	8.13053	4.44089209850063e-16 .	8 x 54	16 q12	iroquois homeobox 3
ETV4	211	ETV4	ETV4	0.65376	0.518237	1.42568	-0.65376	0.193449	7.17994	5.79092329644482e-13 .	7 x 51	17 q21	ETS variant transcription factor 4
TIMM50	212	TIMM50	TIMM50	1.05936	0.532178	1.42555	-1.05936	0.134068	4.92647	4.71374850929962e-07 .	11 x 52	19 q13	translocase of inner mitochondrial membrane 50
EIF4E3	213	EIF4E3	EIF4E3	1.06	0.563618	1.42491	-1.06	0.155385	5.72782	6.28577989658652e-09 .	7 x 55	3 p13	eukaryotic translation initiation factor 4E family member 3
LOXL1	214	LOXL1	LOXL1	1.28352	0.625656	1.42453	-1.28352	0.107157	3.92463	4.56598867433211e-05 .	10 x 55	15 q24	lysyl oxidase like 1
BTD	215	BTD	BTD	0.773058	0.563452	1.42417	-0.773058	0.135998	4.9987	3.27168236502473e-07 .	6 x 55	3 p25	biotinidase
CHCHD10	216	CHCHD10	CHCHD10	1.97731	0.573784	1.42389	-1.97731	0.250101	9.40619	0 .	8 x 55	22 q11	coiled-coil-helix-coiled-coil-helix domain containing 10
SPR	217	SPR	SPR	0.774935	0.539169	1.42229	-0.774935	0.15242	5.61587	1.18985185038056e-08 .	9 x 55	2 p13	sepiapterin reductase
KLHDC2	218	KLHDC2	KLHDC2	1.14326	0.522349	1.42169	-1.14326	0.155592	5.73563	6.00965943675646e-09 .	11 x 51	14 q21	kelch domain containing 2
ECI2	219	ECI2	ECI2	0.527116	0.533172	1.41879	-0.527116	0.167465	6.18545	4.11659595300762e-10 .	8 x 52	6 p25	enoyl-CoA delta isomerase 2
EGFR	220	EGFR	EGFR	1.3538	0.556534	1.41878	-1.3538	0.214688	8.00435	1.33226762955019e-15 .	10 x 55	7 p11	epidermal growth factor receptor
CNDP2	221	CNDP2	CNDP2	2.21894	0.502641	1.41865	-2.21894	0.250143	9.40788	0 .	6 x 52	18 q22	carnosine dipeptidase 2
PRDX3	222	PRDX3	PRDX3	0.884577	0.528702	1.41801	-0.884577	0.0798945	2.91863	0.00178752119295778 .	12 x 55	10 q26	peroxiredoxin 3
PHB	223	PHB	PHB	0.884806	0.526874	1.41778	-0.884806	0.167142	6.17319	4.4393444476043e-10 .	9 x 53	17 q21	prohibitin
MSRB2	224	MSRB2	MSRB2	0.780406	0.545948	1.41682	-0.780406	0.0227819	0.829801	0.203400254145125 .	12 x 55	10 p12	methionine sulfoxide reductase B2
ERMP1	225	ERMP1	ERMP1	1.14832	0.559159	1.41663	-1.14832	0.227876	8.52215	0 .	9 x 54	9 p24	endoplasmic reticulum metallopeptidase 1
FARSA	226	FARSA	FARSA	1.22314	0.520336	1.41592	-1.22314	0.161143	5.9456	1.75874093066852e-09 .	10 x 52	19 p13	phenylalanyl-tRNA synthetase subunit alpha
ENTPD1	227	ENTPD1	ENTPD1	0.982168	0.607999	1.41573	-0.982168	0.10388	3.80329	7.46385780706627e-05 .	9 x 55	10 q24	ectonucleoside triphosphate diphosphohydrolase 1
CLCA2	228	CLCA2	CLCA2	1.95283	0.580601	1.41447	-1.95283	0.254094	9.56663	0 .	7 x 50	1 p22	chloride channel accessory 2
POLDIP2	229	POLDIP2	POLDIP2	1.53088	0.478932	1.41356	-1.53088	0.164306	6.06553	8.56362758483442e-10 .	8 x 49	17 q11	DNA polymerase delta interacting protein 2
HADHB	230	HADHB	HADHB	2.05621	0.508184	1.40953	-2.05621	0.259835	9.79824	0 .	6 x 53	2 p23	hydroxyacyl-CoA dehydrogenase trifunctional multienzyme complex subunit beta
AFG3L2	231	AFG3L2	AFG3L2	1.2314	0.538462	1.40766	-1.2314	0.195101	7.24365	3.69260177990327e-13 .	10 x 52	18 p11	AFG3 like matrix AAA peptidase subunit 2
NSA2	232	NSA2	NSA2	1.4836	0.516529	1.40677	-1.4836	0.213921	7.97437	1.66533453693773e-15 .	9 x 55	5 q13	NSA2 ribosome biogenesis factor
NUDCD2	233	NUDCD2	NUDCD2	0.992281	0.523822	1.40561	-0.992281	0.138082	5.07679	2.19266831247289e-07 .	11 x 51	5 q34	NudC domain containing 2
LYPLAL1	234	LYPLAL1	LYPLAL1	1.08008	0.540712	1.40482	-1.08008	0.131966	4.84783	6.97748304911983e-07 .	6 x 51	1 q41	lysophospholipase like 1
IVD	235	IVD	IVD	0.795174	0.528375	1.40205	-0.795174	0.0870316	3.18126	0.000750160169919356 .	12 x 55	15 q15	isovaleryl-CoA dehydrogenase
MNAT1	236	MNAT1	MNAT1	0.795249	0.504593	1.40198	-0.795249	0.0907727	3.31913	0.000463754837094821 .	12 x 55	14 q23	MNAT1 component of CDK activating kinase
NNT	237	NNT	NNT	0.795804	0.529343	1.40142	-0.795804	0.162568	5.99962	1.27382193682024e-09 .	11 x 55	5 p12	nicotinamide nucleotide transhydrogenase
EIF2B3	238	EIF2B3	EIF2B3	0.796513	0.522035	1.40071	-0.796513	0.127801	4.69225	1.4909379821848e-06 .	11 x 53	1 p34	eukaryotic translation initiation factor 2B subunit gamma
SMDT1	239	SMDT1	SMDT1	1.89675	0.466219	1.39909	-1.89675	0.178409	6.60258	2.91515700467926e-11 .	6 x 51	CHR_HSCHR22_2_CTG1 q13	single-pass membrane protein with aspartate rich tail 1
EPHX1	240	EPHX1	EPHX1	1.30961	0.610204	1.39844	-1.30961	0.0244636	0.891091	0.186521002779751 .	9 x 55	1 q42	epoxide hydrolase 1
FLAD1	241	FLAD1	FLAD1	1.0015	0.52896	1.3964	-1.0015	0.210738	7.85017	4.21884749357559e-15 .	8 x 51	1 q21	flavin adenine dinucleotide synthetase 1
CBR4	242	CBR4	CBR4	1.08991	0.528968	1.395	-1.08991	0.109884	4.02574	3.00055866906401e-05 .	11 x 54	4 q32	carbonyl reductase 4
USP3	243	USP3	USP3	1.37848	0.537782	1.39411	-1.37848	0.0979536	3.58415	0.00017522328951447 .	8 x 53	15 q22	ubiquitin specific peptidase 3
TENT4A	244	TENT4A	TENT4A	1.44121	0.63166	1.392	-1.44121	0.222072	8.2937	1.11022302462516e-16 .	6 x 55	5 p15	terminal nucleotidyltransferase 4A
JAGN1	245	JAGN1	JAGN1	1.2471	0.571784	1.39196	-1.2471	0.163103	6.01987	1.12797626794503e-09 .	6 x 54	3 p25	jagunal homolog 1
RBM19	246	RBM19	RBM19	0.913895	0.528949	1.38869	-0.913895	0.158354	5.84004	3.27825511181601e-09 .	11 x 55	12 q24	RNA binding motif protein 19
ARPIN	247	ARPIN	ARPIN	1.17776	0.558431	1.38719	-1.17776	0.0955012	3.49357	0.000246143367684026 .	6 x 53	15 q26	actin related protein 2/3 complex inhibitor
CLN3	248	CLN3	CLN3	1.01118	0.527408	1.38671	-1.01118	0.138443	5.09031	2.04473211029566e-07 .	12 x 55	16 p12	CLN3 lysosomal/endosomal transmembrane protein, battenin
ALG3	249	ALG3	ALG3	1.01301	0.503217	1.38489	-1.01301	0.166196	6.13727	5.53397105917952e-10 .	11 x 50	3 q27	ALG3 alpha-1,3- mannosyltransferase
SLC1A5	250	SLC1A5	SLC1A5	1.01311	0.596691	1.38478	-1.01311	0.13018	4.7811	9.68965014225276e-07 .	10 x 55	19 q13	solute carrier family 1 member 5
ERAL1	251	ERAL1	ERAL1	0.919291	0.521348	1.38329	-0.919291	0.152676	5.62555	1.12646264538441e-08 .	12 x 53	17 q11	Era like 12S mitochondrial rRNA chaperone 1
GCLM	252	GCLM	GCLM	1.25599	0.558518	1.38307	-1.25599	0.207586	7.72741	1.0769163338864e-14 .	6 x 52	1 p22	glutamate-cysteine ligase modifier subunit
IRAK1	253	IRAK1	IRAK1	1.61324	0.503281	1.38249	-1.61324	0.0435966	1.58905	0.0561436890278806 .	10 x 52	X q28	interleukin 1 receptor associated kinase 1
CISH	254	CISH	CISH	1.02205	0.540284	1.37585	-1.02205	0.190626	7.07117	1.2392309400866e-12 .	11 x 55	3 p21	cytokine inducible SH2 containing protein
DDT	255	DDT	DDT	1.92004	0.496558	1.3758	-1.92004	0.279636	10.6059	0 .	8 x 52	CHR_HSCHR22_1_CTG7 q11	D-dopachrome tautomerase
SH3YL1	256	SH3YL1	SH3YL1	1.33328	0.508848	1.37477	-1.33328	0.12563	4.61127	2.1942625895166e-06 .	12 x 52	2 p25	SH3 and SYLF domain containing 1
CAT	257	CAT	CAT	1.71754	0.600874	1.3735	-1.71754	0.172393	6.37299	1.2760925649502e-10 .	6 x 55	11 p13	catalase
PLA2G12A	258	PLA2G12A	PLA2G12A	1.26725	0.555714	1.37181	-1.26725	0.197688	7.34361	1.80855330711438e-13 .	7 x 54	4 q25	phospholipase A2 group XIIA
RBFOX2	259	RBFOX2	RBFOX2	1.26937	0.573919	1.36969	-1.26937	0.0682112	2.48966	0.00645414661397237 .	11 x 55	22 q12	RNA binding fox-1 homolog 2
NIPSNAP2	260	NIPSNAP2	NIPSNAP2	1.11522	0.565763	1.36969	-1.11522	0.109655	4.01724	3.10949336372879e-05 .	9 x 55	7 p11	nipsnap homolog 2
CISD3	261	CISD3	CISD3	1.02948	0.535663	1.36842	-1.02948	0.118223	4.3354	7.82499507512302e-06 .	11 x 54	17 q12	CDGSH iron sulfur domain 3
CRLS1	262	CRLS1	CRLS1	1.19806	0.584198	1.36689	-1.19806	0.122473	4.49359	3.80671397526289e-06 .	9 x 55	20 p12	cardiolipin synthase 1
TXLNA	263	TXLNA	TXLNA	1.62963	0.525331	1.3661	-1.62963	0.156785	5.7807	4.6318254787181e-09 .	9 x 55	1 p35	taxilin alpha
JADE1	264	JADE1	JADE1	0.831561	0.564834	1.36566	-0.831561	0.144587	5.32094	6.05373291495681e-08 .	8 x 55	4 q28	jade family PHD finger 1
EIF4EBP3	265	EIF4EBP3	EIF4EBP3	1.20067	0.509275	1.36428	-1.20067	0.117675	4.31502	8.57164019374412e-06 .	9 x 50	5 q31	eukaryotic translation initiation factor 4E binding protein 3
ECSIT	266	ECSIT	ECSIT	0.945525	0.531511	1.35706	-0.945525	0.170997	6.3198	1.78455250576803e-10 .	11 x 55	19 p13	ECSIT signaling integrator
POLR3H	267	POLR3H	POLR3H	1.12879	0.516055	1.35612	-1.12879	0.0951313	3.47992	0.000258914177486025 .	11 x 52	22 q13	RNA polymerase III subunit H
NCLN	268	NCLN	NCLN	1.21114	0.523703	1.35381	-1.21114	0.153734	5.66546	8.9811893477787e-09 .	7 x 51	19 p13	nicalin
HSPE1	269	HSPE1	HSPE1	2.28475	0.558968	1.35284	-2.28475	0.169199	6.25141	2.73661093785904e-10 .	10 x 55	2 q33	heat shock protein family E (Hsp10) member 1
CARS2	270	CARS2	CARS2	1.1337	0.518591	1.35121	-1.1337	0.0793536	2.89875	0.00190412144942265 .	12 x 54	13 q34	cysteinyl-tRNA synthetase 2, mitochondrial
APTX	271	APTX	APTX	1.04723	0.50933	1.35066	-1.04723	0.130495	4.79286	9.14755054037819e-07 .	10 x 52	9 p21	aprataxin
SUMF2	272	SUMF2	SUMF2	1.5953	0.467595	1.34913	-1.5953	0.103257	3.78023	8.18236024858754e-05 .	12 x 55	7 p11	sulfatase modifying factor 2
COQ9	273	COQ9	COQ9	1.21638	0.517795	1.34857	-1.21638	0.203855	7.58247	3.17523785042795e-14 .	8 x 52	16 q21	coenzyme Q9
NDUFV2	274	NDUFV2	NDUFV2	1.21655	0.520998	1.3484	-1.21655	0.123785	4.5425	3.03238296439634e-06 .	8 x 52	18 p11	NADH:ubiquinone oxidoreductase core subunit V2
SMIM4	275	SMIM4	SMIM4	1.9842	0.581958	1.348	-1.9842	0.227668	8.51395	0 .	6 x 55	3 p21	small integral membrane protein 4
DNAJA3	276	DNAJA3	DNAJA3	1.05032	0.539536	1.34757	-1.05032	0.163873	6.04908	9.45933109619546e-10 .	7 x 51	16 p13	DnaJ heat shock protein family (Hsp40) member A3
UQCC2	277	UQCC2	UQCC2	0.955062	0.534552	1.34752	-0.955062	0.120343	4.4143	5.47829149666335e-06 .	8 x 51	6 p21	ubiquinol-cytochrome c reductase complex assembly factor 2
RREB1	278	RREB1	RREB1	1.05178	0.533514	1.34612	-1.05178	0.145825	5.36747	4.70788451556459e-08 .	11 x 55	6 p24	ras responsive element binding protein 1
TRAPPC6A	279	TRAPPC6A	TRAPPC6A	0.733356	0.510529	1.34609	-0.733356	0.150496	5.54333	1.78828837293921e-08 .	10 x 55	19 q13	trafficking protein particle complex 6A
OPLAH	280	OPLAH	OPLAH	0.956616	0.568901	1.34597	-0.956616	0.235197	8.81172	0 .	8 x 54	8 q24	5-oxoprolinase, ATP-hydrolysing
MBNL2	281	MBNL2	MBNL2	1.29348	0.559256	1.34558	-1.29348	0.171354	6.3334	1.63831614941046e-10 .	9 x 55	13 q32	muscleblind like splicing regulator 2
HRAS	282	HRAS	HRAS	1.65188	0.492727	1.34385	-1.65188	0.202041	7.5121	5.32907051820075e-14 .	9 x 50	CHR_HSCHR11_1_CTG8 p15	HRas proto-oncogene, GTPase
GET3	283	GET3	GET3	1.60167	0.486307	1.34276	-1.60167	0.14468	5.32445	5.94036796419672e-08 .	7 x 50	19 p13	guided entry of tail-anchored proteins factor 3, ATPase
GUK1	284	GUK1	GUK1	2.57151	0.410412	1.34051	-2.57151	0.167404	6.18313	4.17585299672396e-10 .	9 x 49	1 q42	guanylate kinase 1
TIMM10	285	TIMM10	TIMM10	1.37143	0.504634	1.33662	-1.37143	0.183547	6.79924	7.93032306489749e-12 .	8 x 51	11 q12	translocase of inner mitochondrial membrane 10
FBXO9	286	FBXO9	FBXO9	1.60786	0.514812	1.33658	-1.60786	0.260854	9.83946	0 .	7 x 52	6 p12	F-box protein 9
ETFB	287	ETFB	ETFB	1.60821	0.491792	1.33623	-1.60821	0.16491	6.08843	7.45321138140298e-10 .	9 x 51	19 q13	electron transfer flavoprotein subunit beta
PHYH	288	PHYH	PHYH	0.743484	0.550891	1.33596	-0.743484	0.0502607	1.83252	0.0335487789955244 .	8 x 55	10 p13	phytanoyl-CoA 2-hydroxylase
TTC37	289	TTC37	TTC37	1.3037	0.515593	1.33536	-1.3037	0.138418	5.0894	2.05439300349219e-07 .	11 x 54	5 q15	tetratricopeptide repeat domain 37
WDR61	290	WDR61	WDR61	1.49923	0.541878	1.33398	-1.49923	0.193088	7.16603	6.38711306066853e-13 .	8 x 54	15 q25	WD repeat domain 61
MOSPD2	291	MOSPD2	MOSPD2	0.863368	0.514782	1.33386	-0.863368	0.173279	6.40674	1.03011488228333e-10 .	9 x 51	X p22	motile sperm domain containing 2
NDUFV1	292	NDUFV1	NDUFV1	2.35713	0.410254	1.33175	-1.66398	0.214241	7.98687	1.55431223447522e-15 .	10 x 49	11 q13	NADH:ubiquinone oxidoreductase core subunit V1
SEC62	293	SEC62	SEC62	1.2336	0.518338	1.33135	-1.2336	0.0555068	2.02436	0.0215665940100851 .	12 x 55	3 q26	SEC62 homolog, preprotein translocation factor
ANO6	294	ANO6	ANO6	1.15518	0.585855	1.32972	-1.15518	0.0554003	2.02046	0.0217679936852888 .	10 x 55	12 q12	anoctamin 6
MGST3	295	MGST3	MGST3	1.61509	0.57753	1.32935	-1.61509	0.0955207	3.4943	0.000245483979485428 .	10 x 55	1 q24	microsomal glutathione S-transferase 3
PPA2	296	PPA2	PPA2	1.61509	0.50169	1.32935	-1.61509	0.19296	7.16109	6.61248833466743e-13 .	8 x 53	4 q24	inorganic pyrophosphatase 2
NOP16	297	NOP16	NOP16	1.31024	0.55908	1.32882	-1.31024	0.233128	8.72974	0 .	7 x 53	5 q35	NOP16 nucleolar protein
MICOS13	298	MICOS13	MICOS13	1.07025	0.501089	1.32765	-1.07025	0.161072	5.9429	1.78714065768304e-09 .	10 x 49	19 p13	mitochondrial contact site and cristae organizing system subunit 13
RHBDD3	299	RHBDD3	RHBDD3	0.87134	0.506101	1.32588	-0.87134	0.0846192	3.09244	0.00101330912939479 .	8 x 50	22 q12	rhomboid domain containing 3
PCYOX1	300	PCYOX1	PCYOX1	1.16689	0.525255	1.31801	-1.16689	0.119845	4.39577	5.95980628548265e-06 .	10 x 52	2 p13	prenylcysteine oxidase 1
PRDX6	301	PRDX6	PRDX6	2.37107	0.570689	1.31781	-2.37107	0.17005	6.28376	2.236707485892e-10 .	7 x 55	1 q25	peroxiredoxin 6
NCAPD3	302	NCAPD3	NCAPD3	0.879428	0.521868	1.3178	-0.879428	0.150179	5.5314	1.91141806826778e-08 .	12 x 53	11 q25	non-SMC condensin II complex subunit D3
RETREG2	303	RETREG2	RETREG2	1.08101	0.503334	1.31688	-1.08101	0.157471	5.80662	3.98421917680025e-09 .	12 x 55	2 q35	reticulophagy regulator family member 2
GSS	304	GSS	GSS	1.16825	0.568662	1.31665	-1.16825	0.184574	6.83862	6.08513239797048e-12 .	9 x 55	20 q11	glutathione synthetase
LARP4	305	LARP4	LARP4	1.45594	0.48822	1.31664	-1.45594	0.11909	4.36764	6.7685776975468e-06 .	10 x 50	12 q13	La ribonucleoprotein 4
CISD1	306	CISD1	CISD1	0.882996	0.516368	1.31423	-0.882996	0.173966	6.43295	8.71732686036353e-11 .	11 x 52	10 q21	CDGSH iron sulfur domain 1
EIF3E	307	EIF3E	EIF3E	0.988523	0.524094	1.31406	-0.988523	0.206484	7.68456	1.48769885299771e-14 .	10 x 54	8 q23	eukaryotic translation initiation factor 3 subunit E
NDUFAF2	308	NDUFAF2	NDUFAF2	1.25444	0.538168	1.31051	-1.25444	0.0891361	3.2588	0.000573608739838249 .	9 x 53	5 q12	NADH:ubiquinone oxidoreductase complex assembly factor 2
FAM210B	309	FAM210B	FAM210B	1.32921	0.524777	1.30985	-1.32921	0.22355	8.35179	1.11022302462516e-16 .	9 x 50	20 q13	family with sequence similarity 210 member B
EXTL3	310	EXTL3	EXTL3	0.771363	0.525304	1.30808	-0.771363	0.126957	4.66075	1.73397080849291e-06 .	12 x 55	8 p21	exostosin like glycosyltransferase 3
ABRACL	311	ABRACL	ABRACL	1.09219	0.545129	1.3057	-1.09219	0.211113	7.8648	3.77475828372553e-15 .	12 x 53	6 q24	ABRA C-terminal like
PNKD	312	PNKD	PNKD	0.77551	0.505517	1.30393	-0.77551	0.129644	4.76106	1.06854013892654e-06 .	12 x 55	2 q35	PNKD metallo-beta-lactamase domain containing
RAB4A	313	RAB4A	RAB4A	1.2623	0.490771	1.30265	-1.2623	0.169455	6.26112	2.57604604314565e-10 .	10 x 49	1 q42	RAB4A, member RAS oncogene family
GRINA	314	GRINA	GRINA	1.74291	0.627752	1.30161	-1.74291	0.0857965	3.13578	0.000875812086847616 .	10 x 55	8 q24	glutamate ionotropic receptor NMDA type subunit associated protein 1
NSUN2	315	NSUN2	NSUN2	1.47138	0.511282	1.30121	-1.47138	0.150198	5.53211	1.90380340381324e-08 .	10 x 53	5 p15	NOP2/Sun RNA methyltransferase 2
PSPH	316	PSPH	PSPH	0.896106	0.529368	1.30112	-0.896106	0.14001	5.14907	1.5063958525019e-07 .	9 x 51	7 p11	phosphoserine phosphatase
RTRAF	317	RTRAF	RTRAF	2.19651	0.457674	1.29999	-2.19651	0.200726	7.46113	7.72715225139109e-14 .	10 x 53	14 q22	RNA transcription, translation and transport factor
ECHS1	318	ECHS1	ECHS1	1.91894	0.502339	1.29994	-1.91894	0.244692	9.18962	0 .	6 x 52	10 q26	enoyl-CoA hydratase, short chain 1
TCAF1	319	TCAF1	TCAF1	0.781304	0.533442	1.29814	-0.781304	0.160988	5.93975	1.8209163066274e-09 .	10 x 55	7 q35	TRPM8 channel associated factor 1
LRPAP1	320	LRPAP1	LRPAP1	1.99788	0.49555	1.29796	-1.99788	0.148727	5.47668	2.58937424835182e-08 .	6 x 53	4 p16	LDL receptor related protein associated protein 1
GRHL2	321	GRHL2	GRHL2	1.26749	0.544737	1.29746	-1.26749	0.234957	8.80219	0 .	9 x 52	8 q22	grainyhead like transcription factor 2
DDX49	322	DDX49	DDX49	1.10136	0.509445	1.29653	-1.10136	0.142857	5.25595	8.57236566176311e-08 .	10 x 51	19 p13	DEAD-box helicase 49
NIT2	323	NIT2	NIT2	1.79483	0.521722	1.29621	-1.79483	0.262662	9.91272	0 .	6 x 53	3 q12	nitrilase family member 2
EML2	324	EML2	EML2	1.10477	0.546829	1.29312	-1.10477	0.218756	8.16358	4.44089209850063e-16 .	6 x 51	19 q13	EMAP like 2
ATP5MC3	325	ATP5MC3	ATP5MC3	3.06409	0.55174	1.29262	-1.96548	0.391849	15.5092	0 .	6 x 53	2 q31	ATP synthase membrane subunit c locus 3
TFAP2C	326	TFAP2C	TFAP2C	1.60034	0.515233	1.29004	-1.60034	0.275209	10.4241	0 .	7 x 51	20 q13	transcription factor AP-2 gamma
UQCC3	327	UQCC3	UQCC3	1.19533	0.537896	1.28958	-1.19533	0.136537	5.01889	2.95159876539941e-07 .	8 x 53	11 q12	ubiquinol-cytochrome c reductase complex assembly factor 3
RNF14	328	RNF14	RNF14	1.1086	0.538764	1.28929	-1.1086	0.137895	5.06976	2.27352874748732e-07 .	7 x 52	5 q31	ring finger protein 14
IARS2	329	IARS2	IARS2	1.10951	0.51788	1.28839	-1.10951	0.137454	5.05326	2.4750814286989e-07 .	8 x 50	1 q41	isoleucyl-tRNA synthetase 2, mitochondrial
SHC1	330	SHC1	SHC1	1.93075	0.547215	1.28812	-1.93075	0.0524884	1.91397	0.0279198257152253 .	12 x 55	1 q21	SHC adaptor protein 1
EIF3H	331	EIF3H	EIF3H	1.80305	0.507327	1.28799	-1.80305	0.218492	8.15323	4.44089209850063e-16 .	8 x 54	8 q24	eukaryotic translation initiation factor 3 subunit H
DNAJC15	332	DNAJC15	DNAJC15	1.35134	0.53178	1.28771	-1.35134	0.158292	5.83767	3.32392646740232e-09 .	6 x 53	13 q14	DnaJ heat shock protein family (Hsp40) member C15
COA1	333	COA1	COA1	0.910022	0.503417	1.2872	-0.910022	0.129681	4.76247	1.06122535359354e-06 .	12 x 53	7 p13	cytochrome c oxidase assembly factor 1 homolog
SMARCD2	334	SMARCD2	SMARCD2	1.60369	0.519627	1.28668	-1.60369	0.189515	7.02842	1.66622271535743e-12 .	11 x 54	17 q23	SWI/SNF related, matrix associated, actin dependent regulator of chromatin, subfamily d, member 2
OSBPL8	335	OSBPL8	OSBPL8	1.19923	0.541289	1.28568	-1.19923	0.0935793	3.42264	0.000319524806264182 .	11 x 55	12 q21	oxysterol binding protein like 8
ADI1	336	ADI1	ADI1	1.54813	0.558535	1.28508	-1.54813	0.188057	6.97235	2.45103937146496e-12 .	8 x 55	CHR_HSCHR2_1_CTG1 p25	acireductone dioxygenase 1
TTC3	337	TTC3	TTC3	2.32737	0.469657	1.28355	-2.32737	0.135092	4.96478	3.88596335665348e-07 .	9 x 55	21 q22	tetratricopeptide repeat domain 3
FLNB	338	FLNB	FLNB	1.93845	0.539719	1.28043	-1.93845	0.251002	9.44234	0 .	8 x 53	3 p14	filamin B
SDHA	339	SDHA	SDHA	1.94043	0.583199	1.27845	-1.94043	0.22846	8.5452	0 .	7 x 55	5 p15	succinate dehydrogenase complex flavoprotein subunit A
DLD	340	DLD	DLD	1.89991	0.540416	1.27814	-1.89991	0.266765	10.0793	0 .	7 x 54	7 q31	dihydrolipoamide dehydrogenase
CLUH	341	CLUH	CLUH	1.36147	0.508385	1.27759	-1.36147	0.206307	7.67767	1.56541446472147e-14 .	10 x 52	17 p13	clustered mitochondria homolog
NDUFAB1	342	NDUFAB1	NDUFAB1	1.49828	0.487426	1.27431	-1.49828	0.218614	8.15802	4.44089209850063e-16 .	11 x 53	16 p12	NADH:ubiquinone oxidoreductase subunit AB1
NINJ1	343	NINJ1	NINJ1	1.36528	0.612059	1.27378	-1.36528	0.158737	5.85452	3.01164204685733e-09 .	10 x 55	9 q22	ninjurin 1
SURF1	344	SURF1	SURF1	1.29349	0.524238	1.27146	-1.29349	0.0536163	1.95521	0.0253839527009845 .	7 x 52	9 q34	SURF1 cytochrome c oxidase assembly factor
SPCS1	345	SPCS1	SPCS1	1.62166	0.486757	1.26871	-1.62166	0.144151	5.30454	6.61145582725453e-08 .	8 x 51	3 p21	signal peptidase complex subunit 1
COMT	346	COMT	COMT	2.79359	0.546009	1.26685	-2.10044	0.31878	12.2471	0 .	7 x 55	22 q11	catechol-O-methyltransferase
OXA1L	347	OXA1L	OXA1L	1.99125	0.512703	1.26685	-1.99125	0.207127	7.70957	1.23234755733392e-14 .	9 x 55	14 q11	OXA1L mitochondrial inner membrane protein
ISOC2	348	ISOC2	ISOC2	0.931063	0.509371	1.26616	-0.931063	0.188668	6.99586	2.08555395175836e-12 .	8 x 50	19 q13	isochorismatase domain containing 2
GFM2	349	GFM2	GFM2	0.814663	0.499819	1.26478	-0.814663	0.138168	5.08	2.15661847713378e-07 .	9 x 51	5 q13	G elongation factor mitochondrial 2
MLEC	350	MLEC	MLEC	1.68176	0.536433	1.26268	-1.68176	0.134593	4.94612	4.2700197089296e-07 .	8 x 55	12 q24	malectin
COPS5	351	COPS5	COPS5	1.30231	0.483697	1.26264	-1.30231	0.0938282	3.43183	0.000308991508749523 .	12 x 53	8 q13	COP9 signalosome subunit 5
MDH1	352	MDH1	MDH1	1.5706	0.537369	1.26261	-1.5706	0.229151	8.57248	0 .	6 x 51	2 p15	malate dehydrogenase 1
CEBPZOS	353	CEBPZOS	CEBPZOS	0.934835	0.512955	1.26239	-0.934835	0.164029	6.05502	9.12551811893536e-10 .	12 x 55	2 p22	CEBPZ opposite strand
PPP1R37	354	PPP1R37	PPP1R37	1.13561	0.526755	1.26228	-1.13561	0.169387	6.25854	2.617810412886e-10 .	7 x 51	19 q13	protein phosphatase 1 regulatory subunit 37
CTDSPL	355	CTDSPL	CTDSPL	1.44582	0.557873	1.26223	-1.44582	0.20383	7.58148	3.19744231092045e-14 .	8 x 55	3 p22	CTD small phosphatase like
LHPP	356	LHPP	LHPP	0.821853	0.500883	1.25759	-0.821853	0.137738	5.06388	2.3435054807841e-07 .	10 x 49	10 q26	phospholysine phosphohistidine inorganic pyrophosphate phosphatase
DFFA	357	DFFA	DFFA	1.22747	0.546746	1.25744	-1.22747	0.141442	5.20281	1.13604495366459e-07 .	9 x 54	1 p36	DNA fragmentation factor subunit alpha
APRT	358	APRT	APRT	2.14563	0.489705	1.25557	-2.14563	0.164779	6.08345	7.68189400979225e-10 .	10 x 53	16 q24	adenine phosphoribosyltransferase
ALKBH7	359	ALKBH7	ALKBH7	1.45321	0.531232	1.25484	-1.45321	0.214358	7.99144	1.4432899320127e-15 .	7 x 52	19 p13	alkB homolog 7
MALSU1	360	MALSU1	MALSU1	0.824772	0.500275	1.25467	-0.824772	0.0894483	3.27031	0.000550952702554008 .	12 x 53	7 p15	mitochondrial assembly of ribosomal large subunit 1
AHCYL1	361	AHCYL1	AHCYL1	1.74136	0.495972	1.25437	-1.74136	0.180691	6.68985	1.6427859073076e-11 .	6 x 51	1 p13	adenosylhomocysteinase like 1
TMEM159	362	TMEM159	TMEM159	1.63636	0.498533	1.25401	-1.63636	0.185382	6.86963	4.93516338906375e-12 .	11 x 53	16 p12	transmembrane protein 159
ALG5	363	ALG5	ALG5	1.31304	0.499504	1.25191	-1.31304	0.142186	5.23075	9.80049426058116e-08 .	11 x 55	13 q13	ALG5 dolichyl-phosphate beta-glucosyltransferase
FN3KRP	364	FN3KRP	FN3KRP	0.945795	0.507396	1.25143	-0.945795	0.156023	5.75191	5.47127021466309e-09 .	12 x 52	17 q25	fructosamine 3 kinase related protein
COX14	365	COX14	COX14	1.58229	0.514518	1.25092	-1.58229	0.143413	5.27684	7.6689362860094e-08 .	7 x 53	12 q13	cytochrome c oxidase assembly factor COX14
ATRAID	366	ATRAID	ATRAID	1.64294	0.506738	1.24744	-1.64294	0.100892	3.69275	0.000115427934021417 .	11 x 55	2 p23	all-trans retinoic acid induced differentiation factor
EIF3I	367	EIF3I	EIF3I	2.25034	0.420753	1.24617	-1.55719	0.253085	9.52603	0 .	8 x 49	1 p35	eukaryotic translation initiation factor 3 subunit I
G6PC3	368	G6PC3	G6PC3	0.835122	0.51824	1.24432	-0.835122	0.144228	5.30745	6.50920295441892e-08 .	10 x 55	17 q21	glucose-6-phosphatase catalytic subunit 3
CUTA	369	CUTA	CUTA	1.64725	0.495846	1.24312	-1.64725	0.114879	4.21111	1.35630626956207e-05 .	11 x 55	CHR_HSCHR6_MHC_SSTO_CTG1 p21	cutA divalent cation tolerance homolog
IDH3B	370	IDH3B	IDH3B	1.59103	0.483338	1.24218	-1.59103	0.239207	8.97101	0 .	9 x 51	20 p13	isocitrate dehydrogenase (NAD(+)) 3 non-catalytic subunit beta
NDUFAF8	371	NDUFAF8	NDUFAF8	1.32809	0.521124	1.23686	-1.32809	0.128428	4.71565	1.33191331019855e-06 .	11 x 54	17 q25	NADH:ubiquinone oxidoreductase complex assembly factor 8
EIF2A	372	EIF2A	EIF2A	1.53645	0.532305	1.23614	-1.53645	0.164634	6.07795	7.942879687306e-10 .	10 x 55	3 q25	eukaryotic translation initiation factor 2A
EIF2S3	373	EIF2S3	EIF2S3	2.34784	0.461421	1.23568	-1.6547	0.258704	9.75254	0 .	10 x 54	X p22	eukaryotic translation initiation factor 2 subunit gamma
SSR3	374	SSR3	SSR3	1.76105	0.466595	1.23468	-1.76105	0.189296	7.01999	1.7661427875737e-12 .	10 x 54	3 q25	signal sequence receptor subunit 3
GRPEL1	375	GRPEL1	GRPEL1	1.33261	0.507451	1.23234	-1.33261	0.16672	6.15716	4.89889018240319e-10 .	7 x 51	4 p16	GrpE like 1, mitochondrial
C11orf1	376	C11orf1	C11orf1	0.847148	0.510588	1.23229	-0.847148	0.229372	8.58121	0 .	9 x 50	11 q23	chromosome 11 open reading frame 1
CD82	377	CD82	CD82	1.85969	0.492858	1.23136	-1.85969	0.239203	8.97082	0 .	9 x 50	11 p11	CD82 molecule
PYURF	378	PYURF	PYURF	2.10142	0.551742	1.23079	-2.10142	0.244118	9.16671	0 .	6 x 55	4 q22	PIGY upstream reading frame
DNPH1	379	DNPH1	DNPH1	1.3351	0.537985	1.22984	-1.3351	0.176116	6.51498	5.14872589008064e-11 .	11 x 55	6 p21	2'-deoxynucleoside 5'-phosphate N-hydrolase 1
KDM1A	380	KDM1A	KDM1A	1.33519	0.511981	1.22976	-1.33519	0.152998	5.63768	1.05169508657355e-08 .	11 x 55	1 p36	lysine demethylase 1A
PDHB	381	PDHB	PDHB	1.95213	0.504607	1.22593	-1.95213	0.243939	9.15957	0 .	5 x 52	3 p14	pyruvate dehydrogenase E1 beta subunit
COX5B	382	COX5B	COX5B	2.81852	0.473933	1.22453	-1.71991	0.290005	11.0345	0 .	6 x 52	2 q11	cytochrome c oxidase subunit 5B
SETD3	383	SETD3	SETD3	1.54827	0.535329	1.22432	-1.54827	0.135337	4.97396	3.70956662276711e-07 .	7 x 55	14 q32	SET domain containing 3, actin histidine methyltransferase
NDUFS3	384	NDUFS3	NDUFS3	1.72045	0.470688	1.22399	-1.72045	0.246296	9.25377	0 .	9 x 51	11 p11	NADH:ubiquinone oxidoreductase core subunit S3
PEMT	385	PEMT	PEMT	1.07902	0.528935	1.22356	-1.07902	0.223596	8.35357	0 .	10 x 52	17 p11	phosphatidylethanolamine N-methyltransferase
APEH	386	APEH	APEH	1.41651	0.494119	1.22255	-1.41651	0.149917	5.52152	2.01945365985168e-08 .	11 x 52	3 p21	acylaminoacyl-peptide hydrolase
SLC25A3	387	SLC25A3	SLC25A3	3.16239	0.423648	1.21964	-1.77609	0.356181	13.8804	0 .	8 x 51	12 q23	solute carrier family 25 member 3
LSM4	388	LSM4		1.67176	0.488024	1.21861	-1.67176	0.196981	7.31626	2.20046203480706e-13 .	10 x 52
NDUFA2	389	NDUFA2	NDUFA2	1.61509	0.495904	1.21812	-1.61509	0.174366	6.4482	7.90788545756982e-11 .	6 x 51	5 q31	NADH:ubiquinone oxidoreductase subunit A2
CCNI	390	CCNI	CCNI	2.84355	0.401584	1.2169	-2.1504	0.182797	6.77051	9.61186685799476e-12 .	11 x 55	4 q21	cyclin I
DUS1L	391	DUS1L	DUS1L	1.55722	0.531739	1.21537	-1.55722	0.162092	5.98157	1.41917511076173e-09 .	7 x 52	17 q25	dihydrouridine synthase 1 like
NAA38	392	NAA38	NAA38	1.18348	0.515652	1.21442	-1.18348	0.118482	4.34504	7.49356620655117e-06 .	11 x 54	17 p13	N(alpha)-acetyltransferase 38, NatC auxiliary subunit
NAA50	393	NAA50	NAA50	1.35413	0.498662	1.21082	-1.35413	0.144368	5.31272	6.32751807616572e-08 .	7 x 50	3 q13	N(alpha)-acetyltransferase 50, NatE catalytic subunit
NDUFA3	394	NDUFA3	NDUFA3	1.56185	0.503582	1.21074	-1.56185	0.173362	6.4099	1.00961905502572e-10 .	6 x 51	CHR_HSCHR19_4_CTG3_1 q13	NADH:ubiquinone oxidoreductase subunit A3
PILRB	395	PILRB	PILRB	2.3167	0.496219	1.20966	-2.3167	0.2327	8.71277	0 .	9 x 55	7 q22	paired immunoglobin like type 2 receptor beta
NDUFB11	396	NDUFB11	NDUFB11	1.9695	0.450034	1.20855	-1.9695	0.164563	6.07528	8.07259814550321e-10 .	9 x 51	X p11	NADH:ubiquinone oxidoreductase subunit B11
NDUFB5	397	NDUFB5	NDUFB5	1.35815	0.510403	1.2068	-1.35815	0.239354	8.97682	0 .	8 x 51	3 q26	NADH:ubiquinone oxidoreductase subunit B5
PHB2	398	PHB2	PHB2	2.53189	0.496639	1.20578	-1.83874	0.297695	11.3552	0 .	8 x 54	12 p13	prohibitin 2
AZI2	399	AZI2	AZI2	0.991531	0.52965	1.20569	-0.991531	0.200405	7.44873	8.45989944764369e-14 .	6 x 52	3 p24	5-azacytidine induced 2
UBE2V1	400	UBE2V1	UBE2V1	1.93072	0.440311	1.20477	-1.93072	0.216664	8.08163	6.66133814775094e-16 .	8 x 50	20 q13	ubiquitin conjugating enzyme E2 V1
MTCH2	401	MTCH2	MTCH2	1.68587	0.512096	1.20451	-1.68587	0.232415	8.70149	0 .	6 x 52	11 p11	mitochondrial carrier 2
PSMA2	402	PSMA2	PSMA2	2.26367	0.456714	1.20207	-2.26367	0.277495	10.5178	0 .	7 x 52	7 p14	proteasome 20S subunit alpha 2
CHID1	403	CHID1	CHID1	1.43717	0.513247	1.20189	-1.43717	0.164296	6.06513	8.58459969776959e-10 .	10 x 53	11 p15	chitinase domain containing 1
TIMM9	404	TIMM9	TIMM9	0.998267	0.518473	1.19896	-0.998267	0.168365	6.21969	3.33198579838268e-10 .	11 x 54	14 q23	translocase of inner mitochondrial membrane 9
ASPH	405	ASPH	ASPH	2.30104	0.558212	1.19547	-2.30104	0.213023	7.93931	2.22044604925031e-15 .	7 x 55	8 q12	aspartate beta-hydroxylase
KCTD1	406	KCTD1	KCTD1	1.69566	0.549869	1.19472	-1.69566	0.299946	11.4495	0 .	9 x 50	18 q11	potassium channel tetramerization domain containing 1
OSBP	407	OSBP	OSBP	1.37028	0.502128	1.19467	-1.37028	0.143884	5.29452	6.97658408821411e-08 .	10 x 51	11 q12	oxysterol binding protein
SYMPK	408	SYMPK	SYMPK	1.37135	0.504818	1.19359	-1.37135	0.129456	4.75406	1.10559374433272e-06 .	12 x 55	19 q13	symplekin
TMX2	409	TMX2	TMX2	1.51487	0.500373	1.19318	-1.51487	0.171877	6.35333	1.44492862119705e-10 .	11 x 52	11 q12	thioredoxin related transmembrane protein 2
TOMM6	410	TOMM6	TOMM6	1.6441	0.487779	1.18912	-1.6441	0.184044	6.81828	6.9780847766765e-12 .	7 x 50	6 p21	translocase of outer mitochondrial membrane 6
DDR1	411	DDR1	DDR1	2.31095	0.51459	1.18555	-2.31095	0.334482	12.9243	0 .	8 x 51	CHR_HSCHR6_MHC_MANN_CTG1 p21	discoidin domain receptor tyrosine kinase 1
EIF3K	412	EIF3K	EIF3K	2.36985	0.456409	1.1855	-1.6767	0.309764	11.8634	0 .	10 x 52	19 q13	eukaryotic translation initiation factor 3 subunit K
TPRKB	413	TPRKB	TPRKB	1.12108	0.510005	1.1815	-1.12108	0.122723	4.50289	3.64612558667599e-06 .	10 x 50	2 p13	TP53RK binding protein
NDUFA7	414	NDUFA7	NDUFA7	1.38434	0.516028	1.18061	-1.38434	0.17779	6.5789	3.40205641435887e-11 .	8 x 51	19 p13	NADH:ubiquinone oxidoreductase subunit A7
PMPCB	415	PMPCB	PMPCB	1.71761	0.479729	1.17276	-1.71761	0.123572	4.53454	3.14711538995649e-06 .	7 x 51	7 q22	peptidase, mitochondrial processing beta subunit
CHCHD1	416	CHCHD1	CHCHD1	1.60157	0.467443	1.17102	-1.60157	0.138083	5.07681	2.19237159315711e-07 .	8 x 49	10 q22	coiled-coil-helix-coiled-coil-helix domain containing 1
SELENOH	417	SELENOH	SELENOH	2.00743	0.477339	1.17062	-2.00743	0.183957	6.81497	7.13540337926588e-12 .	11 x 55	11 q12	selenoprotein H
SDHB	418	SDHB	SDHB	1.66412	0.463112	1.16909	-1.66412	0.160849	5.93446	1.87902104986648e-09 .	9 x 49	1 p36	succinate dehydrogenase complex iron sulfur subunit B
GTF3A	419	GTF3A	GTF3A	1.40403	0.489629	1.16092	-1.40403	0.162778	6.00759	1.21438814559838e-09 .	7 x 50	13 q12	general transcription factor IIIA
SSBP1	420	SSBP1	SSBP1	2.0602	0.420438	1.15867	-2.0602	0.162018	5.97876	1.44325418283131e-09 .	12 x 53	CHR_HSCHR7_1_CTG6 q34	single stranded DNA binding protein 1
IFNGR2	421	IFNGR2	IFNGR2	2.06066	0.463791	1.15822	-2.06066	0.138791	5.10338	1.91086013678898e-07 .	12 x 55	CHR_HSCHR21_4_CTG1_1 q22	interferon gamma receptor 2
NOC2L	422	NOC2L	NOC2L	1.40709	0.528318	1.15786	-1.40709	0.223351	8.34396	1.11022302462516e-16 .	10 x 53	1 p36	NOC2 like nucleolar associated transcriptional repressor
USP33	423	USP33	USP33	1.32803	0.549374	1.15687	-1.32803	0.0975635	3.56973	0.00018505326003182 .	8 x 55	1 p31	ubiquitin specific peptidase 33
BUD23	424	BUD23	BUD23	1.4117	0.49162	1.15325	-1.4117	0.13778	5.06546	2.32447956882709e-07 .	12 x 54	7 q11	BUD23 rRNA methyltransferase and ribosome maturation factor
UQCRC1	425	UQCRC1	UQCRC1	2.53712	0.513826	1.15176	-2.53712	0.315448	12.1049	0 .	6 x 53	3 p21	ubiquinol-cytochrome c reductase core protein 1
NDUFB9	426	NDUFB9	NDUFB9	2.18153	0.449461	1.15067	-1.48838	0.256766	9.67431	0 .	9 x 51	8 q24	NADH:ubiquinone oxidoreductase subunit B9
VDAC2	427	VDAC2	VDAC2	1.79389	0.467498	1.15055	-1.79389	0.151699	5.58869	1.38688772688411e-08 .	10 x 50	10 q22	voltage dependent anion channel 2
NDUFA10	428	NDUFA10	NDUFA10	1.94498	0.462951	1.14607	-1.94498	0.248991	9.36168	0 .	9 x 50	2 q37	NADH:ubiquinone oxidoreductase subunit A10
OAT	429	OAT	OAT	1.7488	0.527878	1.14157	-1.7488	0.17994	6.66111	1.98580041299579e-11 .	11 x 55	10 q26	ornithine aminotransferase
NOMO1	430	NOMO1	NOMO1	1.34473	0.500607	1.14018	-1.34473	0.120046	4.40324	5.76080929093337e-06 .	9 x 50	CHR_HSCHR16_1_CTG1 p13	NODAL modulator 1
CYC1	431	CYC1	CYC1	2.19239	0.462355	1.13981	-1.49925	0.262266	9.89667	0 .	9 x 51	8 q24	cytochrome c1
WDR83OS	432	WDR83OS	WDR83OS	1.90483	0.431594	1.13969	-1.90483	0.17016	6.28795	2.1788726378702e-10 .	9 x 49	19 p13	WD repeat domain 83 opposite strand
NDUFA9	433	NDUFA9	NDUFA9	1.6337	0.492889	1.13889	-1.6337	0.255052	9.6052	0 .	8 x 51	12 p13	NADH:ubiquinone oxidoreductase subunit A9
ST13	434	ST13	ST13	1.90573	0.519173	1.13879	-1.90573	0.186412	6.90915	3.77431419451568e-12 .	8 x 55	22 q13	ST13 Hsp70 interacting protein
JTB	435	JTB	JTB	2.12035	0.454291	1.13775	-2.12035	0.152183	5.60693	1.25144076212891e-08 .	9 x 53	1 q21	jumping translocation breakpoint
ATP5PB	436	ATP5PB	ATP5PB	1.90733	0.448491	1.1372	-1.90733	0.195641	7.2645	3.18411963462495e-13 .	8 x 50	1 p13	ATP synthase peripheral stalk-membrane subunit b
ISCU	437	ISCU	ISCU	1.57829	0.499732	1.12976	-1.57829	0.105492	3.86297	5.8711196153638e-05 .	12 x 55	12 q23	iron-sulfur cluster assembly enzyme
CCDC47	438	CCDC47	CCDC47	2.17186	0.499441	1.12398	-2.17186	0.247591	9.30556	0 .	6 x 53	17 q23	coiled-coil domain containing 47
HSPA9	439	HSPA9	HSPA9	2.31205	0.458728	1.12194	-2.31205	0.27307	10.3365	0 .	7 x 51	5 q31	heat shock protein family A (Hsp70) member 9
RSL1D1	440	RSL1D1	RSL1D1	1.92259	0.521884	1.12193	-1.92259	0.198662	7.38127	1.37889699658444e-13 .	10 x 55	16 p13	ribosomal L1 domain containing 1
HSD17B10	441	HSD17B10	HSD17B10	1.88024	0.472587	1.11549	-1.88024	0.269481	10.1899	0 .	9 x 50	X p11	hydroxysteroid 17-beta dehydrogenase 10
COX5A	442	COX5A	COX5A	3.14806	0.472965	1.11461	-2.04945	0.394578	15.637	0 .	6 x 52	15 q24	cytochrome c oxidase subunit 5A
CD151	443	CD151	CD151	2.06378	0.566979	1.11427	-2.06378	0.148539	5.46961	2.69245785666783e-08 .	6 x 55	11 p15	CD151 molecule (Raph blood group)
GSTK1	444	GSTK1	GSTK1	2.31986	0.528609	1.11413	-2.31986	0.201408	7.48757	6.3726801613484e-14 .	7 x 55	7 q34	glutathione S-transferase kappa 1
ANP32B	445	ANP32B	ANP32B	2.14927	0.50755	1.10882	-2.14927	0.219127	8.17812	3.33066907387547e-16 .	10 x 55	9 q22	acidic nuclear phosphoprotein 32 family member B
SLIRP	446	SLIRP	SLIRP	2.0312	0.450657	1.1043	-2.0312	0.191685	7.11195	9.32809385290057e-13 .	9 x 51	14 q24	SRA stem-loop interacting RNA binding protein
TRAPPC4	447	TRAPPC4	TRAPPC4	1.66836	0.516589	1.10423	-1.66836	0.188637	6.99464	2.10309547554743e-12 .	8 x 53	11 q23	trafficking protein particle complex 4
REEP5	448	REEP5	REEP5	2.33191	0.467698	1.10208	-1.63876	0.186286	6.90432	3.90021348550817e-12 .	5 x 52	5 q22	receptor accessory protein 5
GRSF1	449	GRSF1	GRSF1	2.07815	0.506446	1.0999	-2.07815	0.248047	9.32385	0 .	7 x 54	4 q13	G-rich RNA sequence binding factor 1
SF3B5	450	SF3B5	SF3B5	1.79351	0.445318	1.09686	-1.79351	0.191694	7.11231	9.30477916938344e-13 .	10 x 49	6 q24	splicing factor 3b subunit 5
GPAA1	451	GPAA1	GPAA1	1.8489	0.452368	1.09554	-1.8489	0.183441	6.79517	8.14959211226096e-12 .	9 x 51	8 q24	glycosylphosphatidylinositol anchor attachment 1
LMAN1	452	LMAN1	LMAN1	1.73853	0.495357	1.09469	-1.73853	0.163032	6.01722	1.14613118995521e-09 .	8 x 51	18 q21	lectin, mannose binding 1
EIF3L	453	EIF3L	EIF3L	1.9071	0.474986	1.08863	-1.9071	0.248024	9.32291	0 .	10 x 54	22 q13	eukaryotic translation initiation factor 3 subunit L
ERP29	454	ERP29	ERP29	1.96253	0.451358	1.082	-1.96253	0.162079	5.98106	1.42352962750891e-09 .	11 x 53	12 q24	endoplasmic reticulum protein 29
NDUFS2	455	NDUFS2	NDUFS2	1.91511	0.444272	1.08063	-1.91511	0.221635	8.2765	2.22044604925031e-16 .	7 x 50	1 q23	NADH:ubiquinone oxidoreductase core subunit S2
ATP5PF	456	ATP5PF	ATP5PF	2.55978	0.454229	1.0778	-1.86664	0.286273	10.8798	0 .	7 x 52	21 q21	ATP synthase peripheral stalk subunit F6
NDUFB10	457	NDUFB10	NDUFB10	2.01407	0.454711	1.07698	-2.01407	0.171149	6.32559	1.72080127924801e-10 .	11 x 52	16 p13	NADH:ubiquinone oxidoreductase subunit B10
ATP5MC2	458	ATP5MC2	ATP5MC2	2.25914	0.450808	1.07306	-1.566	0.259903	9.80102	0 .	9 x 53	12 q13	ATP synthase membrane subunit c locus 2
UQCRC2	459	UQCRC2	UQCRC2	2.06456	0.489896	1.07093	-2.06456	0.255041	9.60475	0 .	6 x 51	16 p12	ubiquinol-cytochrome c reductase core protein 2
C1orf43	460	C1orf43	C1orf43	2.10878	0.437873	1.06927	-2.10878	0.251563	9.46485	0 .	7 x 50	1 q21	chromosome 1 open reading frame 43
STT3B	461	STT3B	STT3B	1.92809	0.455051	1.06765	-1.92809	0.17096	6.31842	1.80009118722069e-10 .	6 x 51	3 p23	STT3 oligosaccharyltransferase complex catalytic subunit B
TUFM	462	TUFM	TUFM	2.46956	0.454631	1.0568	-2.46956	0.280913	10.6584	0 .	8 x 52	16 p11	Tu translation elongation factor, mitochondrial
ATL3	463	ATL3	ATL3	2.08236	0.491836	1.05313	-2.08236	0.0718199	2.62204	0.00442027471387052 .	8 x 55	11 q13	atlastin GTPase 3
EIF3M	464	EIF3M	EIF3M	2.44878	0.414612	1.04773	-1.75563	0.247602	9.30602	0 .	10 x 52	11 p13	eukaryotic translation initiation factor 3 subunit M
SNX3	465	SNX3	SNX3	2.50908	0.402011	1.04626	-1.41047	0.180309	6.67524	1.80920833869891e-11 .	11 x 51	6 q21	sorting nexin 3
TXN2	466	TXN2	TXN2	1.66964	0.465826	1.03841	-1.66964	0.203306	7.56116	3.70814490224802e-14 .	9 x 51	22 q12	thioredoxin 2
DDB1	467	DDB1	DDB1	1.9578	0.434473	1.03793	-1.9578	0.141017	5.18685	1.2357173317934e-07 .	12 x 52	11 q12	damage specific DNA binding protein 1
HADHA	468	HADHA	HADHA	2.46506	0.43263	1.03144	-1.77192	0.276497	10.4769	0 .	7 x 51	2 p23	hydroxyacyl-CoA dehydrogenase trifunctional multienzyme complex subunit alpha
ATP5F1B	469	ATP5F1B	ATP5F1B	3.75709	0.409915	1.0304	-1.81118	0.35107	13.653	0 .	7 x 51	12 q13	ATP synthase F1 subunit beta
ADAM15	470	ADAM15	ADAM15	2.30918	0.452582	1.02302	-2.30918	0.193538	7.18338	5.6532556413913e-13 .	7 x 51	1 q21	ADAM metallopeptidase domain 15
TIMM13	471	TIMM13	TIMM13	1.97812	0.476496	1.01761	-1.97812	0.202292	7.52185	4.9515946898282e-14 .	8 x 50	19 p13	translocase of inner mitochondrial membrane 13
ATP5ME	472	ATP5ME	ATP5ME	2.79842	0.450247	1.00824	-1.69981	0.341813	13.2446	0 .	7 x 50	4 p16	ATP synthase membrane subunit e
PARK7	473	PARK7	PARK7	2.39756	0.51017	1.00364	-2.39756	0.178648	6.61172	2.74607003802885e-11 .	10 x 55	1 p36	Parkinsonism associated deglycase
TCP1	474	TCP1	TCP1	2.69062	0.444531	0.998261	-1.59201	0.292045	11.1194	0 .	6 x 52	6 q25	t-complex 1
RACK1	475	RACK1	RACK1	3.54633	0.451777	0.996968	-1.93689	0.285946	10.8662	0 .	10 x 55	5 q35	receptor for activated C kinase 1
NDUFS5	476	NDUFS5	NDUFS5	2.6425	0.420275	0.995087	-1.54389	0.274393	10.3907	0 .	7 x 50	1 p34	NADH:ubiquinone oxidoreductase subunit S5
CAPNS1	477	CAPNS1	CAPNS1	2.37346	0.526313	0.99384	-2.37346	0.0635619	2.31925	0.0102664264554744 .	11 x 55	19 q13	calpain small subunit 1
NDUFS8	478	NDUFS8	NDUFS8	2.22574	0.470519	0.993131	-2.22574	0.313692	12.0301	0 .	7 x 50	11 q13	NADH:ubiquinone oxidoreductase core subunit S8
SUCLG1	479	SUCLG1	SUCLG1	2.1467	0.462313	0.988797	-2.1467	0.312411	11.9756	0 .	7 x 51	2 p11	succinate-CoA ligase alpha subunit
RPN2	480	RPN2	RPN2	2.19163	0.439682	0.98642	-2.19163	0.180202	6.67113	1.85893522797187e-11 .	8 x 51	20 q11	ribophorin II
CANX	481	CANX	CANX	2.54799	0.449056	0.978367	-1.85485	0.260325	9.81806	0 .	7 x 53	5 q35	calnexin
TOMM7	482	TOMM7	TOMM7	2.68702	0.411758	0.976543	-1.99387	0.20221	7.51867	5.07371922253697e-14 .	11 x 55	7 p15	translocase of outer mitochondrial membrane 7
UQCRB	483	UQCRB	UQCRB	2.71499	0.42336	0.973893	-1.61637	0.278728	10.5685	0 .	7 x 52	8 q22	ubiquinol-cytochrome c reductase binding protein
FKBP1A	484	FKBP1A	FKBP1A	2.39405	0.411044	0.973242	-1.70091	0.232719	8.71354	0 .	11 x 50	20 p13	FKBP prolyl isomerase 1A
MICOS10	485	MICOS10	MICOS10	2.61625	0.413141	0.967272	-1.9231	0.271066	10.2546	0 .	8 x 50	1 p36	mitochondrial contact site and cristae organizing system subunit 10
ATP5MF	486	ATP5MF	ATP5MF	2.64563	0.42977	0.965289	-1.95248	0.309667	11.8592	0 .	8 x 50	7 q22	ATP synthase membrane subunit f
COX4I1	487	COX4I1	COX4I1	3.47629	0.419593	0.954531	-1.68453	0.431506	17.418	0 .	8 x 50	16 q24	cytochrome c oxidase subunit 4I1
EEF2	488	EEF2	EEF2	4.76823	0.399083	0.945501	-1.82379	0.0627435	2.28927	0.0111100960645685 .	9 x 55	19 p13	eukaryotic translation elongation factor 2
ERGIC3	489	ERGIC3	ERGIC3	2.70976	0.405409	0.92783	-1.32346	0.287551	10.9327	0 .	7 x 51	20 q11	ERGIC and golgi 3
TMED2	490	TMED2	TMED2	2.76412	0.372561	0.899439	-1.37783	0.267558	10.1116	0 .	9 x 50	12 q24	transmembrane p24 trafficking protein 2
EIF4B	491	EIF4B	EIF4B	3.23118	0.422339	0.895954	-1.84489	0.198389	7.37071	1.48769885299771e-13 .	11 x 55	12 q13	eukaryotic translation initiation factor 4B
EEF1B2	492	EEF1B2	EEF1B2	3.58388	0.413674	0.893459	-1.79212	0.310817	11.908	0 .	9 x 51	2 q33	eukaryotic translation elongation factor 1 beta 2
PFDN5	493	PFDN5	PFDN5	2.84451	0.412076	0.844374	-2.84451	0.201587	7.49452	6.06181771445335e-14 .	10 x 55	12 q13	prefoldin subunit 5
HSP90AA1	494	HSP90AA1	HSP90AA1	3.44357	0.35079	0.790536	-1.36413	0.325445	12.5331	0 .	9 x 49	14 q32	heat shock protein 90 alpha family class A member 1

## Sheet: C
	Rank	ID	Symbol	mean expression	SD	max delta e	min delta e	correlation	->t.score	->p.value	Metagene	Chromosome	Description
MUCL1	1	MUCL1	MUCL1	2.07322	0.96897	4.7236	-2.07322	0.179737	6.65335	2.08988382155439e-11 .	1 x 7	12 q13	mucin like 1
SEMA3D	2	SEMA3D	SEMA3D	0.30745	0.611416	3.77009	-0.30745	-0.0889712	-3.25272	0.999414082374354 .	4 x 5	7 q21	semaphorin 3D
ATG9B	3	ATG9B	ATG9B	0.843959	0.879367	3.73075	-0.843959	-0.0433346	-1.57948	0.942767789336779 .	1 x 4	7 q36	autophagy related 9B
SPNS2	4	SPNS2	SPNS2	1.70387	1.09156	3.55882	-1.70387	-0.142344	-5.23668	0.999999905031182 .	1 x 4	17 p13	sphingolipid transporter 2
IER3	5	IER3	IER3	1.96435	0.889801	3.46937	-1.96435	-0.0871358	-3.1851	0.999259639799493 .	1 x 5	CHR_HSCHR6_MHC_COX_CTG1 p21	immediate early response 3
CPA4	6	CPA4	CPA4	1.57372	1.04032	3.45672	-1.57372	0.0210412	0.766369	0.221796523443703 .	1 x 5	7 q32	carboxypeptidase A4
HMOX1	7	HMOX1	HMOX1	0.946371	0.78978	3.42308	-0.946371	-0.185849	-6.88755	0.999999999995629 .	1 x 4	22 q12	heme oxygenase 1
BDKRB2	8	BDKRB2	BDKRB2	0.363873	0.630042	3.42032	-0.363873	0.113708	4.16763	1.63863343728421e-05 .	1 x 8	14 q32	bradykinin receptor B2
CA6	9	CA6	CA6	1.0224	0.867904	3.37205	-1.0224	0.169581	6.26592	2.50007348157055e-10 .	1 x 7	1 p36	carbonic anhydrase 6
CYP4F2	10	CYP4F2	CYP4F2	0.738838	0.819817	3.3387	-0.738838	0.177639	6.57316	3.53158613464188e-11 .	1 x 7	19 p13	cytochrome P450 family 4 subfamily F member 2
SLC12A8	11	SLC12A8	SLC12A8	0.457309	0.660251	3.28036	-0.457309	-0.0930251	-3.4022	0.999655810427099 .	3 x 4	3 q21	solute carrier family 12 member 8
GADD45A	12	GADD45A	GADD45A	0.790967	0.592763	3.26948	-0.790967	-0.102577	-3.75506	0.999909599228423 .	4 x 6	1 p31	growth arrest and DNA damage inducible alpha
CTSV	13	CTSV	CTSV	0.737894	0.829488	3.13331	-0.737894	-0.00873457	-0.318075	0.624761058414922 .	1 x 5	9 q22	cathepsin V
PLB1	14	PLB1	PLB1	0.338074	0.585203	3.09591	-0.338074	0.0336404	1.22568	0.110267757699507 .	1 x 6	2 p23	phospholipase B1
DNASE1L2	15	DNASE1L2	DNASE1L2	2.14042	1.10165	3.07993	-2.14042	0.175128	6.47725	6.56450449554313e-11 .	1 x 6	16 p13	deoxyribonuclease 1 like 2
GSDMA	16	GSDMA	GSDMA	1.76778	1.0382	3.07641	-1.76778	0.148551	5.47008	2.68548470128138e-08 .	1 x 6	17 q21	gasdermin A
GRPEL2	17	GRPEL2	GRPEL2	0.674498	0.594876	3.06317	-0.674498	-0.0289312	-1.05395	0.85395071175121 .	4 x 6	5 q32	GrpE like 2, mitochondrial
SMOX	18	SMOX	SMOX	0.639584	0.721235	3.0493	-0.639584	-0.0905921	-3.31247	0.999525154185896 .	1 x 4	20 p13	spermine oxidase
GJB4	19	GJB4	GJB4	0.395887	0.652611	3.0381	-0.395887	-0.047202	-1.72074	0.957234691072124 .	1 x 4	1 p34	gap junction protein beta 4
ACP5	20	ACP5	ACP5	1.49942	0.570868	3.02237	-1.49942	0.0833279	3.04492	0.00118666038607451 .	4 x 6	19 p13	acid phosphatase 5, tartrate resistant
CARD18	21	CARD18	CARD18	1.95733	1.04533	2.98431	-1.95733	0.0875912	3.20188	0.000698879901199767 .	1 x 5	11 q22	caspase recruitment domain family member 18
JUNB	22	JUNB	JUNB	2.2417	0.639484	2.97324	-2.2417	-0.232095	-8.68883	1 .	1 x 4	19 p13	JunB proto-oncogene, AP-1 transcription factor subunit
TLR2	23	TLR2	TLR2	0.445622	0.634282	2.92167	-0.445622	-0.0277822	-1.01206	0.844152935670319 .	3 x 8	4 q31	toll like receptor 2
GDPD3	24	GDPD3	GDPD3	0.844498	0.726382	2.9167	-0.844498	-0.0839977	-3.06956	0.998906376731015 .	1 x 5	16 p11	glycerophosphodiester phosphodiesterase domain containing 3
TSPAN6	25	TSPAN6	TSPAN6	0.987364	0.74309	2.90446	-0.987364	0.277853	10.5326	0 .	1 x 8	X q22	tetraspanin 6
HK2	26	HK2	HK2	1.22424	0.69528	2.9029	-1.22424	0.0765686	2.7964	0.00262108358537971 .	1 x 6	2 p12	hexokinase 2
TRPV3	27	TRPV3	TRPV3	0.737939	0.685329	2.89965	-0.737939	0.0286499	1.0437	0.148408237467443 .	1 x 4	17 p13	transient receptor potential cation channel subfamily V member 3
SEMA7A	28	SEMA7A	SEMA7A	0.443104	0.654445	2.8891	-0.443104	0.0179675	0.654381	0.256489948709526 .	1 x 5	15 q24	semaphorin 7A (John Milton Hagen blood group)
ENDOU	29	ENDOU	ENDOU	1.01866	0.881944	2.85254	-1.01866	0.0381688	1.3909	0.0822439649123017 .	1 x 5	12 q13	endonuclease, poly(U) specific
PRSS8	30	PRSS8	PRSS8	1.78396	0.816024	2.82121	-1.78396	0.180159	6.66949	1.87916349148054e-11 .	1 x 6	16 p11	serine protease 8
PLK3	31	PLK3	PLK3	0.995848	0.70158	2.81081	-0.995848	-0.118025	-4.32805	0.999991913241667 .	1 x 4	1 p34	polo like kinase 3
CTSH	32	CTSH	CTSH	1.56679	0.845638	2.76394	-1.56679	-0.317713	-12.2015	1 .	1 x 4	15 q25	cathepsin H
TM4SF1	33	TM4SF1	TM4SF1	1.47576	0.71798	2.75835	-1.47576	-0.0205939	-0.750071	0.773327612757483 .	3 x 8	3 q25	transmembrane 4 L six family member 1
KRT23	34	KRT23	KRT23	1.58564	0.885549	2.74509	-1.58564	-0.0199782	-0.727637	0.766517746035426 .	1 x 4	CHR_HSCHR17_4_CTG4 q21	keratin 23
CITED2	35	CITED2	CITED2	1.31842	0.608886	2.72463	-1.31842	0.0165251	0.601832	0.273694396035927 .	3 x 7	6 q24	Cbp/p300 interacting transactivator with Glu/Asp rich carboxy-terminal domain 2
PADI4	36	PADI4	PADI4	0.277403	0.515744	2.71833	-0.277403	0.251229	9.45144	0 .	1 x 9	1 p36	peptidyl arginine deiminase 4
RND3	37	RND3	RND3	0.819458	0.610818	2.7069	-0.819458	0.073113	2.6695	0.00384456592977134 .	1 x 6	2 q23	Rho family GTPase 3
PFKFB3	38	PFKFB3	PFKFB3	1.29215	0.727194	2.69684	-1.29215	-0.0866738	-3.16808	0.99921525603147 .	1 x 7	10 p15	6-phosphofructo-2-kinase/fructose-2,6-biphosphatase 3
ADM	39	ADM	ADM	0.360297	0.56622	2.68423	-0.360297	0.0257822	0.939152	0.173911791551126 .	3 x 7	11 p15	adrenomedullin
AREG	40	AREG	AREG	0.408131	0.623488	2.68291	-0.408131	-0.0653807	-2.3859	0.991411372171822 .	1 x 4	4 q13	amphiregulin
FAXDC2	41	FAXDC2	FAXDC2	1.81757	0.834177	2.67107	-1.81757	0.222144	8.29653	1.11022302462516e-16 .	1 x 7	5 q33	fatty acid hydroxylase domain containing 2
CTSA	42	CTSA	CTSA	1.91162	0.634087	2.6631	-1.91162	0.00870598	0.317034	0.375633827086605 .	1 x 5	20 q13	cathepsin A
HS3ST6	43	HS3ST6	HS3ST6	1.51591	0.963584	2.65848	-1.51591	0.209836	7.815	5.55111512312578e-15 .	1 x 7	CHR_HSCHR16_4_CTG1 p13	heparan sulfate-glucosamine 3-sulfotransferase 6
ARRDC4	44	ARRDC4	ARRDC4	0.983847	0.665856	2.65374	-0.983847	-0.156344	-5.76402	0.999999994898435 .	1 x 4	15 q26	arrestin domain containing 4
CALHM5	45	CALHM5	CALHM5	0.583432	0.721305	2.63544	-0.583432	0.0878414	3.21109	0.00067701682174004 .	1 x 6	6 q22	calcium homeostasis modulator family member 5
TGM5	46	TGM5	TGM5	1.12714	0.824796	2.63406	-1.12714	0.258671	9.7512	0 .	1 x 7	15 q15	transglutaminase 5
ELOVL4	47	ELOVL4	ELOVL4	2.5187	1.10757	2.6171	-2.5187	0.284544	10.8083	0 .	1 x 7	6 q14	ELOVL fatty acid elongase 4
JMY	48	JMY	JMY	1.04128	0.618573	2.59631	-1.04128	-0.0353505	-1.28807	0.901026317600117 .	3 x 6	5 q14	junction mediating and regulatory protein, p53 cofactor
POR	49	POR	POR	2.16135	0.731556	2.59224	-2.16135	0.226281	8.45928	0 .	1 x 7	7 q11	cytochrome p450 oxidoreductase
WIPI2	50	WIPI2	WIPI2	1.76831	0.642055	2.5884	-1.76831	0.0920131	3.36486	0.000393848329207747 .	1 x 6	7 p22	WD repeat domain, phosphoinositide interacting 2
PSAPL1	51	PSAPL1	PSAPL1	2.58571	1.10408	2.58478	-2.58571	0.259808	9.79713	0 .	1 x 7	4 p16	prosaposin like 1 (gene/pseudogene)
CENPT	52	CENPT	CENPT	1.93987	0.75593	2.58192	-1.93987	0.0103603	0.377283	0.353012018950136 .	1 x 6	16 q22	centromere protein T
FAM126A	53	FAM126A	FAM126A	0.975337	0.778528	2.58001	-0.975337	0.216	8.05566	8.88178419700125e-16 .	1 x 8	7 p15	family with sequence similarity 126 member A
ZFAND5	54	ZFAND5	ZFAND5	2.10952	0.574078	2.57261	-2.10952	-0.132031	-4.85027	0.999999310622882 .	3 x 7	9 q21	zinc finger AN1-type containing 5
FUT3	55	FUT3	FUT3	0.31881	0.561363	2.57156	-0.31881	-0.067553	-2.46553	0.993096447262602 .	2 x 4	19 p13	fucosyltransferase 3 (Lewis blood group)
TMEM40	56	TMEM40	TMEM40	1.65086	0.755821	2.55383	-1.65086	0.0882244	3.2252	0.000644766448608891 .	1 x 4	3 p25	transmembrane protein 40
SLC46A2	57	SLC46A2	SLC46A2	0.338934	0.603164	2.55144	-0.338934	0.145437	5.35288	5.09522779523763e-08 .	1 x 7	9 q32	solute carrier family 46 member 2
RARRES1	58	RARRES1	RARRES1	1.32004	0.736412	2.55116	-1.32004	0.162297	5.98935	1.3546888055771e-09 .	1 x 7	3 q25	retinoic acid receptor responder 1
PARD6B	59	PARD6B	PARD6B	0.674052	0.577264	2.54482	-0.674052	0.0381678	1.39087	0.0822495923194027 .	3 x 6	20 q13	par-6 family cell polarity regulator beta
NANOS1	60	NANOS1	NANOS1	0.565859	0.595025	2.52518	-0.565859	0.161096	5.94381	1.77747216945079e-09 .	1 x 8	10 q26	nanos C2HC-type zinc finger 1
RAI14	61	RAI14	RAI14	0.85614	0.685499	2.51116	-0.85614	-0.0296502	-1.08017	0.859867885068833 .	1 x 7	5 p13	retinoic acid induced 14
SLC40A1	62	SLC40A1	SLC40A1	1.42742	0.762212	2.50441	-1.42742	-0.0751286	-2.74351	0.996919717751199 .	1 x 9	2 q32	solute carrier family 40 member 1
DDHD1	63	DDHD1	DDHD1	1.32805	0.756817	2.50059	-1.32805	0.131694	4.83767	7.33723354517934e-07 .	1 x 7	14 q22	DDHD domain containing 1
INPPL1	64	INPPL1	INPPL1	1.00078	0.698633	2.49573	-1.00078	0.14686	5.40641	3.808898907387e-08 .	1 x 9	11 q13	inositol polyphosphate phosphatase like 1
TAGLN3	65	TAGLN3	TAGLN3	0.147099	0.41793	2.49196	-0.147099	0.0360327	1.31296	0.0947119572959609 .	4 x 8	3 q13	transgelin 3
BEAN1	66	BEAN1	BEAN1	0.351792	0.578157	2.48142	-0.351792	0.178351	6.60033	2.95826696472545e-11 .	1 x 8	16 q21	brain expressed associated with NEDD4 1
PCDH1	67	PCDH1	PCDH1	1.45977	0.770348	2.47206	-1.45977	0.111767	4.09559	2.23291436998174e-05 .	1 x 6	5 q31	protocadherin 1
RASAL1	68	RASAL1	RASAL1	1.65477	0.862711	2.45611	-1.65477	0.262598	9.91012	0 .	1 x 7	12 q24	RAS protein activator like 1
HPGD	69	HPGD	HPGD	0.880562	0.623966	2.45164	-0.880562	-0.0533907	-1.94696	0.974124736078094 .	4 x 7	4 q34	15-hydroxyprostaglandin dehydrogenase
RMND5A	70	RMND5A	RMND5A	1.74105	0.511789	2.44861	-1.74105	0.0376779	1.37299	0.0849940013635175 .	4 x 6	2 p11	required for meiotic nuclear division 5 homolog A
CREG1	71	CREG1	CREG1	3.05456	0.845873	2.4467	-2.36141	0.307029	11.7476	0 .	1 x 7	1 q24	cellular repressor of E1A stimulated genes 1
CLDN4	72	CLDN4	CLDN4	1.47537	0.758642	2.43665	-1.47537	0.166623	6.15349	5.01035213318346e-10 .	1 x 6	7 q11	claudin 4
PLCD3	73	PLCD3	PLCD3	0.746344	0.700666	2.43171	-0.746344	-0.12053	-4.42124	0.999994692305707 .	1 x 4	17 q21	phospholipase C delta 3
SNX29	74	SNX29	SNX29	1.1811	0.708343	2.42982	-1.1811	-0.11485	-4.21003	0.99998637293392 .	1 x 6	16 p13	sorting nexin 29
ZNF165	75	ZNF165	ZNF165	0.34599	0.545177	2.4266	-0.34599	0.154479	5.69357	7.65021346271766e-09 .	1 x 8	6 p22	zinc finger protein 165
ABHD8	76	ABHD8	ABHD8	0.876991	0.689441	2.41885	-0.876991	0.0142104	0.517515	0.302441657900401 .	1 x 6	19 p13	abhydrolase domain containing 8
UNC5B	77	UNC5B	UNC5B	1.47265	0.838468	2.39855	-1.47265	0.298951	11.4078	0 .	1 x 8	10 q22	unc-5 netrin receptor B
LGALS3	78	LGALS3	LGALS3	1.73391	0.797596	2.39322	-1.73391	-0.202986	-7.54876	0.999999999999959 .	1 x 5	14 q22	galectin 3
FNDC4	79	FNDC4	FNDC4	0.833689	0.72376	2.38519	-0.833689	0.234467	8.78277	0 .	1 x 9	2 p23	fibronectin type III domain containing 4
FAM214A	80	FAM214A	FAM214A	1.35281	0.618802	2.38486	-1.35281	0.0580931	2.119	0.0171380309447036 .	1 x 8	15 q21	family with sequence similarity 214 member A
XBP1	81	XBP1	XBP1	2.51433	0.534551	2.38351	-1.82118	0.0525976	1.91796	0.0276654804179063 .	1 x 10	22 q12	X-box binding protein 1
TMEM86A	82	TMEM86A	TMEM86A	1.31629	0.804708	2.37259	-1.31629	0.10035	3.67273	0.000124762404066114 .	1 x 7	11 p15	transmembrane protein 86A
MYO5B	83	MYO5B	MYO5B	0.763012	0.572444	2.37248	-0.763012	0.0652063	2.3795	0.00873838854995168 .	3 x 4	18 q21	myosin VB
RDH12	84	RDH12	RDH12	1.12475	0.742443	2.37176	-1.12475	0.194724	7.22913	4.09228206876833e-13 .	1 x 6	14 q24	retinol dehydrogenase 12
CERK	85	CERK	CERK	0.720969	0.613495	2.37007	-0.720969	-0.159334	-5.8771	0.99999999736251 .	2 x 5	22 q13	ceramide kinase
XKRX	86	XKRX	XKRX	0.889199	0.737446	2.3689	-0.889199	0.0319264	1.16317	0.122484634089145 .	1 x 5	X q22	XK related X-linked
ABTB2	87	ABTB2	ABTB2	1.10376	0.720374	2.36198	-1.10376	0.171959	6.35645	1.41674005860182e-10 .	1 x 7	11 p13	ankyrin repeat and BTB domain containing 2
TMPRSS11E	88	TMPRSS11E	TMPRSS11E	1.59991	0.803979	2.35134	-1.59991	0.335695	12.9771	0 .	1 x 8	CHR_HSCHR4_1_CTG9 q13	transmembrane serine protease 11E
FAM102A	89	FAM102A	FAM102A	1.60813	0.557655	2.34312	-1.60813	-0.0738517	-2.69662	0.996453315559734 .	3 x 5	9 q34	family with sequence similarity 102 member A
SEPTIN5	90	SEPTIN5	SEPTIN5	0.80251	0.596641	2.33298	-0.80251	0.0891924	3.26087	0.000569462333808612 .	4 x 5	22 q11	septin 5
INPP4B	91	INPP4B	INPP4B	0.613025	0.664685	2.33141	-0.613025	0.167422	6.18384	4.15773637740813e-10 .	1 x 8	4 q31	inositol polyphosphate-4-phosphatase type II B
PHETA1	92	PHETA1	PHETA1	0.560377	0.569114	2.33	-0.560377	0.0446199	1.62642	0.0520489839562477 .	3 x 7	12 q24	PH domain containing endocytic trafficking adaptor 1
MXD1	93	MXD1	MXD1	0.78589	0.607627	2.30515	-0.78589	-0.0578873	-2.11146	0.9825404168729 .	1 x 5	2 p13	MAX dimerization protein 1
USP2	94	USP2	USP2	0.954765	0.685493	2.30333	-0.954765	0.165929	6.12714	5.88745052709783e-10 .	1 x 7	11 q23	ubiquitin specific peptidase 2
MYO1D	95	MYO1D	MYO1D	1.33778	0.638045	2.2998	-1.33778	0.131004	4.81188	8.33209085504549e-07 .	1 x 8	17 q11	myosin ID
SPIRE1	96	SPIRE1	SPIRE1	0.844336	0.571221	2.29116	-0.844336	-0.0373805	-1.36214	0.91330708603005 .	4 x 6	18 p11	spire type actin nucleation factor 1
DEFB1	97	DEFB1	DEFB1	1.44668	0.838616	2.29099	-1.44668	0.0909371	3.32519	0.000453871115086102 .	1 x 5	8 p23	defensin beta 1
TEX264	98	TEX264	TEX264	1.51989	0.625744	2.28677	-1.51989	0.139616	5.13429	1.62720818375206e-07 .	1 x 7	3 p21	testis expressed 264, ER-phagy receptor
ZNF724	99	ZNF724	ZNF724	0.356235	0.511672	2.28282	-0.356235	0.185698	6.88177	4.54569715202524e-12 .	1 x 11	19 p12	zinc finger protein 724
UNC93A	100	UNC93A	UNC93A	0.359645	0.584262	2.27941	-0.359645	0.01925	0.701104	0.24168041558428 .	1 x 4	6 q27	unc-93 homolog A
SMS	101	SMS	SMS	1.11522	0.601629	2.25208	-1.11522	0.125561	4.60869	2.22125675941598e-06 .	2 x 9	X p22	spermine synthase
USP38	102	USP38	USP38	1.15889	0.5574	2.24231	-1.15889	0.00153821	0.0560127	0.477670058860806 .	3 x 7	4 q31	ubiquitin specific peptidase 38
CTNNBIP1	103	CTNNBIP1	CTNNBIP1	2.97294	0.656352	2.23106	-2.2798	0.32142	12.3602	0 .	1 x 6	1 p36	catenin beta interacting protein 1
MARCH3	104	MARCH3		0.622964	0.660829	2.21025	-0.622964	-0.0839032	-3.06609	0.998893667624717 .	1 x 5
SLC22A31	105	SLC22A31	SLC22A31	0.432522	0.643071	2.20654	-0.432522	0.29586	11.2784	0 .	1 x 9	16 q24	solute carrier family 22 member 31
IGHE	106	IGHE		0.193959	0.435816	2.20394	-0.193959	0.221221	8.26027	2.22044604925031e-16 .	1 x 11	CHR_HSCHR14_3_CTG1 q32	immunoglobulin heavy constant epsilon
ABHD17B	107	ABHD17B	ABHD17B	0.688029	0.559491	2.20234	-0.688029	-0.0449252	-1.63757	0.949126009987984 .	4 x 6	9 q21	abhydrolase domain containing 17B
ZNF510	108	ZNF510	ZNF510	0.572191	0.595357	2.2004	-0.572191	0.228738	8.55619	0 .	1 x 9	9 q22	zinc finger protein 510
NPC1	109	NPC1	NPC1	1.29724	0.655598	2.19927	-1.29724	0.17784	6.5808	3.36011218848853e-11 .	1 x 8	18 q11	NPC intracellular cholesterol transporter 1
ARG2	110	ARG2	ARG2	0.6586	0.699596	2.17461	-0.6586	0.293018	11.1599	0 .	1 x 9	14 q24	arginase 2
VASN	111	VASN	VASN	0.877991	0.642978	2.16653	-0.877991	-0.102314	-3.74535	0.999906066147358 .	1 x 6	16 p13	vasorin
TCP11L2	112	TCP11L2	TCP11L2	0.841764	0.588497	2.15397	-0.841764	-0.0761949	-2.78267	0.997266085980495 .	2 x 5	12 q23	t-complex 11 like 2
BNIP3L	113	BNIP3L	BNIP3L	2.57457	0.672513	2.15282	-2.57457	0.231767	8.67588	0 .	1 x 7	8 p21	BCL2 interacting protein 3 like
WASL	114	WASL	WASL	1.43423	0.629516	2.14929	-1.43423	0.0798112	2.91557	0.00180504529012504 .	1 x 6	7 q31	WASP like actin nucleation promoting factor
ATP6V0A4	115	ATP6V0A4	ATP6V0A4	0.3449	0.554066	2.14001	-0.3449	0.148394	5.46417	2.77454123009946e-08 .	1 x 9	7 q34	ATPase H+ transporting V0 subunit a4
EPG5	116	EPG5	EPG5	0.998379	0.592895	2.13711	-0.998379	0.0297734	1.08466	0.139135281219587 .	2 x 8	18 q21	ectopic P-granules autophagy protein 5 homolog
RNF103	117	RNF103	RNF103	0.427939	0.530199	2.13701	-0.427939	0.0634723	2.31597	0.0103559369959366 .	4 x 9	2 p11	ring finger protein 103
DSC2	118	DSC2	DSC2	1.60408	0.687135	2.13358	-1.60408	0.13827	5.08383	2.11436528729791e-07 .	1 x 6	18 q12	desmocollin 2
PLCXD1	119	PLCXD1	PLCXD1	1.12727	0.58849	2.13082	-1.12727	0.137119	5.0407	2.63988789050984e-07 .	3 x 7	X p22	phosphatidylinositol specific phospholipase C X domain containing 1
OTUB2	120	OTUB2	OTUB2	1.28373	0.779144	2.11747	-1.28373	0.258241	9.73383	0 .	1 x 7	CHR_HSCHR14_7_CTG1 q32	OTU deubiquitinase, ubiquitin aldehyde binding 2
CPM	121	CPM	CPM	0.59619	0.581293	2.11186	-0.59619	-0.0355941	-1.29696	0.902563910374552 .	3 x 9	12 q15	carboxypeptidase M
GBA	122	GBA	GBA	1.28962	0.628176	2.11157	-1.28962	-0.00699719	-0.254804	0.600542942294467 .	1 x 6	CHR_HSCHR1_2_CTG31 q22	glucosylceramidase beta
ULK1	123	ULK1	ULK1	1.32517	0.607258	2.10882	-1.32517	0.0205534	0.748596	0.227116760116455 .	1 x 6	12 q24	unc-51 like autophagy activating kinase 1
MPZL3	124	MPZL3	MPZL3	0.600601	0.594186	2.10745	-0.600601	-0.0272754	-0.993584	0.839696578002707 .	1 x 5	11 q23	myelin protein zero like 3
CYP4F22	125	CYP4F22	CYP4F22	2.2658	0.887838	2.10365	-2.2658	0.268435	10.1473	0 .	1 x 6	19 p13	cytochrome P450 family 4 subfamily F member 22
DEGS2	126	DEGS2	DEGS2	1.88966	0.802019	2.09932	-1.88966	0.33392	12.8999	0 .	1 x 7	14 q32	delta 4-desaturase, sphingolipid 2
MEA1	127	MEA1	MEA1	1.49078	0.58041	2.09274	-1.49078	0.117543	4.31014	8.76046667785957e-06 .	1 x 8	6 p21	male-enhanced antigen 1
RORA	128	RORA	RORA	1.93759	0.825653	2.08776	-1.93759	0.206399	7.68126	1.52100554373646e-14 .	1 x 7	15 q22	RAR related orphan receptor A
GRB7	129	GRB7	GRB7	0.623972	0.614166	2.08408	-0.623972	0.00351149	0.127869	0.449135924570449 .	1 x 5	17 q12	growth factor receptor bound protein 7
ATG2A	130	ATG2A	ATG2A	0.752013	0.585679	2.0812	-0.752013	0.00879818	0.320392	0.374360918915696 .	2 x 6	11 q13	autophagy related 2A
SEC14L3	131	SEC14L3	SEC14L3	0.222692	0.459912	2.07989	-0.222692	0.225396	8.42441	0 .	1 x 9	22 q12	SEC14 like lipid binding 3
CDA	132	CDA	CDA	0.568735	0.630529	2.07032	-0.568735	0.0843763	3.0835	0.00104403103977035 .	1 x 6	1 p36	cytidine deaminase
HOMER3	133	HOMER3	HOMER3	0.928724	0.588551	2.06701	-0.928724	0.0230997	0.841384	0.200142411405977 .	4 x 8	19 p13	homer scaffold protein 3
ARL4C	134	ARL4C	ARL4C	0.929209	0.635976	2.06652	-0.929209	-0.131963	-4.84773	0.999999301896512 .	3 x 8	2 q37	ADP ribosylation factor like GTPase 4C
CHRNB1	135	CHRNB1	CHRNB1	0.332977	0.505746	2.06492	-0.332977	0.0509132	1.85638	0.0318108486521347 .	4 x 9	17 p13	cholinergic receptor nicotinic beta 1 subunit
MYO6	136	MYO6	MYO6	0.980482	0.612868	2.06404	-0.980482	-0.0194891	-0.709816	0.761028535928799 .	1 x 5	6 q14	myosin VI
GLB1L2	137	GLB1L2	GLB1L2	0.708657	0.581748	2.06393	-0.708657	0.0344886	1.25663	0.104555104844558 .	2 x 6	11 q25	galactosidase beta 1 like 2
PHLDA2	138	PHLDA2	PHLDA2	0.939982	0.585067	2.05575	-0.939982	0.202664	7.53625	4.46309655899313e-14 .	1 x 8	11 p15	pleckstrin homology like domain family A member 2
C2CD2	139	C2CD2	C2CD2	1.13363	0.687364	2.04442	-1.13363	0.277743	10.528	0 .	1 x 9	21 q22	C2 calcium dependent domain containing 2
UBE2H	140	UBE2H	UBE2H	1.39105	0.570598	2.04294	-1.39105	-0.107963	-3.95453	0.99995963091072 .	3 x 7	7 q32	ubiquitin conjugating enzyme E2 H
GJB3	141	GJB3	GJB3	1.69554	0.832883	2.04213	-1.69554	0.133491	4.90489	5.25231315551267e-07 .	1 x 5	1 p34	gap junction protein beta 3
SLC12A7	142	SLC12A7	SLC12A7	1.14063	0.662924	2.03743	-1.14063	0.012037	0.438349	0.330602208243612 .	1 x 10	5 p15	solute carrier family 12 member 7
SDCBP2	143	SDCBP2	SDCBP2	0.966084	0.687432	2.02965	-0.966084	0.0895334	3.27344	0.000544929552649509 .	1 x 6	20 p13	syndecan binding protein 2
SQLE	144	SQLE	SQLE	1.06159	0.645307	2.02945	-1.06159	0.015723	0.572611	0.283502621759725 .	3 x 4	8 q24	squalene epoxidase
MFSD12	145	MFSD12	MFSD12	2.0424	0.698825	2.01805	-2.0424	0.31184	11.9514	0 .	1 x 8	19 p13	major facilitator superfamily domain containing 12
TINCR	146	TINCR		1.24138	0.612425	2.01671	-1.24138	0.244287	9.17346	0 .	1 x 8	19 p13	TINCR ubiquitin domain containing
KLHDC3	147	KLHDC3	KLHDC3	1.6072	0.586647	2.00371	-1.6072	0.186587	6.91587	3.60556029477266e-12 .	1 x 9	6 p21	kelch domain containing 3
FBXO32	148	FBXO32	FBXO32	0.831224	0.603277	2.00199	-0.831224	0.0744041	2.7169	0.00333767628328296 .	3 x 8	8 q24	F-box protein 32
SPTLC3	149	SPTLC3	SPTLC3	1.2942	0.751312	2.00164	-1.2942	0.225704	8.43656	0 .	1 x 7	20 p12	serine palmitoyltransferase long chain base subunit 3
SLC15A1	150	SLC15A1	SLC15A1	1.22117	0.794191	1.99771	-1.22117	0.213598	7.96175	1.77635683940025e-15 .	1 x 7	13 q32	solute carrier family 15 member 1
GAS7	151	GAS7		1.71609	0.659749	1.99748	-1.71609	-0.142603	-5.24641	0.999999909814311 .	1 x 4
ETS2	152	ETS2	ETS2	1.4998	0.587683	1.99671	-1.4998	-0.135532	-4.98125	0.999999642496165 .	4 x 9	21 q22	ETS proto-oncogene 2, transcription factor
PLA2G7	153	PLA2G7	PLA2G7	0.781418	0.658058	1.99117	-0.781418	0.311786	11.9491	0 .	1 x 9	6 p12	phospholipase A2 group VII
SLC37A2	154	SLC37A2	SLC37A2	0.954486	0.663691	1.98995	-0.954486	0.0048205	0.175537	0.430342242351305 .	1 x 5	11 q24	solute carrier family 37 member 2
ZFAND6	155	ZFAND6	ZFAND6	1.47735	0.595183	1.98839	-1.47735	0.0857464	3.13394	0.00088129658763092 .	1 x 7	15 q25	zinc finger AN1-type containing 6
TTC9	156	TTC9	TTC9	0.411272	0.546755	1.98662	-0.411272	-0.0314175	-1.14461	0.873711492179308 .	4 x 5	14 q24	tetratricopeptide repeat domain 9
CCNDBP1	157	CCNDBP1	CCNDBP1	1.65377	0.66161	1.98382	-1.65377	0.242783	9.11343	0 .	1 x 9	15 q15	cyclin D1 binding protein 1
PPIF	158	PPIF	PPIF	2.34291	0.613448	1.97458	-1.64976	0.284692	10.8144	0 .	1 x 7	10 q22	peptidylprolyl isomerase F
MFSD5	159	MFSD5	MFSD5	1.32251	0.629276	1.97333	-1.32251	0.142436	5.24013	9.32450003876539e-08 .	1 x 7	12 q13	major facilitator superfamily domain containing 5
SPIRE2	160	SPIRE2	SPIRE2	0.329426	0.499667	1.97316	-0.329426	0.253023	9.52353	0 .	1 x 11	16 q24	spire type actin nucleation factor 2
ANKRD22	161	ANKRD22	ANKRD22	1.58569	0.764717	1.96965	-1.58569	0.353723	13.7708	0 .	1 x 8	10 q23	ankyrin repeat domain 22
PITX1	162	PITX1	PITX1	0.604898	0.597853	1.96005	-0.604898	0.252891	9.51825	0 .	1 x 11	5 q31	paired like homeodomain 1
LRP10	163	LRP10	LRP10	2.67242	0.552763	1.95255	-1.57381	-0.0686971	-2.50748	0.993860840875721 .	1 x 4	14 q11	LDL receptor related protein 10
HBEGF	164	HBEGF	HBEGF	0.755569	0.602445	1.95248	-0.755569	0.106863	3.91376	4.77417503965682e-05 .	1 x 7	5 q31	heparin binding EGF like growth factor
CMTM8	165	CMTM8	CMTM8	1.04888	0.622426	1.94685	-1.04888	0.305397	11.6788	0 .	1 x 9	3 p22	CKLF like MARVEL transmembrane domain containing 8
GDE1	166	GDE1	GDE1	1.52172	0.660849	1.94402	-1.52172	0.270834	10.2451	0 .	1 x 8	16 p12	glycerophosphodiester phosphodiesterase 1
H1F0	167	H1F0		2.08302	0.581044	1.94233	-2.08302	0.156255	5.76068	5.20101561818365e-09 .	1 x 6
BCL2L1	168	BCL2L1	BCL2L1	1.39268	0.610245	1.93952	-1.39268	0.0121298	0.44173	0.329378365324406 .	1 x 7	20 q11	BCL2 like 1
ZNF681	169	ZNF681	ZNF681	0.54723	0.544323	1.93768	-0.54723	0.243386	9.13751	0 .	1 x 10	19 p12	zinc finger protein 681
P2RY4	170	P2RY4	P2RY4	0.3682	0.562229	1.93439	-0.3682	0.26751	10.1096	0 .	1 x 9	X q13	pyrimidinergic receptor P2Y4
ZDHHC9	171	ZDHHC9	ZDHHC9	1.72938	0.708685	1.93418	-1.72938	0.31493	12.0828	0 .	1 x 8	X q26	zinc finger DHHC-type containing 9
PELI1	172	PELI1	PELI1	0.774595	0.532597	1.93345	-0.774595	-0.00357906	-0.13033	0.55183728358131 .	4 x 7	2 p14	pellino E3 ubiquitin protein ligase 1
CDKN1C	173	CDKN1C	CDKN1C	0.372896	0.561395	1.92969	-0.372896	0.141624	5.20964	1.09583065066587e-07 .	1 x 9	11 p15	cyclin dependent kinase inhibitor 1C
ACER1	174	ACER1	ACER1	1.25024	0.751138	1.92782	-1.25024	0.270184	10.2186	0 .	1 x 7	19 p13	alkaline ceramidase 1
TOB1	175	TOB1	TOB1	1.92464	0.536264	1.92551	-1.92464	0.266591	10.0722	0 .	1 x 8	17 q21	transducer of ERBB2, 1
SLC31A2	176	SLC31A2	SLC31A2	1.79424	0.659542	1.91933	-1.79424	0.30035	11.4665	0 .	1 x 8	9 q32	solute carrier family 31 member 2
TMEM45A	177	TMEM45A	TMEM45A	2.80985	0.794787	1.91754	-2.80985	0.274069	10.3774	0 .	1 x 6	3 q12	transmembrane protein 45A
ADGRL3	178	ADGRL3	ADGRL3	0.973737	0.684887	1.91663	-0.973737	0.097179	3.55553	0.000195242560696363 .	1 x 6	4 q13	adhesion G protein-coupled receptor L3
GCNT4	179	GCNT4	GCNT4	0.654631	0.555854	1.91032	-0.654631	0.161269	5.9504	1.70917702213558e-09 .	1 x 8	5 q13	glucosaminyl (N-acetyl) transferase 4
PPP4R1	180	PPP4R1	PPP4R1	0.980231	0.563572	1.91014	-0.980231	-0.0115086	-0.419104	0.662396077368394 .	4 x 5	18 p11	protein phosphatase 4 regulatory subunit 1
CMTM6	181	CMTM6	CMTM6	2.28016	0.594523	1.9095	-2.28016	0.0259262	0.944401	0.172568369810487 .	1 x 4	3 p22	CKLF like MARVEL transmembrane domain containing 6
CHI3L2	182	CHI3L2	CHI3L2	2.33385	0.668823	1.90025	-2.33385	0.227469	8.50612	0 .	1 x 8	1 p13	chitinase 3 like 2
SHF	183	SHF	SHF	0.592576	0.617207	1.89233	-0.592576	-0.0182431	-0.664419	0.746731033987932 .	4 x 5	15 q21	Src homology 2 domain containing F
FAM167A	184	FAM167A	FAM167A	0.593843	0.592153	1.89106	-0.593843	0.135261	4.97113	3.76305471228022e-07 .	1 x 7	8 p23	family with sequence similarity 167 member A
YPEL3	185	YPEL3	YPEL3	1.95969	0.547354	1.89046	-1.95969	-0.0218895	-0.797282	0.787285013507017 .	1 x 7	16 p11	yippee like 3
EGR2	186	EGR2	EGR2	1.11299	0.727419	1.88274	-1.11299	0.0379631	1.3834	0.0833883114693362 .	1 x 5	10 q21	early growth response 2
SESN2	187	SESN2	SESN2	0.756762	0.56094	1.8823	-0.756762	0.138064	5.07613	2.20009001683508e-07 .	1 x 8	1 p35	sestrin 2
TACSTD2	188	TACSTD2	TACSTD2	2.79753	0.756773	1.87529	-2.79753	0.18453	6.83696	6.15374418089232e-12 .	1 x 4	1 p32	tumor associated calcium signal transducer 2
SVIP	189	SVIP	SVIP	0.698144	0.557375	1.86681	-0.698144	0.144892	5.33241	5.69085724100304e-08 .	1 x 9	11 p14	small VCP interacting protein
SLC31A1	190	SLC31A1	SLC31A1	2.17677	0.694028	1.86628	-2.17677	0.376973	14.8206	0 .	1 x 8	9 q32	solute carrier family 31 member 1
CEP76	191	CEP76	CEP76	0.535361	0.508677	1.86253	-0.535361	0.182357	6.75363	1.07578390640128e-11 .	1 x 11	18 p11	centrosomal protein 76
ABHD17C	192	ABHD17C	ABHD17C	0.918699	0.606147	1.85389	-0.918699	0.0897586	3.28174	0.000529262056904511 .	1 x 6	15 q25	abhydrolase domain containing 17C
USP6NL	193	USP6NL	USP6NL	0.857585	0.544181	1.85047	-0.857585	-0.0264575	-0.963767	0.832330886028479 .	4 x 6	10 p14	USP6 N-terminal like
CLDN1	194	CLDN1	CLDN1	2.14027	0.708181	1.84871	-2.14027	0.240725	9.03142	0 .	1 x 5	3 q28	claudin 1
RAB5A	195	RAB5A	RAB5A	2.01199	0.479542	1.83816	-2.01199	0.0563468	2.05509	0.0200327557666404 .	3 x 7	3 p24	RAB5A, member RAS oncogene family
RAB27A	196	RAB27A	RAB27A	1.25299	0.615801	1.83805	-1.25299	0.0485588	1.77032	0.0384515100264087 .	1 x 9	15 q21	RAB27A, member RAS oncogene family
C1orf116	197	C1orf116	C1orf116	1.10835	0.614379	1.83609	-1.10835	0.0564016	2.0571	0.0199360484368947 .	1 x 4	1 q32	chromosome 1 open reading frame 116
IL34	198	IL34	IL34	1.10962	0.687632	1.83482	-1.10962	0.180975	6.70071	1.5289103316718e-11 .	1 x 7	16 q22	interleukin 34
TMPRSS13	199	TMPRSS13	TMPRSS13	0.946423	0.576893	1.82617	-0.946423	0.073165	2.67141	0.00382287974759343 .	2 x 5	11 q23	transmembrane serine protease 13
TMEM125	200	TMEM125	TMEM125	0.373604	0.517652	1.82362	-0.373604	0.209285	7.79357	6.55031584528842e-15 .	1 x 10	1 p34	transmembrane protein 125
CALCOCO1	201	CALCOCO1	CALCOCO1	1.50967	0.578915	1.82254	-1.50967	-0.094266	-3.44798	0.999708760550728 .	1 x 4	12 q13	calcium binding and coiled-coil domain 1
CSTB	202	CSTB	CSTB	4.22497	0.729141	1.8224	-2.43321	0.355598	13.8544	0 .	1 x 7	21 q22	cystatin B
MUC15	203	MUC15	MUC15	0.480276	0.536892	1.82231	-0.480276	0.284783	10.8181	0 .	1 x 10	11 p14	mucin 15, cell surface associated
SULT2B1	204	SULT2B1	SULT2B1	2.37625	0.841995	1.81341	-2.37625	0.283492	10.7648	0 .	1 x 6	19 q13	sulfotransferase family 2B member 1
CDC34	205	CDC34	CDC34	1.51998	0.540897	1.81222	-1.51998	0.0494022	1.80114	0.0359535970989998 .	3 x 7	19 p13	cell division cycle 34
ENC1	206	ENC1	ENC1	1.0218	0.601197	1.81141	-1.0218	0.200177	7.4399	9.01501095995627e-14 .	1 x 11	5 q13	ectodermal-neural cortex 1
SOX9	207	SOX9	SOX9	1.59054	0.607591	1.81065	-1.59054	0.246211	9.25036	0 .	1 x 10	17 q24	SRY-box transcription factor 9
WDR26	208	WDR26	WDR26	2.26934	0.574482	1.8082	-2.26934	0.17971	6.6523	2.10427231195354e-11 .	1 x 7	1 q42	WD repeat domain 26
TGFA	209	TGFA	TGFA	0.495996	0.543419	1.80659	-0.495996	0.0723422	2.64121	0.00417908569061209 .	4 x 6	2 p13	transforming growth factor alpha
AVPI1	210	AVPI1	AVPI1	0.616017	0.533075	1.78188	-0.616017	0.074801	2.73148	0.00319436634528736 .	4 x 8	10 q24	arginine vasopressin induced 1
ITPKC	211	ITPKC	ITPKC	1.21876	0.581556	1.77698	-1.21876	0.0546439	1.9928	0.0232441924925018 .	1 x 7	19 q13	inositol-trisphosphate 3-kinase C
LDLR	212	LDLR	LDLR	1.00505	0.577804	1.76754	-1.00505	0.257106	9.68802	0 .	1 x 10	19 p13	low density lipoprotein receptor
TEX2	213	TEX2	TEX2	0.877631	0.546149	1.76143	-0.877631	0.0221034	0.805076	0.210460019999246 .	4 x 7	17 q23	testis expressed 2
PPARD	214	PPARD	PPARD	1.24382	0.579657	1.75191	-1.24382	0.116082	4.2558	1.11472300522442e-05 .	2 x 7	6 p21	peroxisome proliferator activated receptor delta
GM2A	215	GM2A	GM2A	2.79609	0.521674	1.74721	-2.10294	0.281802	10.6951	0 .	4 x 7	5 q33	GM2 ganglioside activator
CHMP4C	216	CHMP4C	CHMP4C	0.741163	0.540758	1.74374	-0.741163	0.0587232	2.14206	0.0161851374733737 .	4 x 5	8 q21	charged multivesicular body protein 4C
KAT2B	217	KAT2B	KAT2B	0.743202	0.551459	1.7417	-0.743202	0.0963848	3.5262	0.000217968059708973 .	1 x 10	3 p24	lysine acetyltransferase 2B
FOXO3	218	FOXO3	FOXO3	1.39726	0.5517	1.73823	-1.39726	-0.0495961	-1.80823	0.964601680148153 .	3 x 7	6 q21	forkhead box O3
NPAS2	219	NPAS2	NPAS2	0.571354	0.528709	1.73123	-0.571354	0.177241	6.55794	3.89868137773419e-11 .	1 x 10	2 q11	neuronal PAS domain protein 2
ANKH	220	ANKH	ANKH	1.76727	0.50456	1.72924	-1.76727	0.106327	3.89389	5.17809613908016e-05 .	2 x 9	5 p15	ANKH inorganic pyrophosphate transport regulator
GABARAPL1	221	GABARAPL1	GABARAPL1	1.73906	0.690742	1.72668	-1.73906	0.249637	9.38758	0 .	1 x 9	12 p13	GABA type A receptor associated protein like 1
GAREM1	222	GAREM1	GAREM1	0.352776	0.483977	1.72667	-0.352776	0.138667	5.09872	1.9575495491253e-07 .	4 x 9	18 q12	GRB2 associated regulator of MAPK1 subtype 1
HIP1R	223	HIP1R	HIP1R	0.839696	0.566767	1.72525	-0.839696	-0.0244222	-0.889584	0.813074625400881 .	3 x 5	12 q24	huntingtin interacting protein 1 related
CAMSAP3	224	CAMSAP3	CAMSAP3	1.04786	0.575293	1.72473	-1.04786	0.125834	4.61885	2.11683299378151e-06 .	2 x 5	19 p13	calmodulin regulated spectrin associated protein family member 3
SLC30A1	225	SLC30A1	SLC30A1	1.86255	0.632441	1.72096	-1.86255	0.289891	11.0298	0 .	1 x 8	1 q32	solute carrier family 30 member 1
MACC1	226	MACC1	MACC1	0.361844	0.506943	1.7176	-0.361844	0.261425	9.86259	0 .	1 x 10	7 p21	MET transcriptional regulator MACC1
CDS1	227	CDS1	CDS1	0.768141	0.525445	1.71677	-0.768141	0.271644	10.2782	0 .	1 x 10	4 q21	CDP-diacylglycerol synthase 1
POLD4	228	POLD4	POLD4	1.3328	0.539343	1.71172	-1.3328	0.141578	5.20792	1.1058607507497e-07 .	1 x 9	11 q13	DNA polymerase delta 4, accessory subunit
CERS3	229	CERS3	CERS3	2.13939	0.696055	1.71075	-2.13939	0.374722	14.7176	0 .	1 x 7	15 q26	ceramide synthase 3
LIPH	230	LIPH	LIPH	0.598053	0.562249	1.70453	-0.598053	0.312904	11.9966	0 .	1 x 9	3 q27	lipase H
TRIM62	231	TRIM62	TRIM62	0.493334	0.532513	1.70389	-0.493334	0.031841	1.16005	0.123117662991144 .	4 x 6	1 p35	tripartite motif containing 62
KIFC3	232	KIFC3	KIFC3	1.24675	0.568499	1.69768	-1.24675	0.119855	4.39612	5.95020797855561e-06 .	1 x 9	16 q21	kinesin family member C3
TMEM79	233	TMEM79	TMEM79	1.2558	0.573226	1.68864	-1.2558	0.121345	4.45159	4.61947952934416e-06 .	3 x 4	1 q22	transmembrane protein 79
LRATD2	234	LRATD2	LRATD2	0.709752	0.543538	1.68814	-0.709752	0.236781	8.87456	0 .	1 x 11	8 q24	LRAT domain containing 2
KDSR	235	KDSR	KDSR	1.68203	0.563757	1.68527	-1.68203	0.225339	8.42218	0 .	1 x 10	18 q21	3-ketodihydrosphingosine reductase
ARAP2	236	ARAP2	ARAP2	0.51197	0.510116	1.68525	-0.51197	0.0873069	3.1914	0.000724519938181678 .	4 x 9	4 p14	ArfGAP with RhoGAP domain, ankyrin repeat and PH domain 2
AKTIP	237	AKTIP	AKTIP	0.882052	0.545699	1.6829	-0.882052	0.0178135	0.648768	0.258300486141241 .	2 x 10	16 q12	AKT interacting protein
GABARAPL2	238	GABARAPL2	GABARAPL2	2.08197	0.508749	1.67923	-1.38883	-0.0676209	-2.46802	0.993144072460189 .	3 x 6	16 q23	GABA type A receptor associated protein like 2
RAB11FIP1	239	RAB11FIP1	RAB11FIP1	0.806073	0.572148	1.67883	-0.806073	-0.0656454	-2.3956	0.991634396618874 .	2 x 5	8 p11	RAB11 family interacting protein 1
GTF3C1	240	GTF3C1	GTF3C1	1.7233	0.481219	1.6779	-1.7233	0.204241	7.59745	2.8421709430404e-14 .	1 x 11	16 p12	general transcription factor IIIC subunit 1
SERINC2	241	SERINC2	SERINC2	1.72894	0.630928	1.67226	-1.72894	0.352682	13.7246	0 .	1 x 9	1 p35	serine incorporator 2
CLN8	242	CLN8	CLN8	1.33212	0.583206	1.66361	-1.33212	0.141873	5.21899	1.04299683334474e-07 .	1 x 8	8 p23	CLN8 transmembrane ER and ERGIC protein
TMEM222	243	TMEM222	TMEM222	1.3353	0.575653	1.66044	-1.3353	0.245799	9.23389	0 .	1 x 9	1 p36	transmembrane protein 222
MAPK13	244	MAPK13	MAPK13	1.8691	0.563495	1.65726	-1.8691	0.135344	4.97421	3.70486179956941e-07 .	2 x 5	6 p21	mitogen-activated protein kinase 13
KIAA0513	245	KIAA0513	KIAA0513	1.28831	0.630825	1.65612	-1.28831	0.176566	6.53215	4.6080028681672e-11 .	1 x 7	16 q24	KIAA0513
CLTB	246	CLTB	CLTB	2.93927	0.546559	1.65585	-1.84065	0.252815	9.51518	0 .	1 x 6	5 q35	clathrin light chain B
PINK1	247	PINK1	PINK1	1.11746	0.600945	1.65513	-1.11746	0.17251	6.37744	1.24061427797528e-10 .	1 x 9	1 p36	PTEN induced kinase 1
HTATIP2	248	HTATIP2	HTATIP2	1.11752	0.549816	1.65506	-1.11752	0.262796	9.91813	0 .	1 x 10	11 p15	HIV-1 Tat interactive protein 2
FAAH2	249	FAAH2	FAAH2	0.995604	0.609151	1.64345	-0.995604	0.0945912	3.45998	0.000278675319216215 .	2 x 6	X p11	fatty acid amide hydrolase 2
LAD1	250	LAD1	LAD1	2.22797	0.776044	1.64324	-2.22797	0.195026	7.24078	3.76809694557778e-13 .	1 x 5	1 q32	ladinin 1
SORT1	251	SORT1	SORT1	1.65318	0.622784	1.64265	-1.65318	0.252133	9.48775	0 .	1 x 7	1 p13	sortilin 1
DAPK2	252	DAPK2	DAPK2	1.31079	0.608319	1.63365	-1.31079	0.165614	6.11517	6.33370911273801e-10 .	4 x 8	15 q22	death associated protein kinase 2
ZNF431	253	ZNF431	ZNF431	0.932301	0.533056	1.63265	-0.932301	0.0162216	0.590774	0.277386146504271 .	4 x 7	19 p12	zinc finger protein 431
SYTL1	254	SYTL1	SYTL1	1.59675	0.497819	1.62213	-1.59675	0.223442	8.34753	1.11022302462516e-16 .	4 x 8	1 p36	synaptotagmin like 1
PTPRE	255	PTPRE	PTPRE	1.47998	0.576387	1.61106	-1.47998	0.067407	2.46017	0.00700690232000667 .	1 x 9	10 q26	protein tyrosine phosphatase receptor type E
CAMK2D	256	CAMK2D	CAMK2D	1.10974	0.56256	1.59832	-1.10974	0.120524	4.42101	5.31315751528538e-06 .	1 x 10	4 q26	calcium/calmodulin dependent protein kinase II delta
UBE2R2	257	UBE2R2	UBE2R2	1.65996	0.496478	1.59813	-1.65996	0.119516	4.3835	6.30047494509789e-06 .	2 x 9	9 p13	ubiquitin conjugating enzyme E2 R2
DPP9	258	DPP9	DPP9	1.45311	0.547867	1.59141	-1.45311	0.0604914	2.20679	0.0137496781508299 .	1 x 11	19 p13	dipeptidyl peptidase 9
EXOC8	259	EXOC8	EXOC8	0.355867	0.494003	1.59004	-0.355867	0.244008	9.16231	0 .	1 x 11	1 q42	exocyst complex component 8
BCR	260	BCR	BCR	1.7441	0.478273	1.58811	-1.7441	0.00359311	0.130841	0.447960290403998 .	4 x 7	22 q11	BCR activator of RhoGEF and GTPase
MFAP3	261	MFAP3	MFAP3	0.814982	0.527462	1.58291	-0.814982	0.0909213	3.32461	0.000454813019679312 .	1 x 11	5 q33	microfibril associated protein 3
APPL2	262	APPL2	APPL2	1.05672	0.521738	1.58234	-1.05672	0.178847	6.6193	2.61315413752072e-11 .	1 x 11	12 q23	adaptor protein, phosphotyrosine interacting with PH domain and leucine zipper 2
FRMD8	263	FRMD8	FRMD8	0.721187	0.534437	1.5814	-0.721187	-0.0793136	-2.89727	0.998086978543169 .	4 x 5	11 q13	FERM domain containing 8
ADGRL2	264	ADGRL2	ADGRL2	1.2538	0.604153	1.57941	-1.2538	0.135443	4.97795	3.63532530744948e-07 .	1 x 9	1 p31	adhesion G protein-coupled receptor L2
SLC11A2	265	SLC11A2	SLC11A2	1.64432	0.592021	1.57456	-1.64432	0.201396	7.48711	6.3948846218409e-14 .	1 x 8	12 q13	solute carrier family 11 member 2
ITGB8	266	ITGB8	ITGB8	1.20199	0.555047	1.5706	-1.20199	0.264894	10.0033	0 .	1 x 11	7 p21	integrin subunit beta 8
TDP2	267	TDP2	TDP2	1.32026	0.510341	1.57012	-1.32026	0.18938	7.02321	1.72728498171182e-12 .	1 x 11	6 p22	tyrosyl-DNA phosphodiesterase 2
HMG20B	268	HMG20B	HMG20B	1.83513	0.482913	1.56607	-1.83513	0.154635	5.6995	7.39510874758764e-09 .	4 x 9	19 p13	high mobility group 20B
CCDC85C	269	CCDC85C	CCDC85C	1.3411	0.610178	1.54927	-1.3411	0.203069	7.55195	3.97459842815806e-14 .	1 x 7	14 q32	coiled-coil domain containing 85C
MROH6	270	MROH6	MROH6	0.397962	0.521528	1.54795	-0.397962	0.17334	6.40908	1.0149558971051e-10 .	1 x 9	CHR_HSCHR8_3_CTG7 q24	maestro heat like repeat family member 6
SPINT1	271	SPINT1	SPINT1	1.95393	0.626801	1.54258	-1.95393	0.210393	7.83672	4.66293670342566e-15 .	1 x 6	15 q15	serine peptidase inhibitor, Kunitz type 1
FEM1B	272	FEM1B	FEM1B	1.59432	0.495759	1.54118	-1.59432	0.195137	7.24504	3.65485419706602e-13 .	1 x 10	15 q23	fem-1 homolog B
BSPRY	273	BSPRY	BSPRY	1.02719	0.598982	1.53776	-1.02719	0.18659	6.91599	3.60267371490863e-12 .	1 x 6	9 q32	B-box and SPRY domain containing
ADIPOR1	274	ADIPOR1	ADIPOR1	1.72236	0.511983	1.53573	-1.72236	0.107174	3.92528	4.55388492706099e-05 .	2 x 6	1 q32	adiponectin receptor 1
SERPINB5	275	SERPINB5	SERPINB5	1.93606	0.671297	1.52968	-1.93606	0.306252	11.7149	0 .	1 x 5	18 q21	serpin family B member 5
MED8	276	MED8	MED8	1.30639	0.535523	1.52682	-1.30639	0.188227	6.9789	2.34323671577386e-12 .	1 x 11	1 p34	mediator complex subunit 8
CRYBG2	277	CRYBG2	CRYBG2	0.964808	0.55231	1.5201	-0.964808	0.165592	6.11432	6.36656727337481e-10 .	4 x 6	1 p36	crystallin beta-gamma domain containing 2
NOTCH2	278	NOTCH2	NOTCH2	1.47598	0.526181	1.51975	-1.47598	0.0625589	2.28251	0.0113084970176511 .	1 x 11	1 p12	notch receptor 2
TOM1	279	TOM1	TOM1	1.53634	0.514542	1.50818	-1.53634	0.0947735	3.46671	0.00027185458171286 .	3 x 8	22 q12	target of myb1 membrane trafficking protein
EFCAB14	280	EFCAB14	EFCAB14	1.32789	0.510599	1.50532	-1.32789	0.0871424	3.18534	0.000739743289022599 .	1 x 11	1 p33	EF-hand calcium binding domain 14
NFE2L3	281	NFE2L3	NFE2L3	0.291286	0.451275	1.50047	-0.291286	0.120648	4.42564	5.20216278543373e-06 .	4 x 9	7 p15	nuclear factor, erythroid 2 like 3
PTK6	282	PTK6	PTK6	1.13907	0.579555	1.49998	-1.13907	0.249169	9.36881	0 .	1 x 8	20 q13	protein tyrosine kinase 6
NEBL	283	NEBL	NEBL	0.98513	0.582322	1.49978	-0.98513	0.129865	4.76933	1.02635060983403e-06 .	3 x 6	10 p12	nebulette
SOX7	284	SOX7	SOX7	1.06735	0.575329	1.4976	-1.06735	0.127504	4.68118	1.57233737207996e-06 .	4 x 6	8 p23	SRY-box transcription factor 7
INPP5K	285	INPP5K	INPP5K	0.903909	0.52533	1.49399	-0.903909	0.187859	6.96476	2.5818236437658e-12 .	1 x 11	17 p13	inositol polyphosphate-5-phosphatase K
CYB561D1	286	CYB561D1	CYB561D1	0.813477	0.536052	1.48911	-0.813477	0.106424	3.8975	5.10220553238128e-05 .	1 x 9	1 p13	cytochrome b561 family member D1
POLR2K	287	POLR2K	POLR2K	1.56694	0.478677	1.47758	-1.56694	0.227033	8.48891	0 .	1 x 11	8 q22	RNA polymerase II subunit K
DLGAP4	288	DLGAP4	DLGAP4	1.67003	0.571008	1.46547	-1.67003	-0.15621	-5.75898	0.999999994747738 .	3 x 4	20 q11	DLG associated protein 4
MAL2	289	MAL2	MAL2	1.86772	0.597609	1.46449	-1.86772	0.270707	10.24	0 .	3 x 5	8 q24	mal, T cell differentiation protein 2 (gene/pseudogene)
KCNK1	290	KCNK1	KCNK1	0.8387	0.570115	1.46389	-0.8387	0.195081	7.2429	3.7114755713219e-13 .	1 x 8	1 q42	potassium two pore domain channel subfamily K member 1
S100A16	291	S100A16	S100A16	2.84837	0.606085	1.45569	-2.15523	0.257724	9.71297	0 .	1 x 5	1 q21	S100 calcium binding protein A16
IL13RA1	292	IL13RA1	IL13RA1	1.38126	0.581838	1.45195	-1.38126	0.177663	6.57405	3.51108031537706e-11 .	1 x 10	X q24	interleukin 13 receptor subunit alpha 1
FURIN	293	FURIN	FURIN	1.81272	0.534295	1.44538	-1.81272	0.24678	9.27313	0 .	1 x 9	15 q26	furin, paired basic amino acid cleaving enzyme
PTDSS1	294	PTDSS1	PTDSS1	1.32852	0.514564	1.44407	-1.32852	0.142791	5.25348	8.68607793469423e-08 .	1 x 11	8 q22	phosphatidylserine synthase 1
TBC1D20	295	TBC1D20	TBC1D20	1.60179	0.521294	1.44274	-1.60179	0.228923	8.56348	0 .	1 x 10	20 p13	TBC1 domain family member 20
SELENOK	296	SELENOK	SELENOK	1.71439	0.542412	1.42111	-1.71439	0.0535231	1.9518	0.0255858648952771 .	1 x 8	3 p21	selenoprotein K
E4F1	297	E4F1	E4F1	0.984566	0.538142	1.41333	-0.984566	0.0788658	2.88082	0.002015144680801 .	4 x 9	16 p13	E4F transcription factor 1
MCUR1	298	MCUR1	MCUR1	1.53363	0.529483	1.41081	-1.53363	0.201637	7.49643	5.97299987248334e-14 .	1 x 8	6 p23	mitochondrial calcium uniporter regulator 1
GPR157	299	GPR157	GPR157	0.987578	0.535637	1.41032	-0.987578	0.197228	7.32582	2.05391259555654e-13 .	4 x 8	1 p36	G protein-coupled receptor 157
RRAGA	300	RRAGA	RRAGA	1.15789	0.540143	1.40706	-1.15789	0.221868	8.28566	2.22044604925031e-16 .	1 x 11	9 p22	Ras related GTP binding A
TMEM184A	301	TMEM184A	TMEM184A	1.16647	0.559264	1.39848	-1.16647	0.289781	11.0252	0 .	1 x 9	7 p22	transmembrane protein 184A
NDEL1	302	NDEL1	NDEL1	1.73889	0.51042	1.3966	-1.73889	-0.0710459	-2.59364	0.995199428947285 .	4 x 6	17 p13	nudE neurodevelopment protein 1 like 1
TRIM29	303	TRIM29	TRIM29	3.75297	0.622154	1.39452	-2.65436	0.423721	17.0343	0 .	1 x 7	11 q23	tripartite motif containing 29
ARHGAP32	304	ARHGAP32	ARHGAP32	1.3823	0.53007	1.39029	-1.3823	0.182692	6.76649	9.87321335799152e-12 .	3 x 7	11 q24	Rho GTPase activating protein 32
CPTP	305	CPTP	CPTP	1.00793	0.522127	1.38996	-1.00793	0.171186	6.327	1.70565561674607e-10 .	1 x 11	1 p36	ceramide-1-phosphate transfer protein
ZBED1	306	ZBED1	ZBED1	1.10039	0.529242	1.38451	-1.10039	0.14564	5.36055	4.88805129705838e-08 .	1 x 11	X p22	zinc finger BED-type containing 1
ZNF750	307	ZNF750	ZNF750	1.45665	0.583526	1.37656	-1.45665	0.208459	7.7614	8.32667268468867e-15 .	4 x 5	17 q25	zinc finger protein 750
NSF	308	NSF	NSF	1.26807	0.502479	1.37099	-1.26807	0.141701	5.21254	1.07918614933311e-07 .	1 x 11	CHR_HSCHR17_2_CTG5 q21	N-ethylmaleimide sensitive factor, vesicle fusing ATPase
ESRP2	309	ESRP2	ESRP2	1.63789	0.546102	1.35784	-1.63789	0.365994	14.321	0 .	1 x 9	16 q22	epithelial splicing regulatory protein 2
NAPA	310	NAPA	NAPA	2.47474	0.484267	1.3539	-1.7816	0.309339	11.8453	0 .	1 x 9	19 q13	NSF attachment protein alpha
DNAJB6	311	DNAJB6	DNAJB6	1.4229	0.541003	1.34969	-1.4229	0.185541	6.87574	4.73521222232876e-12 .	1 x 10	7 q36	DnaJ heat shock protein family (Hsp40) member B6
AFDN	312	AFDN	AFDN	1.64834	0.506374	1.34739	-1.64834	0.0687818	2.51059	0.00608565896047764 .	4 x 8	6 q27	afadin, adherens junction formation factor
GRHL1	313	GRHL1	GRHL1	1.9943	0.602072	1.3379	-1.9943	0.26946	10.1891	0 .	1 x 6	2 p25	grainyhead like transcription factor 1
CYB5R1	314	CYB5R1	CYB5R1	1.60708	0.524136	1.33736	-1.60708	0.0838449	3.06394	0.00111423225574958 .	4 x 7	1 q32	cytochrome b5 reductase 1
BCKDK	315	BCKDK	BCKDK	1.50229	0.504766	1.33093	-1.50229	0.254223	9.57181	0 .	1 x 10	16 p11	branched chain keto acid dehydrogenase kinase
RNF11	316	RNF11	RNF11	1.85074	0.456576	1.32731	-1.85074	0.124368	4.56422	2.73909867143374e-06 .	1 x 11	1 p32	ring finger protein 11
YPEL5	317	YPEL5	YPEL5	1.93531	0.475156	1.32279	-1.93531	0.150719	5.55173	1.70634479879084e-08 .	1 x 10	2 p23	yippee like 5
ADGRG1	318	ADGRG1	ADGRG1	1.86132	0.507141	1.31673	-1.86132	0.274484	10.3944	0 .	4 x 7	16 q21	adhesion G protein-coupled receptor G1
ERBB3	319	ERBB3	ERBB3	1.45759	0.592958	1.315	-1.45759	0.23295	8.72269	0 .	1 x 6	12 q13	erb-b2 receptor tyrosine kinase 3
HEBP2	320	HEBP2	HEBP2	2.51506	0.521817	1.31359	-2.51506	0.388323	15.3447	0 .	1 x 9	6 q24	heme binding protein 2
RANGAP1	321	RANGAP1	RANGAP1	1.63759	0.475114	1.30685	-1.63759	0.261882	9.88108	0 .	3 x 9	22 q13	Ran GTPase activating protein 1
ORMDL2	322	ORMDL2	ORMDL2	1.34924	0.51284	1.28982	-1.34924	0.212028	7.90046	2.88657986402541e-15 .	1 x 10	12 q13	ORMDL sphingolipid biosynthesis regulator 2
ELL2	323	ELL2	ELL2	1.85167	0.502246	1.28383	-1.85167	0.241409	9.05867	0 .	1 x 10	5 q15	elongation factor for RNA polymerase II 2
CASZ1	324	CASZ1	CASZ1	1.85286	0.559269	1.28264	-1.85286	0.293526	11.1811	0 .	1 x 7	1 p36	castor zinc finger 1
UBE4B	325	UBE4B	UBE4B	1.55231	0.491362	1.28091	-1.55231	0.185434	6.87161	4.86943818600594e-12 .	1 x 11	1 p36	ubiquitination factor E4B
MYL12A	326	MYL12A	MYL12A	2.13074	0.468815	1.27046	-2.13074	0.215089	8.02003	1.11022302462516e-15 .	1 x 11	18 p11	myosin light chain 12A
SGPL1	327	SGPL1	SGPL1	1.51911	0.49682	1.25348	-1.51911	0.14635	5.38722	4.22895229945652e-08 .	4 x 9	10 q22	sphingosine-1-phosphate lyase 1
HBP1	328	HBP1	HBP1	1.33121	0.501967	1.23374	-1.33121	0.166399	6.14498	5.27861088173154e-10 .	1 x 11	7 q22	HMG-box transcription factor 1
MLF2	329	MLF2	MLF2	2.33192	0.437199	1.22343	-1.23331	0.29423	11.2104	0 .	1 x 11	12 p13	myeloid leukemia factor 2
NIBAN2	330	NIBAN2	NIBAN2	2.11685	0.543696	1.21535	-2.11685	0.0440693	1.60631	0.0542217785724153 .	3 x 5	9 q34	niban apoptosis regulator 2
SPINT2	331	SPINT2	SPINT2	2.81096	0.555946	1.2144	-2.11781	0.470179	19.3993	0 .	1 x 9	19 q13	serine peptidase inhibitor, Kunitz type 2
NIPAL2	332	NIPAL2	NIPAL2	1.44846	0.497758	1.1906	-1.44846	0.24518	9.20915	0 .	1 x 10	8 q22	NIPA like domain containing 2
CTSD	333	CTSD	CTSD	3.64784	0.463335	1.17245	-1.70193	0.186203	6.90114	3.98570065840431e-12 .	2 x 7	11 p15	cathepsin D
CHMP4B	334	CHMP4B	CHMP4B	1.94088	0.433321	1.15017	-1.94088	0.0893349	3.26612	0.000559087303682926 .	4 x 9	20 q11	charged multivesicular body protein 4B
ESRP1	335	ESRP1	ESRP1	2.1032	0.535437	1.11567	-2.1032	0.378317	14.8823	0 .	1 x 9	8 q22	epithelial splicing regulatory protein 1
OSBPL2	336	OSBPL2	OSBPL2	1.62243	0.50395	1.08562	-1.62243	0.31236	11.9735	0 .	1 x 11	20 q13	oxysterol binding protein like 2

## Sheet: D
	Rank	ID	Symbol	mean expression	SD	max delta e	min delta e	correlation	->t.score	->p.value	Metagene	Chromosome	Description
KRT2	1	KRT2	KRT2	1.9471	1.34053	5.47945	-1.9471	-0.148228	-5.45793	0.999999971284188 .	3 x 1	12 q13	keratin 2
LCE1C	2	LCE1C	LCE1C	0.90573	1.03063	5.24913	-0.90573	-0.140338	-5.16139	0.999999858759145 .	2 x 1	1 q21	late cornified envelope 1C
SPRR4	3	SPRR4	SPRR4	1.29928	1.19214	5.20949	-1.29928	-0.159185	-5.87148	0.999999997273876 .	1 x 1	1 q21	small proline rich protein 4
PI3	4	PI3	PI3	1.03127	1.05396	4.92973	-1.03127	-0.239476	-8.98168	1 .	2 x 1	20 q13	peptidase inhibitor 3
LCE2C	5	LCE2C	LCE2C	0.778576	0.989797	4.80115	-0.778576	-0.170997	-6.31982	0.999999999821562 .	3 x 1	1 q21	late cornified envelope 2C
FLG	6	FLG	FLG	1.72517	1.34498	4.79398	-1.72517	-0.197453	-7.3345	0.999999999999807 .	2 x 1	1 q21	filaggrin
LCE1A	7	LCE1A	LCE1A	0.45205	0.832815	4.7241	-0.45205	-0.114854	-4.21021	0.999986383222518 .	3 x 1	1 q21	late cornified envelope 1A
SPRR5	8	SPRR5		0.506647	0.881838	4.65241	-0.506647	-0.127815	-4.69276	0.999998512753498 .	3 x 1	1 q21	small proline rich protein 5
CRCT1	9	CRCT1	CRCT1	1.07685	1.10452	4.61012	-1.07685	-0.230506	-8.62601	1 .	1 x 1	1 q21	cysteine rich C-terminal 1
LCE3D	10	LCE3D	LCE3D	0.936371	1.05668	4.55257	-0.936371	-0.213699	-7.96572	0.999999999999998 .	2 x 1	1 q21	late cornified envelope 3D
CNFN	11	CNFN	CNFN	1.70939	1.18147	4.46439	-1.70939	-0.232238	-8.69449	1 .	1 x 1	19 q13	cornifelin
LCE1B	12	LCE1B	LCE1B	0.449201	0.845175	4.45607	-0.449201	-0.0995977	-3.6449	0.999861083947049 .	3 x 1	1 q21	late cornified envelope 1B
SPRR2D	13	SPRR2D	SPRR2D	1.98131	1.31656	4.44193	-1.98131	-0.264598	-9.99124	1 .	1 x 1	1 q21	small proline rich protein 2D
SPRR2A	14	SPRR2A	SPRR2A	1.98594	1.31295	4.42424	-1.98594	-0.271358	-10.2665	1 .	1 x 1	1 q21	small proline rich protein 2A
SPRR2F	15	SPRR2F	SPRR2F	0.241159	0.586267	4.40323	-0.241159	-0.114597	-4.20063	0.99998580215558 .	5 x 2	1 q21	small proline rich protein 2F
SPRR2G	16	SPRR2G	SPRR2G	1.48102	1.23246	4.39951	-1.48102	-0.196644	-7.30324	0.999999999999759 .	2 x 1	1 q21	small proline rich protein 2G
LCE1D	17	LCE1D	LCE1D	0.407938	0.773989	4.39608	-0.407938	-0.0868204	-3.17349	0.999229602639438 .	3 x 1	1 q21	late cornified envelope 1D
KLK13	18	KLK13	KLK13	1.02553	1.03831	4.20022	-1.02553	-0.235024	-8.80486	1 .	1 x 1	19 q13	kallikrein related peptidase 13
S100A7A	19	S100A7A	S100A7A	1.45546	1.01179	4.18999	-1.45546	-0.211654	-7.88587	0.999999999999997 .	1 x 1	1 q21	S100 calcium binding protein A7A
ASPRV1	20	ASPRV1	ASPRV1	1.90283	1.30937	4.16791	-1.90283	-0.221166	-8.25811	1 .	1 x 1	2 p13	aspartic peptidase retroviral like 1
LCE2B	21	LCE2B	LCE2B	0.396557	0.783354	4.15732	-0.396557	-0.125562	-4.60873	0.99999777919308 .	4 x 1	1 q21	late cornified envelope 2B
CST6	22	CST6	CST6	2.63172	1.31518	4.12753	-2.63172	-0.16212	-5.98262	0.999999998589724 .	1 x 2	11 q13	cystatin E/M
WFDC12	23	WFDC12	WFDC12	0.426842	0.84475	4.12703	-0.426842	-0.106619	-3.90473	0.999950460683371 .	4 x 1	20 q13	WAP four-disulfide core domain 12
LOR	24	LOR	LOR	2.35873	1.34974	4.09332	-2.35873	-0.159829	-5.89587	0.999999997638708 .	1 x 1	1 q21	loricrin
LCE3E	25	LCE3E	LCE3E	0.351859	0.717992	4.07896	-0.351859	-0.129892	-4.77032	0.999998978629267 .	3 x 1	1 q21	late cornified envelope 3E
IL36RN	26	IL36RN	IL36RN	0.277132	0.635997	4.0536	-0.277132	-0.107395	-3.93346	0.999955967181376 .	4 x 1	2 q14	interleukin 36 receptor antagonist
ARG1	27	ARG1	ARG1	0.807929	0.883612	4.02038	-0.807929	-0.193204	-7.17048	0.999999999999381 .	1 x 1	6 q23	arginase 1
FLG2	28	FLG2	FLG2	0.808965	1.01612	4.01132	-0.808965	-0.144244	-5.30805	0.99999993511856 .	2 x 1	1 q21	filaggrin family member 2
ATP12A	29	ATP12A	ATP12A	1.2839	1.1466	4.0094	-1.2839	-0.237217	-8.89188	1 .	1 x 1	13 q12	ATPase H+/K+ transporting non-gastric alpha2 subunit
PRSS22	30	PRSS22	PRSS22	1.20647	0.97719	4.00846	-1.20647	-0.187453	-6.94915	0.999999999997127 .	1 x 3	16 p13	serine protease 22
KRT1	31	KRT1	KRT1	2.89461	1.39769	3.996	-2.89461	-0.20273	-7.53881	0.999999999999956 .	2 x 1	12 q13	keratin 1
KPRP	32	KPRP	KPRP	0.214949	0.564944	3.95944	-0.214949	-0.0645571	-2.35571	0.990683926684382 .	5 x 1	1 q21	keratinocyte proline rich protein
SERPINB3	33	SERPINB3	SERPINB3	0.3654	0.719122	3.95209	-0.3654	-0.164954	-6.09012	0.99999999926229 .	4 x 1	18 q21	serpin family B member 3
IL36G	34	IL36G	IL36G	0.435941	0.7722	3.93351	-0.435941	-0.133133	-4.89149	0.999999438392232 .	4 x 1	2 q14	interleukin 36 gamma
KLK9	35	KLK9	KLK9	0.398005	0.730961	3.91948	-0.398005	-0.138899	-5.10743	0.999999812887039 .	2 x 1	19 q13	kallikrein related peptidase 9
SLURP1	36	SLURP1	SLURP1	0.487315	0.864069	3.89471	-0.487315	-0.101139	-3.70188	0.999888609789239 .	4 x 1	8 q24	secreted LY6/PLAUR domain containing 1
HEPHL1	37	HEPHL1	HEPHL1	0.235167	0.555118	3.82528	-0.235167	-0.140217	-5.15683	0.999999855352279 .	5 x 1	11 q21	hephaestin like 1
RHCG	38	RHCG	RHCG	0.879142	0.907999	3.81221	-0.879142	-0.223881	-8.3648	1 .	1 x 1	15 q26	Rh family C glycoprotein
ACP7	39	ACP7	ACP7	1.01676	1.02726	3.79542	-1.01676	-0.199851	-7.42728	0.999999999999901 .	1 x 2	19 q13	acid phosphatase 7, tartrate resistant (putative)
CDSN	40	CDSN	CDSN	1.49801	1.22893	3.72773	-1.49801	-0.23424	-8.77376	1 .	1 x 1	CHR_HSCHR6_MHC_DBB_CTG1 p21	corneodesmosin
SERPINA3	41	SERPINA3	SERPINA3	0.38588	0.673676	3.72499	-0.38588	-0.125041	-4.58931	0.999997565750726 .	4 x 2	14 q32	serpin family A member 3
KLK10	42	KLK10	KLK10	1.57488	1.16027	3.68781	-1.57488	-0.256027	-9.6445	1 .	1 x 1	19 q13	kallikrein related peptidase 10
LCN2	43	LCN2	LCN2	1.81497	1.18723	3.6822	-1.81497	-0.231558	-8.6676	1 .	1 x 1	9 q34	lipocalin 2
FCHSD1	44	FCHSD1	FCHSD1	0.734701	0.764277	3.65975	-0.734701	-0.202659	-7.53605	0.999999999999955 .	3 x 1	5 q31	FCH and double SH3 domains 1
SPRR2B	45	SPRR2B	SPRR2B	0.385022	0.751121	3.62231	-0.385022	-0.164335	-6.06663	0.999999999149343 .	3 x 1	1 q21	small proline rich protein 2B
SLC6A14	46	SLC6A14	SLC6A14	0.507928	0.747262	3.60295	-0.507928	-0.180961	-6.7002	0.999999999984659 .	1 x 1	X q23	solute carrier family 6 member 14
HOPX	47	HOPX	HOPX	1.55088	1.02042	3.60241	-1.55088	-0.189716	-7.03614	0.99999999999842 .	2 x 1	4 q12	HOP homeobox
KRT16	48	KRT16	KRT16	2.5874	1.09355	3.5717	-2.5874	-0.19659	-7.30117	0.999999999999755 .	1 x 1	17 q21	keratin 16
KLK6	49	KLK6	KLK6	2.16751	1.18343	3.56259	-2.16751	-0.141448	-5.20304	0.999999886531175 .	1 x 3	19 q13	kallikrein related peptidase 6
SMPD3	50	SMPD3	SMPD3	1.28109	1.07802	3.55519	-1.28109	-0.198498	-7.37491	0.999999999999856 .	1 x 3	16 q22	sphingomyelin phosphodiesterase 3
LCE2A	51	LCE2A	LCE2A	0.317992	0.697471	3.55321	-0.317992	-0.0979682	-3.58469	0.999825136262641 .	4 x 1	1 q21	late cornified envelope 2A
DSC1	52	DSC1	DSC1	0.764899	0.922011	3.52556	-0.764899	-0.152886	-5.63348	0.999999989229387 .	3 x 1	18 q12	desmocollin 1
C15orf48	53	C15orf48	C15orf48	1.29951	1.09523	3.50452	-1.29951	-0.23294	-8.72228	1 .	1 x 1	15 q21	chromosome 15 open reading frame 48
GJB2	54	GJB2	GJB2	2.07288	1.13727	3.4762	-2.07288	-0.257968	-9.72279	1 .	1 x 1	13 q12	gap junction protein beta 2
CALML5	55	CALML5	CALML5	1.85417	1.24241	3.47371	-1.85417	-0.250086	-9.4056	1 .	1 x 1	10 p15	calmodulin like 5
PLA2G2F	56	PLA2G2F	PLA2G2F	0.853984	0.914175	3.4635	-0.853984	-0.204148	-7.59382	0.999999999999971 .	1 x 2	1 p36	phospholipase A2 group IIF
TYRP1	57	TYRP1	TYRP1	0.435095	0.769885	3.45673	-0.435095	-0.103739	-3.79807	0.999923787615981 .	6 x 1	9 p23	tyrosinase related protein 1
LY6D	58	LY6D	LY6D	1.07198	1.02976	3.4498	-1.07198	-0.229187	-8.57389	1 .	3 x 1	8 q24	lymphocyte antigen 6 family member D
SLPI	59	SLPI	SLPI	0.803349	0.760213	3.44515	-0.803349	-0.203264	-7.55953	0.999999999999962 .	3 x 1	20 q13	secretory leukocyte peptidase inhibitor
ATP1B1	60	ATP1B1	ATP1B1	1.5236	0.971983	3.43924	-1.5236	-0.260536	-9.82659	1 .	1 x 1	1 q24	ATPase Na+/K+ transporting subunit beta 1
CRABP2	61	CRABP2	CRABP2	1.80116	1.05937	3.43529	-1.80116	-0.268918	-10.167	1 .	1 x 1	1 q23	cellular retinoic acid binding protein 2
LYPD2	62	LYPD2	LYPD2	0.125704	0.437252	3.42964	-0.125704	-0.087885	-3.2127	0.99932672643228 .	7 x 1	8 q24	LY6/PLAUR domain containing 2
EGLN3	63	EGLN3	EGLN3	1.01573	0.931152	3.41508	-1.01573	-0.244871	-9.1968	1 .	1 x 1	14 q13	egl-9 family hypoxia inducible factor 3
RNASE7	64	RNASE7	RNASE7	0.266841	0.596384	3.39672	-0.266841	-0.148014	-5.44984	0.999999969977274 .	2 x 3	14 q11	ribonuclease A family member 7
ALOX12B	65	ALOX12B	ALOX12B	0.415042	0.768346	3.39162	-0.415042	-0.139066	-5.11368	0.999999818857473 .	4 x 1	17 p13	arachidonate 12-lipoxygenase, 12R type
KRTDAP	66	KRTDAP	KRTDAP	3.41645	1.32613	3.39149	-3.41645	-0.268014	-10.1301	1 .	1 x 1	19 q13	keratinocyte differentiation associated protein
SPRR1B	67	SPRR1B	SPRR1B	0.828722	0.898311	3.39079	-0.828722	-0.216685	-8.08247	0.999999999999999 .	1 x 1	1 q21	small proline rich protein 1B
SPINK5	68	SPINK5	SPINK5	2.59438	1.22077	3.38451	-2.59438	-0.244218	-9.17069	1 .	1 x 1	5 q32	serine peptidase inhibitor, Kazal type 5
SBSN	69	SBSN	SBSN	2.60187	1.27766	3.36171	-2.60187	-0.256456	-9.6618	1 .	1 x 1	19 q13	suprabasin
CSTA	70	CSTA	CSTA	1.54566	0.967117	3.33714	-1.54566	-0.230925	-8.64256	1 .	2 x 1	3 q21	cystatin A
SERPINB12	71	SERPINB12	SERPINB12	0.197674	0.518923	3.29883	-0.197674	-0.100902	-3.69311	0.999884736613536 .	6 x 1	18 q21	serpin family B member 12
SERPINA12	72	SERPINA12	SERPINA12	0.378675	0.751709	3.28489	-0.378675	-0.0793006	-2.8968	0.998084084749832 .	4 x 1	14 q32	serpin family A member 12
CASP14	73	CASP14	CASP14	2.08683	0.969172	3.26976	-2.08683	-0.0300098	-1.09328	0.862764424260002 .	2 x 1	19 p13	caspase 14
PLA2G4D	74	PLA2G4D	PLA2G4D	1.02952	0.95174	3.26094	-1.02952	-0.220294	-8.22386	1 .	1 x 2	15 q15	phospholipase A2 group IVD
ALDH1A3	75	ALDH1A3	ALDH1A3	0.631397	0.815633	3.26042	-0.631397	-0.169332	-6.25645	0.999999999734796 .	1 x 1	15 q26	aldehyde dehydrogenase 1 family member A3
LCE6A	76	LCE6A	LCE6A	0.240876	0.587594	3.25563	-0.240876	-0.0982896	-3.59656	0.999832849726531 .	5 x 1	1 q21	late cornified envelope 6A
C1orf68	77	C1orf68	C1orf68	0.272543	0.626312	3.25382	-0.272543	-0.10247	-3.75111	0.999908176501245 .	5 x 1	1 q21	chromosome 1 open reading frame 68
LYPD5	78	LYPD5	LYPD5	0.676089	0.794859	3.23593	-0.676089	-0.192665	-7.1497	0.999999999999284 .	1 x 1	19 q13	LY6/PLAUR domain containing 5
HSPB8	79	HSPB8	HSPB8	0.594072	0.716417	3.23457	-0.594072	-0.188047	-6.97199	0.999999999997543 .	3 x 1	12 q24	heat shock protein family B (small) member 8
ATP6V1C2	80	ATP6V1C2	ATP6V1C2	1.61866	1.12483	3.23337	-1.61866	-0.215968	-8.05439	0.999999999999999 .	1 x 1	2 p25	ATPase H+ transporting V1 subunit C2
KLK7	81	KLK7	KLK7	1.83048	1.14748	3.23212	-1.83048	-0.199369	-7.4086	0.999999999999887 .	1 x 1	19 q13	kallikrein related peptidase 7
CRYAB	82	CRYAB	CRYAB	1.55887	0.870984	3.22025	-1.55887	-0.172553	-6.37909	0.999999999877229 .	1 x 2	11 q23	crystallin alpha B
SLURP2	83	SLURP2	SLURP2	0.291801	0.660044	3.20471	-0.291801	-0.0952445	-3.4841	0.999745059788034 .	5 x 1	8 q24	secreted LY6/PLAUR domain containing 2
SERPINB2	84	SERPINB2	SERPINB2	0.359481	0.644937	3.19587	-0.359481	-0.150828	-5.55587	0.999999983327151 .	4 x 1	18 q21	serpin family B member 2
NCCRP1	85	NCCRP1	NCCRP1	1.30307	0.992592	3.18557	-1.30307	-0.213501	-7.95798	0.999999999999998 .	1 x 1	19 q13	NCCRP1, F-box associated domain containing
KLK5	86	KLK5	KLK5	1.28039	0.968168	3.18552	-1.28039	-0.195857	-7.27286	0.9999999999997 .	1 x 1	19 q13	kallikrein related peptidase 5
PRSS27	87	PRSS27	PRSS27	0.54265	0.718076	3.17092	-0.54265	-0.18184	-6.73384	0.999999999987727 .	1 x 1	16 p13	serine protease 27
TGM1	88	TGM1	TGM1	0.76572	0.800696	3.16611	-0.76572	-0.213309	-7.95049	0.999999999999998 .	1 x 1	14 q12	transglutaminase 1
TGM3	89	TGM3	TGM3	0.300407	0.650143	3.16533	-0.300407	-0.0615232	-2.24458	0.987520112675046 .	4 x 1	20 p13	transglutaminase 3
KRT10	90	KRT10	KRT10	4.28891	1.02208	3.15942	-2.20947	-0.13694	-5.03398	0.999999726758025 .	3 x 1	17 q21	keratin 10
ACPP	91	ACPP	ACPP	1.33442	0.882749	3.14291	-1.33442	-0.195969	-7.27717	0.999999999999709 .	1 x 2	3 q22	acid phosphatase, prostate
IFI27	92	IFI27	IFI27	1.4483	0.988866	3.13667	-1.4483	-0.181616	-6.72526	0.999999999987008 .	5 x 1	CHR_HSCHR14_7_CTG1 q32	interferon alpha inducible protein 27
IVL	93	IVL	IVL	1.40617	1.11021	3.12643	-1.40617	-0.249676	-9.38913	1 .	1 x 1	1 q21	involucrin
S100A7	94	S100A7	S100A7	3.50461	1.22901	3.12607	-3.50461	-0.242789	-9.11369	1 .	1 x 1	1 q21	S100 calcium binding protein A7
IL1RN	95	IL1RN	IL1RN	1.16871	0.695321	3.09397	-1.16871	-0.149881	-5.52016	0.999999979651187 .	3 x 1	2 q14	interleukin 1 receptor antagonist
FAM43A	96	FAM43A	FAM43A	0.72546	0.688026	3.0812	-0.72546	-0.271272	-10.263	1 .	1 x 1	3 q29	family with sequence similarity 43 member A
KRT6B	97	KRT6B	KRT6B	2.90906	1.17996	3.07739	-2.90906	-0.120576	-4.42296	0.999994733844803 .	1 x 3	12 q13	keratin 6B
LCE5A	98	LCE5A	LCE5A	0.144937	0.462799	3.07394	-0.144937	-0.0826013	-3.01818	0.99870426224882 .	7 x 1	1 q21	late cornified envelope 5A
AQP3	99	AQP3	AQP3	1.62864	0.85696	3.06271	-1.62864	-0.1819	-6.73615	0.999999999987914 .	4 x 1	9 p13	aquaporin 3 (Gill blood group)
WFDC5	100	WFDC5	WFDC5	0.835585	0.883435	3.05624	-0.835585	-0.214141	-7.98297	0.999999999999998 .	1 x 1	20 q13	WAP four-disulfide core domain 5
ERO1A	101	ERO1A	ERO1A	1.51223	0.753436	3.05211	-1.51223	-0.213316	-7.95074	0.999999999999998 .	1 x 2	14 q22	endoplasmic reticulum oxidoreductase 1 alpha
KRT78	102	KRT78	KRT78	0.56099	0.711764	3.04993	-0.56099	-0.105639	-3.86843	0.999942572949021 .	3 x 1	12 q13	keratin 78
KLK11	103	KLK11	KLK11	0.996674	0.986668	3.04638	-0.996674	-0.240791	-9.03404	1 .	1 x 1	19 q13	kallikrein related peptidase 11
SERPINA9	104	SERPINA9	SERPINA9	0.165313	0.46526	3.01274	-0.165313	-0.0968096	-3.54189	0.999794477971289 .	7 x 3	14 q32	serpin family A member 9
KRT80	105	KRT80	KRT80	1.64132	1.04811	3.00307	-1.64132	-0.228815	-8.55919	1 .	1 x 1	12 q13	keratin 80
ESYT3	106	ESYT3	ESYT3	0.413371	0.626724	2.98783	-0.413371	-0.127028	-4.66342	0.999998288026695 .	2 x 3	3 q22	extended synaptotagmin 3
CLIC3	107	CLIC3	CLIC3	0.747011	0.74977	2.96656	-0.747011	-0.192284	-7.13503	0.999999999999206 .	2 x 1	9 q34	chloride intracellular channel 3
TREX2	108	TREX2	TREX2	0.306162	0.593583	2.95193	-0.306162	-0.153038	-5.6392	0.999999989573461 .	3 x 2	X q28	three prime repair exonuclease 2
PSORS1C2	109	PSORS1C2	PSORS1C2	0.226177	0.562031	2.95188	-0.226177	-0.0974118	-3.56413	0.999810987991818 .	5 x 1	CHR_HSCHR6_MHC_DBB_CTG1 p21	psoriasis susceptibility 1 candidate 2
RNF39	110	RNF39	RNF39	0.323537	0.592955	2.93456	-0.323537	-0.130374	-4.78834	0.999999064773647 .	2 x 3	6 p22	ring finger protein 39
EREG	111	EREG	EREG	0.201006	0.474426	2.93449	-0.201006	-0.0841542	-3.07532	0.998927126844981 .	6 x 1	4 q13	epiregulin
TMPRSS11D	112	TMPRSS11D	TMPRSS11D	0.18496	0.488159	2.90608	-0.18496	-0.115036	-4.21695	0.999986779070778 .	7 x 1	4 q13	transmembrane serine protease 11D
RNF225	113	RNF225	RNF225	0.473843	0.673015	2.89345	-0.473843	-0.119539	-4.38438	0.999993724426097 .	3 x 1	19 q13	ring finger protein 225
FGFR3	114	FGFR3	FGFR3	0.66736	0.748446	2.88799	-0.66736	-0.20645	-7.68324	0.999999999999985 .	5 x 1	4 p16	fibroblast growth factor receptor 3
EPS8L1	115	EPS8L1	EPS8L1	0.56117	0.709328	2.87282	-0.56117	-0.163456	-6.03326	0.999999998959369 .	1 x 1	19 q13	EPS8 like 1
POF1B	116	POF1B	POF1B	0.748287	0.81607	2.86263	-0.748287	-0.200118	-7.4376	0.999999999999908 .	3 x 1	X q21	POF1B actin binding protein
FABP5	117	FABP5	FABP5	2.97303	0.994988	2.85002	-2.97303	-0.220886	-8.24711	1 .	1 x 1	8 q21	fatty acid binding protein 5
GLTP	118	GLTP	GLTP	2.25151	1.04895	2.84835	-2.25151	-0.294941	-11.2401	1 .	1 x 1	12 q24	glycolipid transfer protein
C5orf46	119	C5orf46	C5orf46	0.590437	0.698999	2.81076	-0.590437	-0.104248	-3.81691	0.999929317051252 .	1 x 2	5 q32	chromosome 5 open reading frame 46
TPRG1	120	TPRG1	TPRG1	0.593122	0.724317	2.80807	-0.593122	-0.185901	-6.88953	0.999999999995687 .	2 x 1	3 q28	tumor protein p63 regulated 1
S100A8	121	S100A8	S100A8	4.99822	1.19764	2.8044	-3.20646	-0.289645	-11.0196	1 .	1 x 1	1 q21	S100 calcium binding protein A8
S100A9	122	S100A9	S100A9	5.09034	1.19297	2.80435	-3.29858	-0.304749	-11.6515	1 .	1 x 1	1 q21	S100 calcium binding protein A9
HAL	123	HAL	HAL	0.292342	0.589954	2.7987	-0.292342	-0.14758	-5.43352	0.999999967163048 .	4 x 1	12 q23	histidine ammonia-lyase
NSG1	124	NSG1	NSG1	0.670972	0.679588	2.79476	-0.670972	-0.133668	-4.9115	0.99999949186152 .	6 x 1	4 p16	neuronal vesicle trafficking associated 1
PGLYRP3	125	PGLYRP3	PGLYRP3	0.764985	0.797902	2.79036	-0.764985	-0.227932	-8.52437	1 .	1 x 1	1 q21	peptidoglycan recognition protein 3
KLK8	126	KLK8	KLK8	1.08108	0.837973	2.79012	-1.08108	-0.174132	-6.43926	0.999999999916267 .	1 x 1	19 q13	kallikrein related peptidase 8
EPOP	127	EPOP	EPOP	0.306657	0.53039	2.78439	-0.306657	-0.0798612	-2.91741	0.998205495649115 .	6 x 4	17 q12	elongin BC and polycomb repressive complex 2 associated protein
FBXO45	128	FBXO45	FBXO45	0.579403	0.587696	2.7528	-0.579403	-0.126532	-4.64492	0.99999812992102 .	5 x 1	3 q29	F-box protein 45
EPPK1	129	EPPK1	EPPK1	0.834039	0.701704	2.74948	-0.834039	-0.16927	-6.2541	0.999999999730884 .	4 x 1	8 q24	epiplakin 1
FGF22	130	FGF22	FGF22	0.20373	0.455049	2.74071	-0.20373	-0.0957459	-3.50261	0.999761982641036 .	5 x 4	19 p13	fibroblast growth factor 22
PRDM1	131	PRDM1	PRDM1	0.925173	0.70849	2.73839	-0.925173	-0.219321	-8.1857	1 .	1 x 3	6 q21	PR/SET domain 1
GJB6	132	GJB6	GJB6	0.788555	0.740251	2.73781	-0.788555	-0.182592	-6.76264	0.99999999998987 .	3 x 1	13 q12	gap junction protein beta 6
ELMOD1	133	ELMOD1	ELMOD1	0.213183	0.489689	2.73126	-0.213183	-0.106916	-3.9157	0.999952636504775 .	6 x 1	11 q22	ELMO domain containing 1
ELF3	134	ELF3	ELF3	0.547861	0.588133	2.71024	-0.547861	-0.0999379	-3.65748	0.99986765767963 .	5 x 4	1 q32	E74 like ETS transcription factor 3
TMC5	135	TMC5	TMC5	0.199109	0.478611	2.69126	-0.199109	-0.119642	-4.38818	0.999993831612022 .	4 x 4	16 p12	transmembrane channel like 5
RIPOR3	136	RIPOR3	RIPOR3	0.487951	0.614273	2.6901	-0.487951	-0.138769	-5.10253	0.999999808065349 .	6 x 4	20 q13	RIPOR family member 3
LIPK	137	LIPK	LIPK	0.953449	0.83087	2.68414	-0.953449	-0.150997	-5.56223	0.999999983910788 .	1 x 3	10 q23	lipase family member K
PPP1R15A	138	PPP1R15A	PPP1R15A	0.901336	0.641034	2.68218	-0.901336	-0.228703	-8.55478	1 .	5 x 3	19 q13	protein phosphatase 1 regulatory subunit 15A
GP1BB	139	GP1BB	GP1BB	0.507605	0.59809	2.67045	-0.507605	-0.0261844	-0.953813	0.829823928100566 .	7 x 1	22 q11	glycoprotein Ib platelet subunit beta
SCNN1B	140	SCNN1B	SCNN1B	0.588344	0.662276	2.66975	-0.588344	-0.131789	-4.84122	0.999999279056875 .	1 x 2	16 p12	sodium channel epithelial 1 beta subunit
GRHL3	141	GRHL3	GRHL3	0.957988	0.84086	2.65293	-0.957988	-0.232603	-8.70893	1 .	1 x 1	1 p36	grainyhead like transcription factor 3
SH3D21	142	SH3D21	SH3D21	1.03732	0.712734	2.65156	-1.03732	-0.0649386	-2.36969	0.991027344680843 .	1 x 3	1 p34	SH3 domain containing 21
CYSRT1	143	CYSRT1	CYSRT1	0.683895	0.714857	2.64831	-0.683895	-0.173325	-6.4085	0.999999999898134 .	1 x 1	9 q34	cysteine rich tail 1
C19orf33	144	C19orf33	C19orf33	0.724029	0.789045	2.64327	-0.724029	-0.203669	-7.57526	0.999999999999967 .	4 x 1	19 q13	chromosome 19 open reading frame 33
CTSB	145	CTSB	CTSB	2.90073	0.75346	2.64054	-2.20758	-0.299252	-11.4204	1 .	1 x 3	8 p23	cathepsin B
QPCT	146	QPCT	QPCT	1.02354	0.811683	2.64002	-1.02354	-0.237067	-8.88594	1 .	1 x 1	2 p22	glutaminyl-peptide cyclotransferase
CNNM4	147	CNNM4	CNNM4	0.411538	0.586647	2.63298	-0.411538	-0.0846329	-3.09294	0.998988400483159 .	4 x 4	2 q11	cyclin and CBS domain divalent metal cation transport mediator 4
KLF4	148	KLF4	KLF4	1.49661	0.773866	2.61426	-1.49661	-0.258364	-9.73878	1 .	2 x 1	9 q31	Kruppel like factor 4
ANXA9	149	ANXA9	ANXA9	0.220777	0.487025	2.61244	-0.220777	-0.0578383	-2.10967	0.982463142250145 .	6 x 1	1 q21	annexin A9
SCEL	150	SCEL	SCEL	1.23948	0.850578	2.61067	-1.23948	-0.16629	-6.14082	0.999999999458506 .	1 x 1	13 q22	sciellin
PTGS1	151	PTGS1	PTGS1	1.13175	0.786966	2.60592	-1.13175	-0.171643	-6.34442	0.999999999847152 .	4 x 1	9 q33	prostaglandin-endoperoxide synthase 1
GAN	152	GAN	GAN	0.864057	0.686019	2.60168	-0.864057	-0.119291	-4.37513	0.999993456527024 .	2 x 1	16 q23	gigaxonin
ARHGAP40	153	ARHGAP40	ARHGAP40	0.313364	0.594732	2.57701	-0.313364	-0.138081	-5.07676	0.999999780703326 .	4 x 1	20 q11	Rho GTPase activating protein 40
SLC5A1	154	SLC5A1	SLC5A1	0.699267	0.781073	2.55883	-0.699267	-0.206448	-7.68317	0.999999999999985 .	1 x 1	22 q12	solute carrier family 5 member 1
PYDC1	155	PYDC1	PYDC1	0.152679	0.406271	2.55537	-0.152679	-0.0638989	-2.3316	0.990064489544039 .	7 x 1	16 p11	pyrin domain containing 1
HPSE	156	HPSE	HPSE	0.162916	0.417626	2.54513	-0.162916	-0.0611322	-2.23026	0.987051409552213 .	7 x 1	4 q21	heparanase
SLC16A10	157	SLC16A10	SLC16A10	0.290278	0.570778	2.54294	-0.290278	-0.0951716	-3.48141	0.999742505128284 .	6 x 1	6 q21	solute carrier family 16 member 10
LMO7	158	LMO7	LMO7	0.355231	0.589501	2.53514	-0.355231	-0.105863	-3.87673	0.99994447377494 .	6 x 1	13 q22	LIM domain 7
ATP2C2	159	ATP2C2	ATP2C2	0.313156	0.599949	2.52006	-0.313156	-0.126296	-4.63611	0.99999804978891 .	4 x 1	16 q24	ATPase secretory pathway Ca2+ transporting 2
PLA2G4B	160	PLA2G4B	PLA2G4B	1.48926	0.773547	2.51808	-1.48926	-0.204674	-7.61425	0.999999999999975 .	1 x 2	15 q15	phospholipase A2 group IVB
SLC26A9	161	SLC26A9	SLC26A9	0.258247	0.56275	2.51434	-0.258247	-0.0921017	-3.36813	0.999610751216094 .	3 x 3	1 q32	solute carrier family 26 member 9
GPSM1	162	GPSM1	GPSM1	0.593262	0.625171	2.49778	-0.593262	-0.164122	-6.05852	0.999999999106546 .	7 x 1	9 q34	G protein signaling modulator 1
ABCA12	163	ABCA12	ABCA12	1.63743	0.868083	2.4897	-1.63743	-0.131786	-4.84112	0.999999278678479 .	1 x 2	2 q35	ATP binding cassette subfamily A member 12
TUBB2A	164	TUBB2A	TUBB2A	1.0396	0.690164	2.48676	-1.0396	-0.109481	-4.0108	0.999968054247639 .	5 x 1	6 p25	tubulin beta 2A class IIa
DMKN	165	DMKN	DMKN	2.41255	0.971693	2.48529	-2.41255	-0.146904	-5.40808	0.999999962257281 .	1 x 1	19 q13	dermokine
RNF227	166	RNF227	RNF227	0.885374	0.612953	2.48192	-0.885374	-0.138689	-5.09954	0.999999805075667 .	4 x 2	17 p13	ring finger protein 227
SERPINB13	167	SERPINB13	SERPINB13	1.35169	0.758449	2.47695	-1.35169	0.00232713	0.0847412	0.46623998462646 .	5 x 1	18 q21	serpin family B member 13
PDLIM4	168	PDLIM4	PDLIM4	0.961083	0.742165	2.4729	-0.961083	-0.16561	-6.11502	0.999999999366066 .	1 x 1	5 q31	PDZ and LIM domain 4
QSOX1	169	QSOX1	QSOX1	1.28135	0.732791	2.45632	-1.28135	-0.197165	-7.32338	0.999999999999791 .	1 x 2	1 q25	quiescin sulfhydryl oxidase 1
BPIFC	170	BPIFC	BPIFC	0.881701	0.744641	2.4505	-0.881701	-0.0869727	-3.1791	0.999244248018954 .	1 x 3	22 q12	BPI fold containing family C
AQP9	171	AQP9	AQP9	0.279669	0.519631	2.42838	-0.279669	-0.0978873	-3.5817	0.999823142508452 .	4 x 4	15 q21	aquaporin 9
ALOXE3	172	ALOXE3	ALOXE3	0.241045	0.484767	2.39801	-0.241045	-0.150147	-5.53018	0.999999980756167 .	4 x 3	17 p13	arachidonate lipoxygenase 3
C6orf132	173	C6orf132	C6orf132	1.36622	0.633787	2.39498	-1.36622	-0.117389	-4.30438	0.999991011793011 .	3 x 2	6 p21	chromosome 6 open reading frame 132
PCSK6	174	PCSK6	PCSK6	0.247558	0.467861	2.3915	-0.247558	-0.0502923	-1.83368	0.966537224195232 .	7 x 1	15 q26	proprotein convertase subtilisin/kexin type 6
PRSS3	175	PRSS3	PRSS3	0.25344	0.520288	2.38562	-0.25344	-0.129493	-4.75543	0.999998901733972 .	5 x 1	9 p13	serine protease 3
MAB21L4	176	MAB21L4	MAB21L4	0.616813	0.621914	2.37892	-0.616813	-0.150782	-5.55411	0.999999983162356 .	4 x 1	2 q37	mab-21 like 4
MALL	177	MALL	MALL	0.396613	0.603273	2.37598	-0.396613	-0.109995	-4.02982	0.999970504348604 .	5 x 1	2 q13	mal, T cell differentiation protein like
SLC39A2	178	SLC39A2	SLC39A2	0.264571	0.518701	2.37449	-0.264571	-0.116786	-4.28197	0.999990070866394 .	5 x 1	14 q11	solute carrier family 39 member 2
FAM83A	179	FAM83A	FAM83A	0.570823	0.629963	2.37362	-0.570823	-0.138948	-5.10926	0.999999814654365 .	4 x 2	8 q24	family with sequence similarity 83 member A
NDRG1	180	NDRG1	NDRG1	1.00516	0.670538	2.36213	-1.00516	-0.171691	-6.34623	0.99999999984889 .	7 x 1	8 q24	N-myc downstream regulated 1
IL20RB	181	IL20RB	IL20RB	0.349773	0.608347	2.35828	-0.349773	-0.122002	-4.47606	0.999995872177954 .	6 x 1	3 q22	interleukin 20 receptor subunit beta
PLBD1	182	PLBD1	PLBD1	0.689822	0.58113	2.3547	-0.689822	-0.179507	-6.64454	0.999999999977856 .	6 x 1	12 p13	phospholipase B domain containing 1
SDR9C7	183	SDR9C7	SDR9C7	0.355638	0.624732	2.35241	-0.355638	-0.136973	-5.03523	0.999999728499262 .	3 x 1	12 q13	short chain dehydrogenase/reductase family 9C member 7
THEM5	184	THEM5	THEM5	0.225337	0.507571	2.33961	-0.225337	-0.105448	-3.86133	0.999940895943478 .	6 x 1	1 q21	thioesterase superfamily member 5
NEU2	185	NEU2	NEU2	0.148105	0.403271	2.3368	-0.148105	-0.134712	-4.95055	0.999999582445696 .	7 x 1	2 q37	neuraminidase 2
NDUFA4L2	186	NDUFA4L2	NDUFA4L2	0.229723	0.481156	2.33523	-0.229723	-0.0950312	-3.47623	0.999737525031938 .	7 x 2	12 q13	NDUFA4 mitochondrial complex associated like 2
IDE	187	IDE	IDE	1.28066	0.635396	2.33025	-1.28066	-0.0621506	-2.26755	0.988241584870187 .	4 x 1	10 q23	insulin degrading enzyme
ABCG1	188	ABCG1	ABCG1	0.503699	0.583004	2.32951	-0.503699	-0.0984171	-3.60127	0.999835821068967 .	6 x 1	21 q22	ATP binding cassette subfamily G member 1
GDA	189	GDA	GDA	0.237392	0.523407	2.32756	-0.237392	-0.111057	-4.06925	0.999975025482134 .	5 x 1	9 q21	guanine deaminase
CARD14	190	CARD14	CARD14	0.312557	0.515913	2.3265	-0.312557	-0.110195	-4.03726	0.999971412311211 .	5 x 2	17 q25	caspase recruitment domain family member 14
ARHGEF10L	191	ARHGEF10L	ARHGEF10L	1.26259	0.650879	2.32093	-1.26259	-0.196207	-7.28636	0.999999999999728 .	4 x 2	1 p36	Rho guanine nucleotide exchange factor 10 like
AADACL2	192	AADACL2	AADACL2	0.164364	0.423235	2.32054	-0.164364	-0.0605494	-2.20892	0.98632453718479 .	7 x 1	CHR_HSCHR3_1_CTG2_1 q25	arylacetamide deacetylase like 2
PGLYRP4	193	PGLYRP4	PGLYRP4	0.320166	0.561833	2.31889	-0.320166	-0.121234	-4.44745	0.999995291801589 .	5 x 2	1 q21	peptidoglycan recognition protein 4
PIM1	194	PIM1	PIM1	1.09857	0.775703	2.30263	-1.09857	-0.239697	-8.99049	1 .	1 x 1	6 p21	Pim-1 proto-oncogene, serine/threonine kinase
PKP1	195	PKP1	PKP1	2.30549	0.79488	2.29968	-2.30549	-0.1295	-4.75571	0.999998903233491 .	1 x 1	1 q32	plakophilin 1
ANKRD35	196	ANKRD35	ANKRD35	0.658228	0.659174	2.28621	-0.658228	-0.169755	-6.27255	0.99999999976012 .	4 x 1	1 q21	ankyrin repeat domain 35
SLC2A1	197	SLC2A1	SLC2A1	1.30164	0.643723	2.28188	-1.30164	-0.122394	-4.49066	0.99999614148538 .	5 x 1	1 p34	solute carrier family 2 member 1
PPL	198	PPL	PPL	2.08158	0.675249	2.27512	-2.08158	-0.219988	-8.21189	1 .	5 x 1	16 p13	periplakin
SPTSSB	199	SPTSSB	SPTSSB	0.216611	0.453813	2.2683	-0.216611	-0.100976	-3.69586	0.999885964130831 .	6 x 2	3 q26	serine palmitoyltransferase small subunit B
LGALSL	200	LGALSL	LGALSL	1.10657	0.726732	2.26072	-1.10657	-0.14579	-5.36616	0.999999952583583 .	3 x 1	2 p14	galectin like
RNF222	201	RNF222	RNF222	0.138721	0.365341	2.25917	-0.138721	-0.128515	-4.7189	0.999998688816228 .	7 x 3	17 p13	ring finger protein 222
VSIG10L	202	VSIG10L	VSIG10L	0.145248	0.387509	2.25265	-0.145248	-0.103415	-3.7861	0.99992006395923 .	7 x 1	19 q13	V-set and immunoglobulin domain containing 10 like
PTGER3	203	PTGER3	PTGER3	0.793174	0.676434	2.25135	-0.793174	-0.210408	-7.8373	0.999999999999995 .	6 x 1	1 p31	prostaglandin E receptor 3
EPHX3	204	EPHX3	EPHX3	0.895859	0.728915	2.23963	-0.895859	-0.210778	-7.85173	0.999999999999996 .	1 x 1	19 p13	epoxide hydrolase 3
ELOVL7	205	ELOVL7	ELOVL7	0.337161	0.552499	2.22779	-0.337161	-0.155479	-5.73137	0.999999993841255 .	5 x 1	5 q12	ELOVL fatty acid elongase 7
IER5	206	IER5	IER5	1.10678	0.554192	2.22543	-1.10678	-0.120979	-4.43797	0.999995082984064 .	6 x 4	1 q25	immediate early response 5
ATP13A4	207	ATP13A4	ATP13A4	0.27046	0.500329	2.21445	-0.27046	-0.0953472	-3.48789	0.999748613268548 .	6 x 2	3 q29	ATPase 13A4
DLX3	208	DLX3	DLX3	0.272318	0.505543	2.21259	-0.272318	-0.1287	-4.72581	0.999998731974038 .	5 x 1	17 q21	distal-less homeobox 3
CD24	209	CD24	CD24	0.784696	0.642094	2.21104	-0.784696	-0.143234	-5.2701	0.999999920504062 .	1 x 3	6 q21	CD24 molecule
TTC39A	210	TTC39A	TTC39A	0.195625	0.445809	2.20227	-0.195625	-0.104494	-3.82601	0.999931850878693 .	7 x 1	1 p32	tetratricopeptide repeat domain 39A
CHIC2	211	CHIC2	CHIC2	0.983347	0.590886	2.19471	-0.983347	-0.168935	-6.24136	0.999999999708706 .	5 x 4	4 q12	cysteine rich hydrophobic domain 2
SLC28A3	212	SLC28A3	SLC28A3	0.293315	0.530196	2.19159	-0.293315	-0.111185	-4.07397	0.999975520713028 .	5 x 3	9 q21	solute carrier family 28 member 3
KLF5	213	KLF5	KLF5	0.990264	0.730297	2.18779	-0.990264	-0.212535	-7.92024	0.999999999999998 .	4 x 1	13 q22	Kruppel like factor 5
IFFO2	214	IFFO2	IFFO2	1.60087	0.828092	2.18332	-1.60087	-0.203928	-7.5853	0.999999999999969 .	1 x 1	1 p36	intermediate filament family orphan 2
TMEM154	215	TMEM154	TMEM154	0.909975	0.623458	2.18107	-0.909975	-0.153064	-5.64018	0.999999989631029 .	4 x 1	4 q31	transmembrane protein 154
TMEM45B	216	TMEM45B	TMEM45B	0.384379	0.602546	2.18057	-0.384379	-0.110677	-4.05513	0.999973487970984 .	3 x 2	11 q24	transmembrane protein 45B
MPP7	217	MPP7	MPP7	0.527706	0.610961	2.18034	-0.527706	-0.116435	-4.26892	0.999989480086972 .	6 x 1	10 p12	membrane palmitoylated protein 7
AHNAK2	218	AHNAK2	AHNAK2	1.22406	0.842745	2.17714	-1.22406	-0.254877	-9.59817	1 .	2 x 1	14 q32	AHNAK nucleoprotein 2
SLC35E4	219	SLC35E4	SLC35E4	0.327851	0.508051	2.15706	-0.327851	-0.0258987	-0.943397	0.827175219674987 .	7 x 2	22 q12	solute carrier family 35 member E4
PLA2G4F	220	PLA2G4F	PLA2G4F	1.10154	0.708932	2.15655	-1.10154	-0.143943	-5.29672	0.999999931053324 .	2 x 2	15 q15	phospholipase A2 group IVF
FUT2	221	FUT2	FUT2	0.336166	0.563288	2.14874	-0.336166	-0.125117	-4.59212	0.999997597858739 .	5 x 1	19 q13	fucosyltransferase 2
YOD1	222	YOD1	YOD1	0.626456	0.595409	2.14613	-0.626456	-0.148231	-5.45803	0.999999971300315 .	3 x 3	1 q32	YOD1 deubiquitinase
NDRG2	223	NDRG2	NDRG2	2.26138	0.658876	2.14534	-2.26138	-0.138531	-5.09362	0.999999798998637 .	3 x 2	14 q11	NDRG family member 2
BICDL2	224	BICDL2	BICDL2	0.437954	0.57983	2.127	-0.437954	-0.101084	-3.69986	0.999887726311322 .	4 x 3	16 p13	BICD family like cargo adaptor 2
SLC16A6	225	SLC16A6	SLC16A6	0.273264	0.485196	2.12463	-0.273264	-0.0769198	-2.8093	0.997481113422166 .	6 x 2	17 q24	solute carrier family 16 member 6
MAP1LC3A	226	MAP1LC3A	MAP1LC3A	0.585612	0.584693	2.12244	-0.585612	-0.066466	-2.42567	0.99229363921058 .	6 x 1	20 q11	microtubule associated protein 1 light chain 3 alpha
RDH13	227	RDH13	RDH13	0.825694	0.593291	2.11875	-0.825694	-0.119564	-4.38529	0.999993750340629 .	5 x 2	CHR_HSCHR19_4_CTG3_1 q13	retinol dehydrogenase 13
PPP2R2C	228	PPP2R2C	PPP2R2C	0.188269	0.439411	2.11432	-0.188269	-0.109757	-4.02103	0.999969395063949 .	7 x 1	4 p16	protein phosphatase 2 regulatory subunit Bgamma
SDR16C5	229	SDR16C5	SDR16C5	0.882408	0.65647	2.11332	-0.882408	-0.0881378	-3.22201	0.999348065803425 .	4 x 1	8 q12	short chain dehydrogenase/reductase family 16C member 5
DSG1	230	DSG1	DSG1	3.33445	0.685665	2.09928	-2.6413	0.0663736	2.42229	0.00777822231129854 .	4 x 3	18 q12	desmoglein 1
DUSP14	231	DUSP14	DUSP14	0.804256	0.588961	2.08612	-0.804256	-0.17806	-6.58923	0.999999999968194 .	5 x 1	17 q12	dual specificity phosphatase 14
MAP2K3	232	MAP2K3	MAP2K3	1.78626	0.537505	2.08494	-1.78626	-0.163444	-6.03282	0.9999999989566 .	5 x 4	17 p11	mitogen-activated protein kinase kinase 3
OCLN	233	OCLN	OCLN	0.631733	0.599937	2.07632	-0.631733	-0.134999	-4.9613	0.999999604490262 .	2 x 3	CHR_HSCHR5_2_CTG1_1 q13	occludin
UGCG	234	UGCG	UGCG	1.01894	0.639643	2.0721	-1.01894	-0.191223	-7.09417	0.999999999998944 .	5 x 1	9 q31	UDP-glucose ceramide glucosyltransferase
FLVCR2	235	FLVCR2	FLVCR2	0.326475	0.525864	2.07142	-0.326475	-0.13029	-4.78522	0.99999905035486 .	7 x 2	14 q24	feline leukemia virus subgroup C cellular receptor family member 2
NECTIN4	236	NECTIN4	NECTIN4	1.1082	0.665734	2.06986	-1.1082	-0.115427	-4.23148	0.999987594078692 .	1 x 2	1 q23	nectin cell adhesion molecule 4
ANO8	237	ANO8	ANO8	0.500374	0.57418	2.06458	-0.500374	-0.132213	-4.85708	0.999999333509023 .	5 x 1	19 p13	anoctamin 8
RAET1E	238	RAET1E	RAET1E	0.344947	0.560624	2.05295	-0.344947	-0.0850821	-3.10948	0.999042952875975 .	5 x 1	6 q25	retinoic acid early transcript 1E
METRNL	239	METRNL	METRNL	1.96127	0.683788	2.04607	-1.96127	-0.215054	-8.01864	0.999999999999999 .	1 x 2	CHR_HSCHR17_1_CTG9 q25	meteorin like, glial cell differentiation regulator
IFITM10	240	IFITM10	IFITM10	0.593124	0.574744	2.04593	-0.593124	-0.0903259	-3.30265	0.999508363995891 .	6 x 1	CHR_HSCHR11_2_CTG1_1 p15	interferon induced transmembrane protein 10
SCNN1A	241	SCNN1A	SCNN1A	0.60858	0.596921	2.03048	-0.60858	-0.126293	-4.636	0.999998048771996 .	4 x 2	12 p13	sodium channel epithelial 1 alpha subunit
BNIPL	242	BNIPL	BNIPL	0.861316	0.625278	2.02906	-0.861316	-0.0923777	-3.37831	0.999624763139188 .	3 x 3	1 q21	BCL2 interacting protein like
POU2F3	243	POU2F3	POU2F3	0.818056	0.685437	2.01516	-0.818056	-0.184544	-6.83747	0.999999999993868 .	4 x 1	11 q23	POU class 2 homeobox 3
EPHB3	244	EPHB3	EPHB3	0.700398	0.614666	2.00765	-0.700398	-0.204487	-7.60697	0.999999999999974 .	3 x 3	3 q27	EPH receptor B3
TNIP1	245	TNIP1	TNIP1	1.38543	0.585161	1.98186	-1.38543	-0.179481	-6.64356	0.999999999977712 .	6 x 3	5 q33	TNFAIP3 interacting protein 1
DEDD2	246	DEDD2	DEDD2	0.657987	0.544576	1.98107	-0.657987	-0.148517	-5.4688	0.999999972954285 .	6 x 4	19 q13	death effector domain containing 2
CYB5R2	247	CYB5R2	CYB5R2	0.796532	0.595136	1.97606	-0.796532	-0.125874	-4.62037	0.999997898300726 .	4 x 4	11 p15	cytochrome b5 reductase 2
KLK1	248	KLK1	KLK1	0.332967	0.541814	1.96962	-0.332967	-0.0938108	-3.43119	0.999690285156937 .	5 x 3	19 q13	kallikrein 1
PDZK1IP1	249	PDZK1IP1	PDZK1IP1	2.07642	0.642832	1.96664	-2.07642	-0.0551977	-2.01305	0.977844644326937 .	4 x 2	1 p33	PDZK1 interacting protein 1
KCTD11	250	KCTD11	KCTD11	0.339151	0.52605	1.96343	-0.339151	-0.141791	-5.2159	0.999999893982215 .	7 x 2	17 p13	potassium channel tetramerization domain containing 11
PLPP2	251	PLPP2	PLPP2	0.747497	0.626065	1.96055	-0.747497	-0.135792	-4.99101	0.999999659783258 .	5 x 1	19 p13	phospholipid phosphatase 2
C3orf52	252	C3orf52	C3orf52	0.347425	0.542376	1.95516	-0.347425	-0.047133	-1.71822	0.957005373432196 .	5 x 3	3 q13	chromosome 3 open reading frame 52
TUBA4A	253	TUBA4A	TUBA4A	1.98957	0.768104	1.94226	-1.98957	-0.204227	-7.5969	0.999999999999971 .	2 x 1	2 q35	tubulin alpha 4a
IL22RA1	254	IL22RA1	IL22RA1	0.456667	0.559172	1.94123	-0.456667	-0.0652948	-2.38275	0.991337959437552 .	6 x 2	1 p36	interleukin 22 receptor subunit alpha 1
ARHGEF4	255	ARHGEF4	ARHGEF4	1.06678	0.670439	1.92895	-1.06678	-0.141213	-5.19421	0.999999881121955 .	5 x 1	2 q21	Rho guanine nucleotide exchange factor 4
ZNF185	256	ZNF185	ZNF185	0.90527	0.603422	1.92794	-0.90527	-0.105385	-3.859	0.99994033671464 .	6 x 1	X q28	zinc finger protein 185 with LIM domain
IMPA2	257	IMPA2	IMPA2	1.89077	0.626668	1.91589	-1.89077	-0.0645707	-2.35621	0.990696407618529 .	6 x 3	18 p11	inositol monophosphatase 2
EPHA2	258	EPHA2	EPHA2	0.925333	0.62394	1.90788	-0.925333	-0.178705	-6.6139	0.999999999972928 .	4 x 2	1 p36	EPH receptor A2
B4GALNT3	259	B4GALNT3	B4GALNT3	0.491171	0.561148	1.90672	-0.491171	-0.0354934	-1.29328	0.901930599880915 .	4 x 4	12 p13	beta-1,4-N-acetyl-galactosaminyltransferase 3
EHF	260	EHF	EHF	1.23823	0.650195	1.89726	-1.23823	-0.164814	-6.0848	0.99999999923807 .	3 x 3	11 p13	ETS homologous factor
CEACAM19	261	CEACAM19	CEACAM19	0.405994	0.528479	1.89659	-0.405994	-0.0110036	-0.400711	0.655651210273586 .	6 x 4	19 q13	CEA cell adhesion molecule 19
PLCD1	262	PLCD1	PLCD1	0.749681	0.550122	1.88938	-0.749681	-0.141809	-5.21658	0.999999894364583 .	6 x 3	3 p22	phospholipase C delta 1
LIPM	263	LIPM	LIPM	0.190491	0.432374	1.88895	-0.190491	-0.0789449	-2.88372	0.998003254344164 .	6 x 1	10 q23	lipase family member M
EPHA4	264	EPHA4	EPHA4	0.415471	0.543571	1.88711	-0.415471	-0.0253885	-0.9248	0.82238097440246 .	7 x 3	2 q36	EPH receptor A4
KIF13B	265	KIF13B	KIF13B	0.683706	0.540644	1.88124	-0.683706	-0.0800763	-2.92532	0.998250192891881 .	6 x 4	8 p12	kinesin family member 13B
BICD2	266	BICD2	BICD2	1.4615	0.653551	1.8707	-1.4615	-0.217202	-8.10268	0.999999999999999 .	3 x 1	9 q22	BICD cargo adaptor 2
LYPD3	267	LYPD3	LYPD3	2.65157	0.735603	1.87022	-2.65157	-0.0290257	-1.0574	0.854738304914178 .	1 x 2	19 q13	LY6/PLAUR domain containing 3
ASAP3	268	ASAP3	ASAP3	0.773185	0.608488	1.86587	-0.773185	-0.142388	-5.23833	0.999999905858646 .	6 x 1	1 p36	ArfGAP with SH3 domain, ankyrin repeat and PH domain 3
RAB3D	269	RAB3D	RAB3D	1.18616	0.624095	1.85836	-1.18616	-0.172117	-6.36247	0.999999999863613 .	6 x 1	19 p13	RAB3D, member RAS oncogene family
CITED4	270	CITED4	CITED4	0.852522	0.581683	1.85553	-0.852522	-0.0919672	-3.36317	0.999603750513813 .	7 x 1	1 p34	Cbp/p300 interacting transactivator with Glu/Asp rich carboxy-terminal domain 4
LRRC8B	271	LRRC8B	LRRC8B	0.85469	0.564433	1.85336	-0.85469	-0.105027	-3.84577	0.999937060543204 .	6 x 1	1 p22	leucine rich repeat containing 8 VRAC subunit B
ULK3	272	ULK3		0.794278	0.5557	1.84478	-0.794278	-0.0694751	-2.53602	0.994336916604492 .	7 x 1
MAPKAPK3	273	MAPKAPK3	MAPKAPK3	1.25301	0.656604	1.83803	-1.25301	-0.162811	-6.00883	0.999999998794621 .	5 x 1	3 p21	MAPK activated protein kinase 3
PLEKHN1	274	PLEKHN1	PLEKHN1	0.477544	0.571925	1.82504	-0.477544	-0.119021	-4.3651	0.999993153353547 .	5 x 2	1 p36	pleckstrin homology domain containing N1
DSP	275	DSP	DSP	2.93959	0.645351	1.82258	-2.24644	-0.0462177	-1.68478	0.95386717317646 .	4 x 3	6 p24	desmoplakin
DUSP7	276	DUSP7	DUSP7	1.26957	0.672066	1.82147	-1.26957	-0.168429	-6.22211	0.999999999671755 .	5 x 1	3 p21	dual specificity phosphatase 7
DUSP1	277	DUSP1	DUSP1	0.896262	0.655811	1.81179	-0.896262	-0.222255	-8.30088	1 .	6 x 1	5 q35	dual specificity phosphatase 1
FAM83G	278	FAM83G	FAM83G	1.33452	0.663312	1.80097	-1.33452	-0.152191	-5.60725	0.999999987508001 .	1 x 3	17 p11	family with sequence similarity 83 member G
CAMK1D	279	CAMK1D	CAMK1D	0.84019	0.592852	1.79887	-0.84019	-0.198021	-7.35646	0.999999999999835 .	4 x 2	10 p13	calcium/calmodulin dependent protein kinase ID
TRIM16	280	TRIM16	TRIM16	0.620733	0.563937	1.77716	-0.620733	-0.139884	-5.14437	0.999999845613207 .	5 x 2	17 p12	tripartite motif containing 16
CWH43	281	CWH43	CWH43	0.712441	0.583567	1.77247	-0.712441	-0.0729633	-2.66401	0.996092401455738 .	4 x 3	4 p11	cell wall biogenesis 43 C-terminal homolog
KDM3A	282	KDM3A	KDM3A	0.867735	0.581981	1.77132	-0.867735	-0.166776	-6.1593	0.999999999516513 .	5 x 2	2 p11	lysine demethylase 3A
KCNK6	283	KCNK6	KCNK6	0.723791	0.573913	1.76112	-0.723791	-0.159989	-5.9019	0.999999997721377 .	5 x 1	19 q13	potassium two pore domain channel subfamily K member 6
TUFT1	284	TUFT1	TUFT1	0.808008	0.606709	1.75694	-0.808008	-0.131083	-4.81486	0.999999178903002 .	1 x 3	1 q21	tuftelin 1
EXPH5	285	EXPH5	EXPH5	0.328122	0.496628	1.75132	-0.328122	-0.0401906	-1.4647	0.928379410194226 .	7 x 1	11 q22	exophilin 5
ALS2CL	286	ALS2CL	ALS2CL	0.735245	0.566748	1.74966	-0.735245	-0.0995466	-3.64301	0.999860070761449 .	6 x 1	3 p21	ALS2 C-terminal like
GJB5	287	GJB5	GJB5	0.739671	0.572836	1.74524	-0.739671	-0.0994773	-3.64045	0.999858683704294 .	4 x 3	1 p34	gap junction protein beta 5
SERPINB8	288	SERPINB8	SERPINB8	0.658995	0.541744	1.7389	-0.658995	-0.117966	-4.32584	0.999991832855667 .	5 x 4	18 q22	serpin family B member 8
DUOXA1	289	DUOXA1	DUOXA1	1.0339	0.620834	1.73869	-1.0339	-0.0394711	-1.43843	0.924726431894754 .	4 x 2	15 q21	dual oxidase maturation factor 1
EVPL	290	EVPL	EVPL	1.63399	0.657221	1.7333	-1.63399	-0.152342	-5.61295	0.999999987903685 .	4 x 1	17 q25	envoplakin
GFOD2	291	GFOD2	GFOD2	0.582844	0.536876	1.71974	-0.582844	-0.0659377	-2.40631	0.991874711806484 .	6 x 4	16 q22	glucose-fructose oxidoreductase domain containing 2
ANO9	292	ANO9	ANO9	0.683279	0.545105	1.71462	-0.683279	-0.0904346	-3.30666	0.999515284129635 .	5 x 4	11 p15	anoctamin 9
MYH14	293	MYH14	MYH14	1.28184	0.633409	1.7139	-1.28184	-0.0512728	-1.86952	0.969114588350638 .	3 x 3	19 q13	myosin heavy chain 14
RHBDL2	294	RHBDL2	RHBDL2	0.593215	0.532756	1.70937	-0.593215	-0.0367275	-1.33831	0.909487366984607 .	5 x 4	1 p34	rhomboid like 2
NECTIN1	295	NECTIN1	NECTIN1	1.848	0.662728	1.70735	-1.848	-0.121009	-4.43908	0.999995107809606 .	5 x 1	11 q23	nectin cell adhesion molecule 1
PERP	296	PERP	PERP	3.80277	0.673463	1.70256	-2.41647	-0.0273456	-0.996143	0.840318808087804 .	2 x 3	6 q23	p53 apoptosis effector related to PMP22
GSDMC	297	GSDMC	GSDMC	0.494752	0.552088	1.70247	-0.494752	-0.074547	-2.72215	0.996714594938638 .	6 x 3	8 q24	gasdermin C
SNX21	298	SNX21	SNX21	0.79712	0.568643	1.68779	-0.79712	-0.150784	-5.55419	0.999999983169892 .	7 x 1	20 q13	sorting nexin family member 21
JUP	299	JUP	JUP	2.74841	0.663099	1.6824	-2.05527	-0.135598	-4.98373	0.999999646978848 .	3 x 1	17 q21	junction plakoglobin
PKP3	300	PKP3	PKP3	1.94066	0.591662	1.64286	-1.94066	-0.0252406	-0.919413	0.820976596923368 .	4 x 2	11 p15	plakophilin 3
GNA15	301	GNA15	GNA15	0.662278	0.584772	1.64031	-0.662278	-0.161946	-5.97605	0.999999998533214 .	5 x 2	19 p13	G protein subunit alpha 15
PNP	302	PNP	PNP	1.19785	0.547113	1.63537	-1.19785	-0.123061	-4.51551	0.999996561339837 .	6 x 4	14 q11	purine nucleoside phosphorylase
S100A14	303	S100A14	S100A14	3.06126	0.668148	1.63009	-1.96265	-0.0505557	-1.84331	0.967246444357738 .	4 x 3	1 q21	S100 calcium binding protein A14
SCRIB	304	SCRIB	SCRIB	1.31821	0.547126	1.62623	-1.31821	-0.0982043	-3.59341	0.99983083396985 .	6 x 2	CHR_HSCHR8_3_CTG7 q24	scribble planar cell polarity protein
NHSL1	305	NHSL1	NHSL1	0.578092	0.530888	1.61913	-0.578092	-0.127637	-4.68615	0.99999846474165 .	7 x 3	6 q24	NHS like 1
TIAM1	306	TIAM1	TIAM1	0.784521	0.552271	1.61337	-0.784521	-0.11518	-4.22232	0.999987085605149 .	5 x 3	21 q22	TIAM Rac1 associated GEF 1
STARD5	307	STARD5	STARD5	0.884239	0.568593	1.60067	-0.884239	-0.139609	-5.13405	0.999999837070546 .	6 x 3	15 q25	StAR related lipid transfer domain containing 5
SFT2D2	308	SFT2D2	SFT2D2	1.05969	0.605465	1.57937	-1.05969	-0.198098	-7.35946	0.999999999999839 .	7 x 1	1 q24	SFT2 domain containing 2
NBEAL2	309	NBEAL2	NBEAL2	1.19364	0.657432	1.57894	-1.19364	-0.201788	-7.50229	0.999999999999943 .	5 x 1	3 p21	neurobeachin like 2
NLRX1	310	NLRX1	NLRX1	1.20045	0.580827	1.57214	-1.20045	-0.0146438	-0.533302	0.70304304380309 .	5 x 4	11 q23	NLR family member X1
TUT7	311	TUT7	TUT7	1.61028	0.495537	1.56777	-1.61028	-0.121707	-4.46508	0.999995658222709 .	7 x 1	9 q21	terminal uridylyl transferase 7
SLC22A23	312	SLC22A23	SLC22A23	0.523981	0.521002	1.55546	-0.523981	-0.0629336	-2.29623	0.989091067132696 .	6 x 4	6 p25	solute carrier family 22 member 23
HSPB1	313	HSPB1	HSPB1	3.73943	0.624563	1.55388	-2.64081	-0.180913	-6.69835	0.999999999984469 .	3 x 1	7 q11	heat shock protein family B (small) member 1
PPP1R14C	314	PPP1R14C	PPP1R14C	1.39178	0.596637	1.55266	-1.39178	-0.0764257	-2.79115	0.997336287317873 .	6 x 2	6 q25	protein phosphatase 1 regulatory inhibitor subunit 14C
GTF2IRD1	315	GTF2IRD1	GTF2IRD1	0.767914	0.544492	1.53467	-0.767914	-0.136313	-5.01051	0.99999969193977 .	7 x 2	7 q11	GTF2I repeat domain containing 1
RAB25	316	RAB25	RAB25	1.94369	0.575249	1.52205	-1.94369	-0.0306996	-1.11843	0.868207467099249 .	5 x 2	1 q22	RAB25, member RAS oncogene family
CEP170B	317	CEP170B	CEP170B	1.18829	0.537677	1.51976	-1.18829	-0.041044	-1.49585	0.932534592095607 .	6 x 4	14 q32	centrosomal protein 170B
MACF1	318	MACF1	MACF1	2.07595	0.522648	1.50757	-2.07595	-0.197093	-7.3206	0.999999999999787 .	7 x 3	1 p34	microtubule actin crosslinking factor 1
CLIP1	319	CLIP1	CLIP1	1.82918	0.526851	1.50302	-1.82918	-0.149852	-5.51909	0.999999979530178 .	4 x 4	12 q24	CAP-Gly domain containing linker protein 1
SH3BGRL3	320	SH3BGRL3	SH3BGRL3	2.49756	0.535365	1.49143	-1.80441	-0.227383	-8.50273	1 .	5 x 3	1 p36	SH3 domain binding glutamate rich protein like 3
INAVA	321	INAVA	INAVA	1.17737	0.555095	1.46168	-1.17737	-0.0137561	-0.500966	0.691761012002929 .	6 x 4	1 q32	innate immunity activator
FAM83B	322	FAM83B	FAM83B	1.31879	0.544662	1.4538	-1.31879	-0.0206591	-0.752448	0.774042235338209 .	7 x 3	6 p12	family with sequence similarity 83 member B
RAPGEFL1	323	RAPGEFL1	RAPGEFL1	1.55575	0.548023	1.38869	-1.55575	0.0368992	1.34457	0.0894967061838521 .	7 x 3	17 q21	Rap guanine nucleotide exchange factor like 1
N4BP1	324	N4BP1	N4BP1	1.21269	0.535184	1.35226	-1.21269	-0.152063	-5.60241	0.999999987162393 .	7 x 2	16 q12	NEDD4 binding protein 1
TMEM54	325	TMEM54	TMEM54	1.59229	0.526226	1.35214	-1.59229	0.00468441	0.170581	0.432289570154566 .	7 x 3	1 p35	transmembrane protein 54
MAP7D1	326	MAP7D1	MAP7D1	1.751	0.543756	1.34004	-1.751	-0.148003	-5.44943	0.999999969909393 .	4 x 4	1 p34	MAP7 domain containing 1
ARHGEF37	327	ARHGEF37	ARHGEF37	0.882712	0.531634	1.31451	-0.882712	-0.0740883	-2.70531	0.996544235375918 .	6 x 4	5 q32	Rho guanine nucleotide exchange factor 37
GIPC1	328	GIPC1	GIPC1	1.60406	0.541429	1.28632	-1.60406	-0.0947944	-3.46748	0.99972891743586 .	6 x 3	19 p13	GIPC PDZ domain containing family member 1
DYNLL1	329	DYNLL1	DYNLL1	1.95196	0.463169	1.2261	-1.95196	-0.0569914	-2.07868	0.981080712587257 .	6 x 4	12 q24	dynein light chain LC8-type 1

## Sheet: E
	Rank	ID	Symbol	mean expression	SD	max delta e	min delta e	correlation	->t.score	->p.value	Metagene	Chromosome	Description
MYH2	1	MYH2	MYH2	0.246073	0.752309	5.67013	-0.246073	-0.295374	-11.2581	1 .	38 x 6	17 p13	myosin heavy chain 2
HBA2	2	HBA2	HBA2	0.335788	0.820258	5.51354	-0.335788	-0.297238	-11.3361	1 .	37 x 6	16 p13	hemoglobin subunit alpha 2
TNNC2	3	TNNC2	TNNC2	0.290038	0.692648	4.98296	-0.290038	-0.226918	-8.48437	1 .	38 x 6	20 q13	troponin C2, fast skeletal type
TCAP	4	TCAP	TCAP	0.230908	0.628617	4.90489	-0.230908	-0.269136	-10.1759	1 .	38 x 6	17 q12	titin-cap
MB	5	MB	MB	0.334743	0.746135	4.84141	-0.334743	-0.162232	-5.98688	0.999999998625162 .	38 x 6	22 q12	myoglobin
TTN	6	TTN	TTN	0.293374	0.747654	4.80649	-0.293374	-0.306642	-11.7313	1 .	38 x 6	2 q31	titin
MYLPF	7	MYLPF	MYLPF	0.206483	0.629304	4.78395	-0.206483	-0.233117	-8.72928	1 .	38 x 6	16 p11	myosin light chain, phosphorylatable, fast skeletal muscle
TNNT1	8	TNNT1	TNNT1	0.161152	0.512079	4.73669	-0.161152	-0.214653	-8.00299	0.999999999999999 .	38 x 6	19 q13	troponin T1, slow skeletal type
CKM	9	CKM	CKM	0.154047	0.556567	4.69014	-0.154047	-0.265466	-10.0265	1 .	38 x 6	19 q13	creatine kinase, M-type
MYL1	10	MYL1	MYL1	0.150763	0.555364	4.49363	-0.150763	-0.270895	-10.2476	1 .	38 x 6	2 q34	myosin light chain 1
TNNT3	11	TNNT3	TNNT3	0.152746	0.519518	4.45242	-0.152746	-0.26918	-10.1777	1 .	38 x 6	11 p15	troponin T3, fast skeletal type
ATP2A1	12	ATP2A1	ATP2A1	0.149207	0.477466	4.33943	-0.149207	-0.166191	-6.13707	0.999999999445935 .	38 x 6	16 p11	ATPase sarcoplasmic/endoplasmic reticulum Ca2+ transporting 1
MYL2	13	MYL2	MYL2	0.083509	0.412874	4.31094	-0.083509	-0.222298	-8.30255	1 .	38 x 6	12 q24	myosin light chain 2
CSRP3	14	CSRP3	CSRP3	0.131027	0.500801	4.29979	-0.131027	-0.278428	-10.5562	1 .	38 x 6	11 p15	cysteine and glycine rich protein 3
ENO3	15	ENO3	ENO3	0.259647	0.56242	4.28365	-0.259647	-0.0786779	-2.87391	0.997940536603005 .	38 x 6	17 p13	enolase 3
DES	16	DES	DES	0.204359	0.635569	4.20236	-0.204359	-0.279644	-10.6062	1 .	38 x 6	2 q35	desmin
PDLIM3	17	PDLIM3	PDLIM3	0.201672	0.509296	4.18035	-0.201672	-0.16874	-6.23395	0.999999999694989 .	38 x 6	4 q35	PDZ and LIM domain 3
TNNC1	18	TNNC1	TNNC1	0.124357	0.476824	4.1661	-0.124357	-0.249397	-9.37796	1 .	38 x 6	3 p21	troponin C1, slow skeletal and cardiac type
NRAP	19	NRAP	NRAP	0.113269	0.485538	4.06112	-0.113269	-0.241539	-9.06384	1 .	38 x 6	10 q25	nebulin related anchoring protein
THBS4	20	THBS4	THBS4	0.113387	0.375754	4.02975	-0.113387	-0.149598	-5.50949	0.999999978408767 .	38 x 6	5 q14	thrombospondin 4
FLNC	21	FLNC	FLNC	0.191935	0.474113	3.99772	-0.191935	-0.196333	-7.29121	0.999999999999737 .	38 x 6	7 q32	filamin C
TNNI1	22	TNNI1	TNNI1	0.0785365	0.371589	3.94682	-0.0785365	-0.215769	-8.04661	0.999999999999999 .	38 x 6	1 q32	troponin I1, slow skeletal type
KLHL41	23	KLHL41	KLHL41	0.178032	0.556929	3.88241	-0.178032	-0.229011	-8.56693	1 .	38 x 6	2 q31	kelch like family member 41
NEB	24	NEB	NEB	0.281047	0.581906	3.86209	-0.281047	-0.103444	-3.78715	0.999920397557266 .	38 x 6	2 q23	nebulin
CA3	25	CA3	CA3	0.13758	0.436097	3.77444	-0.13758	-0.155606	-5.73614	0.999999994008137 .	38 x 6	8 q21	carbonic anhydrase 3
ACTN2	26	ACTN2	ACTN2	0.125137	0.484891	3.68153	-0.125137	-0.248914	-9.35857	1 .	38 x 6	1 q43	actinin alpha 2
HSPB6	27	HSPB6	HSPB6	0.296761	0.629058	3.65448	-0.296761	-0.361361	-14.1123	1 .	38 x 6	19 q13	heat shock protein family B (small) member 6
MAP3K7CL	28	MAP3K7CL	MAP3K7CL	0.174958	0.411465	3.65368	-0.174958	0.0111181	0.404882	0.342814664923723 .	39 x 5	21 q21	MAP3K7 C-terminal like
ANKRD23	29	ANKRD23	ANKRD23	0.0780579	0.361649	3.50546	-0.0780579	-0.217389	-8.11002	0.999999999999999 .	38 x 6	2 q11	ankyrin repeat domain 23
ACTC1	30	ACTC1	ACTC1	0.0789463	0.368738	3.50457	-0.0789463	-0.219477	-8.19184	1 .	38 x 6	15 q14	actin alpha cardiac muscle 1
PRG4	31	PRG4	PRG4	0.32273	0.627077	3.46146	-0.32273	-0.192192	-7.13147	0.999999999999186 .	37 x 7	1 q31	proteoglycan 4
PYGM	32	PYGM	PYGM	0.0810132	0.339651	3.41549	-0.0810132	-0.177656	-6.57377	0.999999999964825 .	38 x 6	11 q13	glycogen phosphorylase, muscle associated
EEF1A2	33	EEF1A2	EEF1A2	0.13509	0.406687	3.36142	-0.13509	-0.198115	-7.36012	0.999999999999839 .	38 x 6	20 q13	eukaryotic translation elongation factor 1 alpha 2
TRDN	34	TRDN	TRDN	0.0798192	0.356416	3.35417	-0.0798192	-0.223615	-8.35432	1 .	38 x 6	6 q22	triadin
MUSTN1	35	MUSTN1	MUSTN1	0.335161	0.571912	3.35372	-0.335161	-0.0765233	-2.79474	0.99736547959958 .	38 x 6	3 p21	musculoskeletal, embryonic nuclear protein 1
XIRP2	36	XIRP2	XIRP2	0.0638404	0.319684	3.30346	-0.0638404	-0.199773	-7.42425	0.999999999999899 .	38 x 6	2 q24	xin actin binding repeat containing 2
SLN	37	SLN	SLN	0.0707503	0.323549	3.29655	-0.0707503	-0.218099	-8.13782	1 .	38 x 6	11 q22	sarcolipin
HSPB7	38	HSPB7	HSPB7	0.102307	0.373263	3.2299	-0.102307	-0.24007	-9.00535	1 .	38 x 6	1 p36	heat shock protein family B (small) member 7
CMYA5	39	CMYA5	CMYA5	0.264182	0.493077	3.20155	-0.264182	0.0763883	2.78978	0.00267496991375127 .	38 x 5	5 q14	cardiomyopathy associated 5
PPP1R1A	40	PPP1R1A	PPP1R1A	0.211819	0.559414	3.18938	-0.211819	-0.308568	-11.8127	1 .	37 x 6	12 q13	protein phosphatase 1 regulatory inhibitor subunit 1A
MYBPC1	41	MYBPC1	MYBPC1	0.0997449	0.360214	3.03575	-0.0997449	-0.133438	-4.9029	0.99999946951696 .	38 x 6	12 q23	myosin binding protein C, slow type
S100A1	42	S100A1	S100A1	0.153984	0.444504	3.02407	-0.153984	-0.12114	-4.44396	0.999995215937396 .	38 x 6	1 q21	S100 calcium binding protein A1
CASQ1	43	CASQ1	CASQ1	0.150953	0.384213	2.94009	-0.150953	0.0363851	1.32581	0.0925648292237318 .	38 x 6	1 q23	calsequestrin 1
SYNM	44	SYNM	SYNM	0.17944	0.44518	2.9116	-0.17944	-0.107079	-3.92175	0.999953797052973 .	39 x 6	15 q26	synemin
TPM1	45	TPM1	TPM1	2.11127	0.668331	2.86546	-2.11127	-0.0620135	-2.26253	0.988087100523232 .	38 x 6	15 q22	tropomyosin 1
SPEG	46	SPEG	SPEG	0.13179	0.35174	2.86394	-0.13179	0.0526606	1.92026	0.0275194459696183 .	40 x 7	2 q35	striated muscle enriched protein kinase
PADI2	47	PADI2	PADI2	0.109315	0.344566	2.7239	-0.109315	-0.053039	-1.9341	0.973343276188193 .	39 x 6	1 p36	peptidyl arginine deiminase 2
STAC3	48	STAC3	STAC3	0.135693	0.36939	2.69752	-0.135693	-0.0672517	-2.45448	0.992881700972979 .	38 x 6	12 q13	SH3 and cysteine rich domain 3
SLC25A4	49	SLC25A4	SLC25A4	0.611387	0.552793	2.64671	-0.611387	-0.0811952	-2.96646	0.99846678137907 .	38 x 6	4 q35	solute carrier family 25 member 4
TMOD1	50	TMOD1	TMOD1	0.140756	0.380394	2.63183	-0.140756	-0.156408	-5.76645	0.999999994969793 .	38 x 6	9 q22	tropomodulin 1
ATP1A2	51	ATP1A2	ATP1A2	0.21136	0.441656	2.62185	-0.21136	-0.018527	-0.674764	0.750028351874577 .	37 x 6	1 q23	ATPase Na+/K+ transporting subunit alpha 2
MYOM1	52	MYOM1	MYOM1	0.105808	0.33208	2.60224	-0.105808	-0.115468	-4.23298	0.99998767574126 .	38 x 6	18 p11	myomesin 1
RYR1	53	RYR1	RYR1	0.206287	0.40039	2.43277	-0.206287	0.158089	5.83002	3.4760694322955e-09 .	39 x 5	19 q13	ryanodine receptor 1
PRUNE2	54	PRUNE2	PRUNE2	0.0986892	0.308599	2.38622	-0.0986892	-0.118052	-4.32907	0.999991949975932 .	39 x 6	9 q21	prune homolog 2 with BCH domain
SHISA4	55	SHISA4	SHISA4	0.117763	0.324323	2.36714	-0.117763	-0.0474793	-1.73088	0.958146879758641 .	40 x 6	1 q32	shisa family member 4
SPTB	56	SPTB	SPTB	0.088342	0.312365	2.30955	-0.088342	-0.131327	-4.82396	0.999999214910474 .	38 x 6	14 q23	spectrin beta, erythrocytic
CORO6	57	CORO6	CORO6	0.0895825	0.3025	2.30831	-0.0895825	-0.107746	-3.94647	0.999958265164182 .	38 x 5	17 q11	coronin 6
ACHE	58	ACHE	ACHE	0.0927605	0.305377	2.30513	-0.0927605	-0.024726	-0.900656	0.816032691142217 .	39 x 4	7 q22	acetylcholinesterase (Cartwright blood group)
MYOM3	59	MYOM3	MYOM3	0.183673	0.373189	2.30123	-0.183673	0.128511	4.71877	1.3119868507161e-06 .	39 x 5	1 p36	myomesin 3
NEXN	60	NEXN	NEXN	0.09692	0.317392	2.30098	-0.09692	-0.116826	-4.28348	0.999990136940662 .	39 x 6	1 p31	nexilin F-actin binding protein
CFL2	61	CFL2	CFL2	0.275911	0.463332	2.28904	-0.275911	0.0535749	1.9537	0.02547352255749 .	39 x 6	14 q13	cofilin 2
SYNC	62	SYNC	SYNC	0.185664	0.388877	2.11692	-0.185664	-0.0541004	-1.97291	0.975643650121732 .	39 x 7	1 p35	syncoilin, intermediate filament protein
MEF2C	63	MEF2C	MEF2C	0.119076	0.311514	2.07815	-0.119076	0.0322097	1.1735	0.120402379812189 .	39 x 8	5 q14	myocyte enhancer factor 2C
HSPB2	64	HSPB2	HSPB2	0.149219	0.357889	2.04801	-0.149219	-0.0427378	-1.55769	0.940227376785441 .	39 x 6	11 q23	heat shock protein family B (small) member 2
AKAP6	65	AKAP6	AKAP6	0.129368	0.325329	1.95007	-0.129368	0.00495086	0.180284	0.428478422701644 .	40 x 5	14 q12	A-kinase anchoring protein 6
ERRFI1	66	ERRFI1	ERRFI1	0.568803	0.553041	1.9161	-0.568803	-0.216468	-8.07398	0.999999999999999 .	37 x 7	1 p36	ERBB receptor feedback inhibitor 1
COX7A1	67	COX7A1	COX7A1	0.179138	0.396876	1.9003	-0.179138	-0.116379	-4.26685	0.999989383125743 .	37 x 6	19 q13	cytochrome c oxidase subunit 7A1
SH3BGR	68	SH3BGR	SH3BGR	0.198414	0.381471	1.88103	-0.198414	0.190082	7.05024	1.43285383558123e-12 .	39 x 5	21 q22	SH3 domain binding glutamate rich protein
MAPK12	69	MAPK12	MAPK12	0.123514	0.318398	1.8224	-0.123514	-0.0165229	-0.60175	0.726278351398206 .	39 x 8	22 q13	mitogen-activated protein kinase 12
LIMCH1	70	LIMCH1	LIMCH1	0.169551	0.373499	1.77636	-0.169551	-0.0640969	-2.33885	0.990254515421768 .	40 x 7	4 p13	LIM and calponin homology domains 1
DTNA	71	DTNA	DTNA	0.17906	0.383099	1.76685	-0.17906	0.0294772	1.07386	0.141540910351182 .	40 x 7	18 q12	dystrobrevin alpha
PHKG1	72	PHKG1	PHKG1	0.183407	0.395093	1.60835	-0.183407	-0.122549	-4.49642	0.999996242813857 .	38 x 7	7 p11	phosphorylase kinase catalytic subunit gamma 1
PDLIM5	73	PDLIM5	PDLIM5	1.53531	0.498842	1.55574	-1.53531	0.0290966	1.05998	0.144673639575069 .	38 x 6	4 q22	PDZ and LIM domain 5
UGP2	74	UGP2	UGP2	1.35175	0.499498	1.3563	-1.35175	-0.0967998	-3.54152	0.999794196188541 .	37 x 8	2 p15	UDP-glucose pyrophosphorylase 2

## Sheet: F
	Rank	ID	Symbol	mean expression	SD	max delta e	min delta e	correlation	->t.score	->p.value	Metagene	Chromosome	Description
CXCL13	1	CXCL13	CXCL13	0.205329	0.570219	4.49515	-0.205329	-0.0751716	-2.74509	0.996934419576024 .	55 x 34	4 q21	C-X-C motif chemokine ligand 13
MMP9	2	MMP9	MMP9	0.527381	0.720075	4.10735	-0.527381	-0.168971	-6.24273	0.999999999711167 .	55 x 35	20 q13	matrix metallopeptidase 9
IGHM	3	IGHM		0.16601	0.486464	3.70519	-0.16601	-0.0609198	-2.22248	0.9867903773461 .	55 x 31	CHR_HSCHR14_3_CTG1 q32	immunoglobulin heavy constant mu
SPP1	4	SPP1	SPP1	0.200555	0.512281	3.38296	-0.200555	0.0250367	0.91198	0.180972535945236 .	55 x 31	4 q22	secreted phosphoprotein 1
TRBC1	5	TRBC1		0.472905	0.665198	3.35574	-0.472905	-0.0963926	-3.52649	0.999782265733715 .	55 x 35	CHR_HSCHR7_2_CTG6 q34	T cell receptor beta constant 1
LTB	6	LTB	LTB	0.403871	0.647068	3.3097	-0.403871	-0.0728457	-2.65969	0.996042240843898 .	55 x 35	CHR_HSCHR6_MHC_QBL_CTG1 p21	lymphotoxin beta
CD3D	7	CD3D	CD3D	0.430016	0.634071	3.23355	-0.430016	-0.0961744	-3.51843	0.99977560776807 .	55 x 35	11 q23	CD3d molecule
CCL22	8	CCL22	CCL22	0.123525	0.367812	3.17231	-0.123525	-0.0478974	-1.74615	0.959492075560092 .	55 x 31	16 q21	C-C motif chemokine ligand 22
CCL5	9	CCL5	CCL5	0.248193	0.521636	3.153	-0.248193	-0.0370162	-1.34884	0.911191350607194 .	55 x 35	CHR_HSCHR17_7_CTG4 q12	C-C motif chemokine ligand 5
PLEK	10	PLEK	PLEK	0.350913	0.590427	3.14559	-0.350913	-0.126163	-4.63114	0.999998003158258 .	55 x 36	2 p14	pleckstrin
SEPTIN1	11	SEPTIN1	SEPTIN1	0.279214	0.515549	3.05299	-0.279214	-0.0491882	-1.79332	0.963425395754392 .	55 x 35	16 p11	septin 1
CXCL9	12	CXCL9	CXCL9	0.0998023	0.358999	2.99124	-0.0998023	-0.00814657	-0.296661	0.616614238431345 .	54 x 31	4 q21	C-X-C motif chemokine ligand 9
SPOCK2	13	SPOCK2	SPOCK2	0.323852	0.546582	2.97198	-0.323852	-0.0248519	-0.905245	0.817249853742327 .	55 x 35	10 q22	SPARC (osteonectin), cwcv and kazal like domains proteoglycan 2
IL7R	14	IL7R	IL7R	0.340066	0.618904	2.95577	-0.340066	-0.0591629	-2.15816	0.984452648844191 .	55 x 35	5 p13	interleukin 7 receptor
WDFY4	15	WDFY4	WDFY4	0.362145	0.621486	2.93369	-0.362145	-0.1089	-3.98923	0.999965044968035 .	55 x 36	10 q11	WDFY family member 4
GIMAP5	16	GIMAP5	GIMAP5	0.390338	0.576572	2.9055	-0.390338	-0.0460712	-1.67943	0.953348209574356 .	54 x 38	7 q36	GTPase, IMAP family member 5
MARCO	17	MARCO	MARCO	0.262183	0.541514	2.87331	-0.262183	-0.166795	-6.16002	0.999999999518632 .	54 x 41	2 q14	macrophage receptor with collagenous structure
SELL	18	SELL	SELL	0.100635	0.324755	2.8438	-0.100635	-0.0752798	-2.74906	0.996971120600605 .	55 x 32	1 q24	selectin L
JAK3	19	JAK3	JAK3	0.42582	0.61131	2.83228	-0.42582	-0.0956171	-3.49786	0.999757738176035 .	55 x 36	19 p13	Janus kinase 3
ITGAX	20	ITGAX	ITGAX	0.322209	0.529452	2.81329	-0.322209	-0.028321	-1.0317	0.848799856512375 .	55 x 35	16 p11	integrin subunit alpha X
ARHGAP45	21	ARHGAP45		0.529189	0.625315	2.80302	-0.529189	-0.204993	-7.62664	0.999999999999977 .	55 x 36
TSPAN33	22	TSPAN33	TSPAN33	0.633089	0.536032	2.8009	-0.633089	-0.050399	-1.83758	0.966825873726037 .	55 x 37	7 q32	tetraspanin 33
KYNU	23	KYNU	KYNU	0.459649	0.655624	2.75923	-0.459649	-0.1782	-6.59459	0.999999999969287 .	55 x 35	2 q22	kynureninase
SKAP1	24	SKAP1	SKAP1	0.379141	0.593039	2.75635	-0.379141	-0.0726218	-2.65147	0.995945159677327 .	55 x 36	17 q21	src kinase associated phosphoprotein 1
GBP5	25	GBP5	GBP5	0.195581	0.413371	2.74886	-0.195581	-0.017213	-0.62689	0.734580465153049 .	55 x 34	1 p22	guanylate binding protein 5
CD52	26	CD52	CD52	0.365938	0.591301	2.7251	-0.365938	-0.070229	-2.56367	0.994766669134747 .	55 x 35	1 p36	CD52 molecule
TRAJ5	27	TRAJ5		0.187514	0.404773	2.70286	-0.187514	-0.0529284	-1.93005	0.973093395991815 .	55 x 34	14 q11	T cell receptor alpha joining 5
CD37	28	CD37	CD37	0.411361	0.602316	2.67968	-0.411361	-0.0346098	-1.26105	0.896242963606891 .	55 x 36	19 q13	CD37 molecule
TMC8	29	TMC8	TMC8	0.269037	0.492447	2.6754	-0.269037	-0.0328946	-1.19848	0.884528437001198 .	55 x 35	17 q25	transmembrane channel like 8
UBD	30	UBD	UBD	0.217426	0.492775	2.67295	-0.217426	-0.0555082	-2.02441	0.978436088653107 .	55 x 35	CHR_HSCHR6_MHC_QBL_CTG1 p22	ubiquitin D
LIMD2	31	LIMD2	LIMD2	0.470278	0.631702	2.66522	-0.470278	-0.109729	-4.01996	0.999969257459526 .	55 x 36	17 q23	LIM domain containing 2
ACAP1	32	ACAP1	ACAP1	0.428374	0.572403	2.66267	-0.428374	-0.0817356	-2.98633	0.998562377201362 .	55 x 35	17 p13	ArfGAP with coiled-coil, ankyrin repeat and PH domains 1
CCR7	33	CCR7	CCR7	0.110578	0.339315	2.66201	-0.110578	-0.0558375	-2.03646	0.979048671610872 .	55 x 33	17 q21	C-C motif chemokine receptor 7
TBC1D10C	34	TBC1D10C	TBC1D10C	0.249131	0.473249	2.64124	-0.249131	-0.0118977	-0.433278	0.667558327974899 .	55 x 35	11 q13	TBC1 domain family member 10C
LAMP3	35	LAMP3	LAMP3	0.407543	0.559426	2.58819	-0.407543	0.00606481	0.22085	0.412621747061354 .	55 x 34	3 q27	lysosomal associated membrane protein 3
PIM2	36	PIM2	PIM2	0.30451	0.50286	2.58586	-0.30451	-0.0229745	-0.836822	0.798578312292477 .	55 x 36	X p11	Pim-2 proto-oncogene, serine/threonine kinase
CXCR4	37	CXCR4	CXCR4	0.507951	0.585262	2.58309	-0.507951	-0.055495	-2.02393	0.9784111381767 .	55 x 35	2 q22	C-X-C motif chemokine receptor 4
GZMA	38	GZMA	GZMA	0.13113	0.33138	2.57692	-0.13113	-0.0168629	-0.614139	0.730385684690078 .	55 x 32	5 q11	granzyme A
S100B	39	S100B	S100B	0.320367	0.539693	2.57	-0.320367	-0.139178	-5.1179	0.999999822781784 .	55 x 37	21 q22	S100 calcium binding protein B
IFIH1	40	IFIH1	IFIH1	0.384125	0.503313	2.56031	-0.384125	0.0541433	1.97449	0.0242669113731411 .	53 x 32	2 q24	interferon induced with helicase C domain 1
ISG15	41	ISG15	ISG15	0.282536	0.469142	2.55068	-0.282536	0.00255032	0.0928683	0.4630110982082 .	52 x 36	1 p36	ISG15 ubiquitin like modifier
LGALS2	42	LGALS2	LGALS2	0.237769	0.501137	2.53482	-0.237769	-0.0863712	-3.15694	0.999184884373766 .	55 x 36	22 q13	galectin 2
HLA-DOA	43	HLA-DOA	HLA-DOA	0.307938	0.497686	2.52528	-0.307938	-0.00869631	-0.316682	0.624232640111475 .	55 x 36	CHR_HSCHR6_MHC_DBB_CTG1 p21	major histocompatibility complex, class II, DO alpha
TCF7	44	TCF7	TCF7	0.253005	0.449978	2.51958	-0.253005	0.0456445	1.66385	0.048189661975354 .	55 x 34	5 q31	transcription factor 7
TRAF1	45	TRAF1	TRAF1	0.32402	0.509287	2.50919	-0.32402	0.019668	0.716336	0.236955015665494 .	55 x 35	9 q33	TNF receptor associated factor 1
CD3G	46	CD3G	CD3G	0.203121	0.417595	2.50493	-0.203121	-0.0173529	-0.63199	0.736248914820725 .	55 x 34	11 q23	CD3g molecule
GPSM3	47	GPSM3	GPSM3	0.352224	0.544186	2.48099	-0.352224	-0.0727288	-2.6554	0.9959918333015 .	55 x 36	CHR_HSCHR6_MHC_SSTO_CTG1 p21	G protein signaling modulator 3
CLEC10A	48	CLEC10A	CLEC10A	0.295531	0.520168	2.47706	-0.295531	-0.10793	-3.95329	0.999959424394954 .	55 x 36	17 p13	C-type lectin domain containing 10A
CD6	49	CD6	CD6	0.240322	0.45927	2.46773	-0.240322	-0.00692624	-0.25222	0.599544974436911 .	55 x 34	11 q12	CD6 molecule
IL16	50	IL16	IL16	0.322351	0.538774	2.45024	-0.322351	-0.069617	-2.54122	0.994420078124803 .	55 x 36	15 q25	interleukin 16
IFI44	51	IFI44	IFI44	0.386168	0.550011	2.44705	-0.386168	-0.0586796	-2.14046	0.983750322665436 .	53 x 39	1 p31	interferon induced protein 44
CCDC88B	52	CCDC88B	CCDC88B	0.451806	0.574968	2.43857	-0.451806	-0.160974	-5.93923	0.999999998173392 .	55 x 35	11 q13	coiled-coil domain containing 88B
GMFG	53	GMFG	GMFG	0.395399	0.594349	2.43781	-0.395399	-0.102703	-3.75975	0.999911256548769 .	55 x 36	19 q13	glia maturation factor gamma
IRF4	54	IRF4	IRF4	0.133234	0.359075	2.43172	-0.133234	-0.104193	-3.81488	0.999928741105569 .	55 x 31	6 p25	interferon regulatory factor 4
LAG3	55	LAG3	LAG3	0.133889	0.34267	2.43106	-0.133889	0.00173242	0.0630849	0.474854183794641 .	55 x 32	12 p13	lymphocyte activating 3
IL2RG	56	IL2RG	IL2RG	0.341675	0.568837	2.43091	-0.341675	-0.0916052	-3.34982	0.999584320573548 .	55 x 35	X q13	interleukin 2 receptor subunit gamma
SNX20	57	SNX20	SNX20	0.280477	0.506669	2.42757	-0.280477	-0.0765811	-2.79686	0.997382618891309 .	55 x 35	16 q12	sorting nexin 20
LAT	58	LAT	LAT	0.29144	0.472608	2.41661	-0.29144	0.024624	0.896938	0.184957493638771 .	55 x 34	16 p11	linker for activation of T cells
IGSF6	59	IGSF6	IGSF6	0.300231	0.5057	2.40782	-0.300231	0.0104247	0.379629	0.352140900768151 .	55 x 36	16 p12	immunoglobulin superfamily member 6
OAS2	60	OAS2	OAS2	0.302763	0.487652	2.40529	-0.302763	-0.0224704	-0.818449	0.793376140900507 .	53 x 36	12 q24	2'-5'-oligoadenylate synthetase 2
ADAM19	61	ADAM19	ADAM19	0.246399	0.468553	2.39266	-0.246399	-0.0759142	-2.77236	0.997178493509024 .	55 x 35	5 q33	ADAM metallopeptidase domain 19
IRF8	62	IRF8	IRF8	0.380251	0.595009	2.39234	-0.380251	-0.0665445	-2.42855	0.992354303539594 .	55 x 36	16 q24	interferon regulatory factor 8
ZC3H12D	63	ZC3H12D	ZC3H12D	0.176877	0.390294	2.38807	-0.176877	-0.0830976	-3.03644	0.998779704685571 .	55 x 33	6 q25	zinc finger CCCH-type containing 12D
BIRC3	64	BIRC3	BIRC3	0.448142	0.617393	2.38507	-0.448142	-0.0845659	-3.09048	0.998980014689781 .	55 x 35	11 q22	baculoviral IAP repeat containing 3
MAP4K1	65	MAP4K1	MAP4K1	0.256966	0.462122	2.38209	-0.256966	-0.0476909	-1.73861	0.958831969507603 .	55 x 35	19 q13	mitogen-activated protein kinase kinase kinase kinase 1
RHOF	66	RHOF	RHOF	0.346547	0.534367	2.3615	-0.346547	0.0169846	0.61857	0.268153078452133 .	55 x 35	12 q24	ras homolog family member F, filopodia associated
ARHGAP9	67	ARHGAP9	ARHGAP9	0.350399	0.535144	2.35765	-0.350399	-0.0102259	-0.372388	0.64516830975776 .	55 x 36	12 q13	Rho GTPase activating protein 9
TRAJ29	68	TRAJ29		0.127564	0.337748	2.35734	-0.127564	-0.0316813	-1.15423	0.875693228733047 .	55 x 32	14 q11	T cell receptor alpha joining 29
TRBJ2-2	69	TRBJ2-2		0.132425	0.3583	2.35248	-0.132425	-0.0933061	-3.41256	0.999668527543354 .	55 x 33	CHR_HSCHR7_2_CTG6 q34	T cell receptor beta joining 2-2
TRAJ31	70	TRAJ31		0.134647	0.340687	2.35026	-0.134647	-0.0192534	-0.701227	0.758357873160486 .	55 x 32	14 q11	T cell receptor alpha joining 31
IL2RB	71	IL2RB	IL2RB	0.14466	0.359021	2.34025	-0.14466	-0.0370174	-1.34889	0.911198375548007 .	55 x 33	22 q12	interleukin 2 receptor subunit beta
TRAJ28	72	TRAJ28		0.14887	0.35226	2.33604	-0.14887	-0.0604396	-2.2049	0.98618374598445 .	55 x 32	14 q11	T cell receptor alpha joining 28
TNFRSF6B	73	TNFRSF6B	TNFRSF6B	0.557698	0.55376	2.33267	-0.557698	-0.114136	-4.18351	0.999984704433793 .	55 x 38	20 q13	TNF receptor superfamily member 6b
GREM1	74	GREM1	GREM1	0.232601	0.469798	2.33235	-0.232601	-0.104978	-3.84393	0.999936592559522 .	54 x 41	15 q13	gremlin 1, DAN family BMP antagonist
CD3E	75	CD3E	CD3E	0.233211	0.465728	2.33174	-0.233211	-0.0614288	-2.24112	0.98740833674601 .	55 x 35	11 q23	CD3e molecule
ATP2A3	76	ATP2A3	ATP2A3	0.31133	0.504792	2.32773	-0.31133	-0.00111464	-0.0405889	0.516185113388268 .	55 x 35	17 p13	ATPase sarcoplasmic/endoplasmic reticulum Ca2+ transporting 3
HCLS1	77	HCLS1	HCLS1	0.448497	0.595375	2.32409	-0.448497	-0.0801747	-2.92893	0.998270288872144 .	55 x 36	3 q13	hematopoietic cell-specific Lyn substrate 1
ARID5A	78	ARID5A	ARID5A	0.316107	0.496683	2.32295	-0.316107	-0.0128927	-0.469518	0.680611799883767 .	54 x 38	2 q11	AT-rich interaction domain 5A
MX2	79	MX2	MX2	0.251814	0.456298	2.31314	-0.251814	-0.0562703	-2.05229	0.979831517967604 .	55 x 38	21 q22	MX dynamin like GTPase 2
LCK	80	LCK	LCK	0.181692	0.404122	2.30321	-0.181692	-0.0460962	-1.68035	0.953437234291703 .	55 x 34	1 p35	LCK proto-oncogene, Src family tyrosine kinase
TRAJ22	81	TRAJ22		0.184021	0.396241	2.30089	-0.184021	-0.00117802	-0.0428968	0.517104882203868 .	55 x 34	14 q11	T cell receptor alpha joining 22
ADA2	82	ADA2	ADA2	0.472242	0.597586	2.30035	-0.472242	-0.136323	-5.01089	0.999999692531164 .	55 x 36	22 q11	adenosine deaminase 2
TRAF3IP3	83	TRAF3IP3	TRAF3IP3	0.193934	0.417835	2.29097	-0.193934	-0.0502966	-1.83383	0.966548735331356 .	55 x 34	1 q32	TRAF3 interacting protein 3
ANKRD44	84	ANKRD44	ANKRD44	0.276707	0.471915	2.28824	-0.276707	-0.0498294	-1.81676	0.965260115051065 .	55 x 35	2 q33	ankyrin repeat domain 44
RHOH	85	RHOH	RHOH	0.114016	0.315773	2.28388	-0.114016	-0.0261117	-0.951162	0.829152189449557 .	55 x 31	4 p14	ras homolog family member H
DOCK8	86	DOCK8	DOCK8	0.357192	0.537334	2.28186	-0.357192	0.0203078	0.739646	0.229822740984273 .	55 x 36	9 p24	dedicator of cytokinesis 8
RGS1	87	RGS1	RGS1	0.118735	0.314461	2.27916	-0.118735	0.0146506	0.533547	0.296872225672352 .	55 x 31	1 q31	regulator of G protein signaling 1
SEL1L3	88	SEL1L3	SEL1L3	0.554454	0.578604	2.27876	-0.554454	-0.0640551	-2.33732	0.990214703493894 .	55 x 31	4 p15	SEL1L family member 3
RASSF2	89	RASSF2	RASSF2	0.207007	0.407785	2.2779	-0.207007	-0.0606154	-2.21133	0.986408515619298 .	55 x 35	20 p13	Ras association domain family member 2
LAIR1	90	LAIR1	LAIR1	0.361531	0.565168	2.27753	-0.361531	-0.132907	-4.88303	0.999999414179907 .	55 x 37	CHR_HSCHR19_4_CTG3_1 q13	leukocyte associated immunoglobulin like receptor 1
TRAJ34	91	TRAJ34		0.129676	0.341276	2.26822	-0.129676	-0.0291612	-1.06233	0.855861324311601 .	55 x 32	14 q11	T cell receptor alpha joining 34
DNASE1L3	92	DNASE1L3	DNASE1L3	0.377426	0.544904	2.26163	-0.377426	-0.0205104	-0.747029	0.772410707166685 .	52 x 35	3 p14	deoxyribonuclease 1 like 3
VCAM1	93	VCAM1	VCAM1	0.230282	0.452877	2.25462	-0.230282	-0.133856	-4.91855	0.999999509505165 .	55 x 39	1 p21	vascular cell adhesion molecule 1
CD27	94	CD27	CD27	0.143402	0.371098	2.25449	-0.143402	-0.0715818	-2.6133	0.995465684131598 .	55 x 33	12 p13	CD27 molecule
ARHGAP15	95	ARHGAP15	ARHGAP15	0.148356	0.358429	2.24954	-0.148356	-0.0108183	-0.393964	0.653164449763149 .	55 x 33	2 q22	Rho GTPase activating protein 15
TRAJ10	96	TRAJ10		0.14944	0.356664	2.24846	-0.14944	-0.0170366	-0.620465	0.732470751697164 .	55 x 32	14 q11	T cell receptor alpha joining 10
SECTM1	97	SECTM1	SECTM1	0.240669	0.442063	2.24424	-0.240669	-0.121638	-4.46251	0.999995606504502 .	55 x 40	17 q25	secreted and transmembrane 1
FLT3LG	98	FLT3LG	FLT3LG	0.468795	0.590057	2.23925	-0.468795	-0.127105	-4.66629	0.99999831132904 .	55 x 38	19 q13	fms related tyrosine kinase 3 ligand
TRAJ7	99	TRAJ7		0.159358	0.365969	2.23854	-0.159358	0.0270583	0.985668	0.162237915762442 .	55 x 32	14 q11	T cell receptor alpha joining 7
RIPOR2	100	RIPOR2	RIPOR2	0.164256	0.376687	2.23364	-0.164256	-0.0313481	-1.14208	0.873186563399325 .	55 x 34	6 p22	RHO family interacting cell polarization regulator 2
TRAJ23	101	TRAJ23		0.251431	0.464483	2.23348	-0.251431	0.0040576	0.147756	0.441278945071096 .	55 x 34	14 q11	T cell receptor alpha joining 23
FLI1	102	FLI1	FLI1	0.407318	0.577533	2.23174	-0.407318	-0.0507717	-1.8512	0.967818629088821 .	54 x 39	11 q24	Fli-1 proto-oncogene, ETS transcription factor
PLXDC1	103	PLXDC1	PLXDC1	0.408394	0.546585	2.23066	-0.408394	-0.0040357	-0.146958	0.558406418794503 .	53 x 39	17 q12	plexin domain containing 1
FCMR	104	FCMR	FCMR	0.177086	0.371058	2.22081	-0.177086	0.0734437	2.68164	0.0037085564231496 .	54 x 32	1 q32	Fc fragment of IgM receptor
APOBR	105	APOBR	APOBR	0.266338	0.449478	2.21857	-0.266338	-0.00473632	-0.172472	0.568453454312015 .	53 x 35	16 p12	apolipoprotein B receptor
RASAL3	106	RASAL3	RASAL3	0.184156	0.387061	2.21374	-0.184156	-0.00252677	-0.0920106	0.536648259723003 .	55 x 34	19 p13	RAS protein activator like 3
TNFRSF1B	107	TNFRSF1B	TNFRSF1B	0.428393	0.584976	2.21066	-0.428393	-0.0858093	-3.13625	0.99912557841177 .	55 x 36	1 p36	TNF receptor superfamily member 1B
DOCK2	108	DOCK2	DOCK2	0.357437	0.537675	2.20751	-0.357437	-0.0485255	-1.76911	0.961446913232539 .	55 x 36	5 q35	dedicator of cytokinesis 2
CD40	109	CD40	CD40	0.360372	0.527637	2.20458	-0.360372	-0.0370515	-1.35013	0.91139753517104 .	55 x 36	20 q13	CD40 molecule
FMNL1	110	FMNL1	FMNL1	0.434493	0.580702	2.20456	-0.434493	-0.0572154	-2.08688	0.981455050030706 .	55 x 36	17 q21	formin like 1
PTPN7	111	PTPN7	PTPN7	0.195697	0.405699	2.2022	-0.195697	-0.0309579	-1.12785	0.870206736899872 .	55 x 34	1 q32	protein tyrosine phosphatase non-receptor type 7
HELZ2	112	HELZ2	HELZ2	0.364866	0.502413	2.20008	-0.364866	-0.0453699	-1.65382	0.95079911421053 .	51 x 33	20 q13	helicase with zinc finger 2
TAGAP	113	TAGAP	TAGAP	0.201195	0.40785	2.1967	-0.201195	-0.0217193	-0.791081	0.785480890321084 .	55 x 35	6 q25	T cell activation RhoGTPase activating protein
INPP5D	114	INPP5D	INPP5D	0.370551	0.524811	2.1944	-0.370551	0.0292503	1.06559	0.143402538116979 .	55 x 35	2 q37	inositol polyphosphate-5-phosphatase D
LPXN	115	LPXN	LPXN	0.290617	0.479109	2.19429	-0.290617	0.0124313	0.45271	0.325415703203115 .	55 x 35	11 q12	leupaxin
TRBJ1-6	116	TRBJ1-6		0.11371	0.313606	2.18887	-0.11371	-0.0410276	-1.49525	0.932456529686253 .	55 x 31	CHR_HSCHR7_2_CTG6 q34	T cell receptor beta joining 1-6
CD5	117	CD5	CD5	0.122217	0.325281	2.18037	-0.122217	-0.00754208	-0.274647	0.608185023188176 .	55 x 32	11 q12	CD5 molecule
GPR132	118	GPR132	GPR132	0.125336	0.324597	2.17725	-0.125336	-0.077012	-2.81269	0.99750732010736 .	55 x 32	14 q32	G protein-coupled receptor 132
SASH3	119	SASH3	SASH3	0.221949	0.446435	2.17595	-0.221949	-0.0734201	-2.68077	0.996281863008385 .	55 x 35	X q26	SAM and SH3 domain containing 3
MYO1G	120	MYO1G	MYO1G	0.390269	0.580419	2.17468	-0.390269	-0.08537	-3.12008	0.999076487116259 .	55 x 35	7 p13	myosin IG
PGGHG	121	PGGHG	PGGHG	0.391761	0.569309	2.17319	-0.391761	-0.105271	-3.85477	0.999939307640046 .	55 x 38	11 p15	protein-glucosylgalactosylhydroxylysine glucosidase
CTLA4	122	CTLA4	CTLA4	0.13049	0.345991	2.1721	-0.13049	-0.0381205	-1.38914	0.917488165911874 .	55 x 33	2 q33	cytotoxic T-lymphocyte associated protein 4
P2RY13	123	P2RY13	P2RY13	0.137551	0.326465	2.16503	-0.137551	0.0361086	1.31573	0.0942467391958036 .	54 x 31	3 q25	purinergic receptor P2Y13
RENBP	124	RENBP	RENBP	0.236503	0.441798	2.16139	-0.236503	-0.0684288	-2.49764	0.993688648906203 .	55 x 38	X q28	renin binding protein
LGI2	125	LGI2	LGI2	0.143896	0.348511	2.15869	-0.143896	-0.0495464	-1.80641	0.964459864467399 .	51 x 33	4 p15	leucine rich repeat LGI family member 2
EPB41L3	126	EPB41L3	EPB41L3	0.3265	0.510439	2.15841	-0.3265	-0.0880177	-3.21759	0.999338011286005 .	54 x 39	18 p11	erythrocyte membrane protein band 4.1 like 3
THEMIS2	127	THEMIS2	THEMIS2	0.330674	0.524472	2.15423	-0.330674	-0.0342446	-1.24772	0.89382382752568 .	55 x 37	1 p35	thymocyte selection associated family member 2
SIGLEC1	128	SIGLEC1	SIGLEC1	0.248716	0.470155	2.14918	-0.248716	-0.113919	-4.17545	0.999984160095033 .	54 x 40	20 p13	sialic acid binding Ig like lectin 1
PLAU	129	PLAU	PLAU	0.417461	0.525175	2.14749	-0.417461	-0.0414097	-1.5092	0.934256815514472 .	55 x 40	10 q22	plasminogen activator, urokinase
FYB1	130	FYB1	FYB1	0.849603	0.616112	2.14613	-0.849603	0.0832716	3.04284	0.00119480849171061 .	55 x 38	5 p13	FYN binding protein 1
GBP1	131	GBP1	GBP1	0.421018	0.529516	2.14393	-0.421018	0.0691493	2.52406	0.0058583599630464 .	53 x 34	1 p22	guanylate binding protein 1
LRRC15	132	LRRC15	LRRC15	0.341899	0.554218	2.14301	-0.341899	-0.053562	-1.95323	0.974498533669208 .	53 x 39	3 q29	leucine rich repeat containing 15
CCR4	133	CCR4	CCR4	0.161985	0.385881	2.1406	-0.161985	-0.0136851	-0.49838	0.690850664691662 .	55 x 34	3 p22	C-C motif chemokine receptor 4
TNFRSF14	134	TNFRSF14	TNFRSF14	0.424364	0.540314	2.14059	-0.424364	-0.0489283	-1.78383	0.962659755287643 .	55 x 39	1 p36	TNF receptor superfamily member 14
HAVCR2	135	HAVCR2	HAVCR2	0.163372	0.348527	2.13921	-0.163372	-0.00880483	-0.320634	0.625730861155882 .	51 x 33	5 q33	hepatitis A virus cellular receptor 2
SERPINB9	136	SERPINB9	SERPINB9	0.430535	0.551194	2.13441	-0.430535	-0.0455757	-1.66133	0.951558566414655 .	55 x 34	6 p25	serpin family B member 9
CYTH4	137	CYTH4	CYTH4	0.352368	0.542146	2.13254	-0.352368	-0.0792888	-2.89636	0.998081450050992 .	55 x 37	22 q13	cytohesin 4
CASP8	138	CASP8	CASP8	0.433209	0.527012	2.13174	-0.433209	0.047102	1.71709	0.0430979786842826 .	55 x 35	2 q33	caspase 8
SLC15A3	139	SLC15A3	SLC15A3	0.353449	0.525962	2.13146	-0.353449	-0.0257507	-0.938004	0.825793464577465 .	55 x 37	11 q12	solute carrier family 15 member 3
TRAJ16	140	TRAJ16		0.171248	0.383612	2.13134	-0.171248	-0.0435641	-1.58786	0.943722323107137 .	55 x 34	14 q11	T cell receptor alpha joining 16
TRAJ17	141	TRAJ17		0.171935	0.38648	2.13065	-0.171935	-0.0409485	-1.49236	0.932079073016539 .	55 x 33	14 q11	T cell receptor alpha joining 17
MBP	142	MBP	MBP	0.434692	0.512453	2.13026	-0.434692	-0.0702137	-2.56311	0.994758223514619 .	55 x 33	18 q23	myelin basic protein
RASGRP2	143	RASGRP2	RASGRP2	0.174062	0.391087	2.12852	-0.174062	-0.00919854	-0.334972	0.631150522052647 .	55 x 33	11 q13	RAS guanyl releasing protein 2
JAML	144	JAML	JAML	0.357074	0.553304	2.12783	-0.357074	-0.0326937	-1.19115	0.883096668732706 .	55 x 36	11 q23	junction adhesion molecule like
LCP2	145	LCP2	LCP2	0.271079	0.469232	2.12682	-0.271079	-0.00711382	-0.259051	0.602182077434842 .	55 x 36	5 q35	lymphocyte cytosolic protein 2
ATM	146	ATM	ATM	0.44117	0.543772	2.12378	-0.44117	0.0172868	0.62958	0.264538801881542 .	53 x 37	11 q22	ATM serine/threonine kinase
TRAJ18	147	TRAJ18		0.183221	0.395373	2.11936	-0.183221	-0.0533	-1.94364	0.973925069839177 .	55 x 34	14 q11	T cell receptor alpha joining 18
ZAP70	148	ZAP70	ZAP70	0.183852	0.40899	2.11873	-0.183852	-0.0488753	-1.78189	0.962502025309317 .	55 x 34	2 q11	zeta chain of T cell receptor associated protein kinase 70
SELPLG	149	SELPLG	SELPLG	0.36826	0.566012	2.11665	-0.36826	-0.0759565	-2.77392	0.997191861903516 .	55 x 36	12 q24	selectin P ligand
ARHGAP4	150	ARHGAP4	ARHGAP4	0.370909	0.535824	2.114	-0.370909	-0.0331542	-1.20795	0.88635902580208 .	55 x 37	X q28	Rho GTPase activating protein 4
HCK	151	HCK	HCK	0.189188	0.386419	2.1134	-0.189188	-0.0176062	-0.641216	0.739253297856082 .	52 x 34	20 q11	HCK proto-oncogene, Src family tyrosine kinase
CD96	152	CD96	CD96	0.190839	0.403065	2.11175	-0.190839	0.0212104	0.772535	0.219967519928063 .	55 x 34	3 q13	CD96 molecule
ITGAM	153	ITGAM	ITGAM	0.192712	0.386424	2.10987	-0.192712	-0.0178473	-0.649999	0.742097211455258 .	51 x 36	16 p11	integrin subunit alpha M
SOCS1	154	SOCS1	SOCS1	0.47718	0.561525	2.08777	-0.47718	-0.115411	-4.23087	0.999987560796225 .	55 x 36	16 p13	suppressor of cytokine signaling 1
ADAMDEC1	155	ADAMDEC1	ADAMDEC1	0.109477	0.319571	2.08775	-0.109477	-0.0469579	-1.71183	0.95641880414256 .	55 x 33	8 p21	ADAM like decysin 1
HIP1	156	HIP1	HIP1	0.311547	0.476625	2.08635	-0.311547	-0.0739589	-2.70056	0.996494754828065 .	55 x 40	7 q11	huntingtin interacting protein 1
APOL1	157	APOL1	APOL1	0.401898	0.583047	2.08301	-0.401898	-0.171436	-6.33651	0.999999999839346 .	55 x 38	22 q12	apolipoprotein L1
LILRB2	158	LILRB2	LILRB2	0.320497	0.530351	2.0774	-0.320497	-0.0323498	-1.17861	0.880617646725302 .	55 x 36	CHR_HSCHR19_4_CTG3_1 q13	leukocyte immunoglobulin like receptor B2
TIGIT	159	TIGIT	TIGIT	0.120906	0.318912	2.07632	-0.120906	-0.032531	-1.18522	0.881928529063988 .	55 x 32	3 q13	T cell immunoreceptor with Ig and ITIM domains
PITPNC1	160	PITPNC1	PITPNC1	0.321642	0.484489	2.07625	-0.321642	0.0345068	1.25729	0.104435198889949 .	53 x 38	17 q24	phosphatidylinositol transfer protein cytoplasmic 1
ST6GAL1	161	ST6GAL1	ST6GAL1	0.498182	0.572689	2.06677	-0.498182	-0.103943	-3.80563	0.999926055068607 .	55 x 38	3 q27	ST6 beta-galactoside alpha-2,6-sialyltransferase 1
KCNAB2	162	KCNAB2	KCNAB2	0.33229	0.514814	2.0656	-0.33229	-0.0420501	-1.53258	0.93719118426573 .	55 x 36	1 p36	potassium voltage-gated channel subfamily A regulatory beta subunit 2
ST3GAL4	163	ST3GAL4	ST3GAL4	0.334815	0.506797	2.06308	-0.334815	-0.0228512	-0.832326	0.797312470548532 .	52 x 39	11 q24	ST3 beta-galactoside alpha-2,3-sialyltransferase 4
TNF	164	TNF	TNF	0.240016	0.453666	2.06257	-0.240016	-0.0500578	-1.82511	0.965895090339693 .	55 x 33	CHR_HSCHR6_MHC_QBL_CTG1 p21	tumor necrosis factor
TIFAB	165	TIFAB	TIFAB	0.139047	0.346429	2.05818	-0.139047	-0.0444755	-1.62115	0.947388075848019 .	55 x 34	5 q31	TIFA inhibitor
CYTIP	166	CYTIP	CYTIP	0.250225	0.464671	2.05236	-0.250225	-0.0453609	-1.65349	0.95076578650627 .	55 x 35	2 q24	cytohesin 1 interacting protein
TNFAIP8	167	TNFAIP8	TNFAIP8	0.587299	0.528889	2.05176	-0.587299	-0.161317	-5.95218	0.999999998308869 .	55 x 33	5 q23	TNF alpha induced protein 8
RELT	168	RELT	RELT	0.347009	0.489459	2.05089	-0.347009	-0.0413809	-1.50815	0.934122356839966 .	54 x 33	11 q13	RELT TNF receptor
ARHGEF2	169	ARHGEF2	ARHGEF2	0.51797	0.557579	2.04698	-0.51797	-0.133255	-4.89606	0.999999451065843 .	55 x 38	1 q22	Rho/Rac guanine nucleotide exchange factor 2
ARHGEF6	170	ARHGEF6	ARHGEF6	0.355215	0.530982	2.04268	-0.355215	-0.0913763	-3.34138	0.999571585963345 .	55 x 38	X q26	Rac/Cdc42 guanine nucleotide exchange factor 6
ENPP2	171	ENPP2	ENPP2	0.263258	0.476734	2.03933	-0.263258	-0.0978904	-3.58181	0.999823217659785 .	54 x 40	8 q24	ectonucleotide pyrophosphatase/phosphodiesterase 2
SDK1	172	SDK1	SDK1	0.266315	0.462391	2.03627	-0.266315	-0.0350764	-1.27807	0.899275585699483 .	54 x 35	7 p22	sidekick cell adhesion molecule 1
GSR	173	GSR	GSR	0.266783	0.45026	2.0358	-0.266783	-0.0497465	-1.81373	0.965027262125283 .	51 x 35	8 p12	glutathione-disulfide reductase
CST7	174	CST7	CST7	0.162177	0.371558	2.03505	-0.162177	-0.0892578	-3.26328	0.999435324642435 .	55 x 34	20 p11	cystatin F
APBB1IP	175	APBB1IP	APBB1IP	0.269402	0.471338	2.03318	-0.269402	-0.0822398	-3.00488	0.99864664326947 .	55 x 36	10 p12	amyloid beta precursor protein binding family B member 1 interacting protein
IKZF3	176	IKZF3	IKZF3	0.164713	0.371106	2.03251	-0.164713	-0.0226449	-0.824808	0.795185478224877 .	55 x 34	17 q21	IKAROS family zinc finger 3
TRAJ39	177	TRAJ39		0.165352	0.377113	2.03187	-0.165352	-0.0323108	-1.17719	0.880334615324737 .	55 x 32	14 q11	T cell receptor alpha joining 39
HSD17B11	178	HSD17B11	HSD17B11	0.366485	0.538416	2.03141	-0.366485	-0.122014	-4.47652	0.999995880934485 .	53 x 40	4 q22	hydroxysteroid 17-beta dehydrogenase 11
SLA	179	SLA	SLA	0.271889	0.483408	2.0307	-0.271889	0.00692857	0.252305	0.40042219570208 .	55 x 35	8 q24	Src like adaptor
BCL2L11	180	BCL2L11	BCL2L11	0.272458	0.432996	2.03013	-0.272458	0.12024	4.41046	5.57488930241767e-06 .	53 x 32	2 q13	BCL2 like 11
GLIPR1	181	GLIPR1	GLIPR1	0.367873	0.533619	2.03002	-0.367873	-0.0255125	-0.929321	0.823554116223095 .	55 x 36	12 q21	GLI pathogenesis related 1
PAQR8	182	PAQR8	PAQR8	0.167793	0.36069	2.02943	-0.167793	-0.0305294	-1.11223	0.866878719772934 .	53 x 32	6 p12	progestin and adipoQ receptor family member 8
DOK2	183	DOK2	DOK2	0.279736	0.483048	2.02285	-0.279736	-0.0623889	-2.27628	0.988505965809402 .	55 x 37	8 p21	docking protein 2
C2	184	C2	C2	0.174872	0.390756	2.02235	-0.174872	-0.102146	-3.73913	0.999903736761718 .	54 x 40	CHR_HSCHR6_MHC_MANN_CTG1 p21	complement C2
LST1	185	LST1	LST1	0.376908	0.545482	2.02099	-0.376908	-0.0615152	-2.24428	0.987510640365953 .	55 x 36	CHR_HSCHR6_MHC_QBL_CTG1 p21	leukocyte specific transcript 1
EVI2B	186	EVI2B	EVI2B	0.176778	0.38193	2.02045	-0.176778	-0.0557128	-2.0319	0.9788184733221 .	55 x 36	17 q11	ecotropic viral integration site 2B
F2R	187	F2R	F2R	0.377854	0.519183	2.02004	-0.377854	0.0264017	0.961734	0.168179177070504 .	51 x 37	5 q13	coagulation factor II thrombin receptor
FCGR3A	188	FCGR3A	FCGR3A	0.378712	0.546567	2.01918	-0.378712	-0.0185825	-0.676786	0.750670006187734 .	55 x 38	1 q23	Fc fragment of IgG receptor IIIa
MARCH1	189	MARCH1		0.178846	0.371421	2.01838	-0.178846	0.0243021	0.885204	0.188103642480945 .	52 x 32
GIMAP1	190	GIMAP1	GIMAP1	0.284924	0.485638	2.01766	-0.284924	-0.0421113	-1.53481	0.937465984420653 .	53 x 39	7 q36	GTPase, IMAP family member 1
GPR68	191	GPR68	GPR68	0.287433	0.473634	2.01515	-0.287433	-0.0543157	-1.98079	0.97608945383759 .	55 x 33	14 q32	G protein-coupled receptor 68
SNX10	192	SNX10	SNX10	0.182289	0.366099	2.01494	-0.182289	0.0261782	0.953588	0.170232947754567 .	53 x 32	7 p15	sorting nexin 10
MNDA	193	MNDA	MNDA	0.288738	0.463799	2.01385	-0.288738	0.0655101	2.39064	0.0084789641185985 .	53 x 35	1 q23	myeloid cell nuclear differentiation antigen
IL4I1	194	IL4I1	IL4I1	0.184051	0.401995	2.01317	-0.184051	-0.00429558	-0.156422	0.562137919365065 .	55 x 34	19 q13	interleukin 4 induced 1
MFNG	195	MFNG	MFNG	0.294627	0.490785	2.00796	-0.294627	-0.0243898	-0.888403	0.812757473321167 .	55 x 36	22 q13	MFNG O-fucosylpeptide 3-beta-N-acetylglucosaminyltransferase
ISG20	196	ISG20	ISG20	0.299808	0.475418	2.00278	-0.299808	-0.0967723	-3.54051	0.99979341192448 .	55 x 32	15 q26	interferon stimulated exonuclease gene 20
RCSD1	197	RCSD1	RCSD1	0.195552	0.399137	2.00167	-0.195552	-0.00586057	-0.213412	0.584480796434076 .	55 x 33	1 q24	RCSD domain containing 1
RGS14	198	RGS14	RGS14	0.202558	0.398262	1.99467	-0.202558	-0.0547069	-1.9951	0.976881845501817 .	55 x 32	5 q35	regulator of G protein signaling 14
CDH11	199	CDH11	CDH11	0.405163	0.572853	1.99273	-0.405163	-0.118091	-4.3305	0.999992001554026 .	53 x 40	16 q21	cadherin 11
LRRK1	200	LRRK1	LRRK1	0.312733	0.465043	1.98985	-0.312733	-0.042557	-1.55109	0.939440192589001 .	51 x 34	15 q26	leucine rich repeat kinase 1
IL27RA	201	IL27RA	IL27RA	0.314646	0.489505	1.98794	-0.314646	-0.0198015	-0.7212	0.764543228013551 .	55 x 35	19 p13	interleukin 27 receptor subunit alpha
FAM20A	202	FAM20A	FAM20A	0.316155	0.526421	1.98643	-0.316155	-0.136109	-5.00288	0.999999679721905 .	55 x 38	17 q24	FAM20A golgi associated secretory pathway pseudokinase
CPXM1	203	CPXM1	CPXM1	0.211715	0.423437	1.98551	-0.211715	-0.0729614	-2.66394	0.996091606642146 .	54 x 39	20 p13	carboxypeptidase X, M14 family member 1
TRAF5	204	TRAF5	TRAF5	0.322663	0.486176	1.97992	-0.322663	0.0132581	0.482826	0.314649670469444 .	54 x 38	1 q32	TNF receptor associated factor 5
RAB8B	205	RAB8B	RAB8B	0.217518	0.398656	1.97971	-0.217518	-0.0253864	-0.924726	0.822361601317033 .	54 x 32	15 q22	RAB8B, member RAS oncogene family
SLC20A1	206	SLC20A1	SLC20A1	0.421354	0.523288	1.97654	-0.421354	0.0434933	1.58528	0.0565708809119103 .	54 x 36	2 q14	solute carrier family 20 member 1
EPSTI1	207	EPSTI1	EPSTI1	0.222689	0.431782	1.97454	-0.222689	-0.0610685	-2.22792	0.986973617797244 .	55 x 37	13 q14	epithelial stromal interaction 1
SLAMF8	208	SLAMF8	SLAMF8	0.224549	0.439396	1.97268	-0.224549	-0.0207892	-0.757189	0.775464487165076 .	55 x 36	1 q23	SLAM family member 8
CSF2RA	209	CSF2RA	CSF2RA	0.226724	0.434139	1.9705	-0.226724	-0.0474584	-1.73011	0.958078613561928 .	55 x 34	X p22	colony stimulating factor 2 receptor alpha subunit
AFAP1	210	AFAP1	AFAP1	0.427709	0.516296	1.97019	-0.427709	-0.0058632	-0.213508	0.584518224181568 .	52 x 37	4 p16	actin filament associated protein 1
ATP8B2	211	ATP8B2	ATP8B2	0.333652	0.515328	1.96893	-0.333652	-0.127984	-4.69908	0.999998557276148 .	54 x 41	1 q21	ATPase phospholipid transporting 8B2
IL6R	212	IL6R	IL6R	0.430071	0.578485	1.96782	-0.430071	-0.180743	-6.69184	0.999999999983786 .	55 x 35	1 q21	interleukin 6 receptor
TRPV2	213	TRPV2	TRPV2	0.338715	0.523002	1.96387	-0.338715	-0.029866	-1.08804	0.861611534905698 .	55 x 36	17 p11	transient receptor potential cation channel subfamily V member 2
GNG2	214	GNG2	GNG2	0.340652	0.520184	1.96193	-0.340652	-0.105473	-3.86227	0.999941121303295 .	55 x 39	14 q22	G protein subunit gamma 2
GRAP2	215	GRAP2	GRAP2	0.24042	0.444237	1.9568	-0.24042	-0.000306785	-0.0111714	0.504455800487847 .	55 x 34	22 q13	GRB2 related adaptor protein 2
CARD11	216	CARD11	CARD11	0.123517	0.32873	1.95592	-0.123517	-0.0227752	-0.829558	0.796531114669852 .	55 x 32	7 p22	caspase recruitment domain family member 11
TRIM21	217	TRIM21	TRIM21	0.347427	0.491724	1.95516	-0.347427	0.0537294	1.95935	0.0251406372207922 .	51 x 36	11 p15	tripartite motif containing 21
RILPL2	218	RILPL2	RILPL2	0.347551	0.506475	1.95503	-0.347551	0.00236374	0.0860741	0.465710261599138 .	53 x 38	12 q24	Rab interacting lysosomal protein like 2
NCKAP1L	219	NCKAP1L	NCKAP1L	0.348205	0.542201	1.95438	-0.348205	-0.0809978	-2.9592	0.998430443423195 .	55 x 36	12 q13	NCK associated protein 1 like
RAB32	220	RAB32	RAB32	0.349368	0.504995	1.95322	-0.349368	0.0527632	1.92401	0.0272834120175585 .	53 x 37	6 q24	RAB32, member RAS oncogene family
RUNX3	221	RUNX3	RUNX3	0.247603	0.446786	1.94962	-0.247603	-0.0396242	-1.44402	0.925515094473892 .	55 x 34	1 p36	RUNX family transcription factor 3
NAIP	222	NAIP	NAIP	0.353018	0.54025	1.94957	-0.353018	-0.0271203	-0.987929	0.838316115588341 .	55 x 38	CHR_HSCHR5_1_CTG1_1 q13	NLR family apoptosis inhibitory protein
CNTRL	223	CNTRL	CNTRL	0.360306	0.491642	1.94228	-0.360306	0.0776033	2.83442	0.00233028841989813 .	53 x 35	9 q33	centriolin
PLCB2	224	PLCB2	PLCB2	0.255036	0.452483	1.94219	-0.255036	-0.067336	-2.45757	0.992942319159023 .	55 x 36	15 q15	phospholipase C beta 2
LYN	225	LYN	LYN	0.255576	0.435501	1.94165	-0.255576	-0.0472095	-1.72102	0.957259744709523 .	53 x 34	8 q12	LYN proto-oncogene, Src family tyrosine kinase
CTSO	226	CTSO	CTSO	0.456311	0.557314	1.94158	-0.456311	-0.051369	-1.87304	0.969358459109686 .	54 x 41	CHR_HSCHR4_1_CTG12 q32	cathepsin O
ITM2C	227	ITM2C	ITM2C	0.256648	0.461495	1.94058	-0.256648	-0.0873618	-3.19343	0.999280501240478 .	55 x 40	2 q37	integral membrane protein 2C
GLIPR2	228	GLIPR2	GLIPR2	0.362794	0.546694	1.93979	-0.362794	-0.116253	-4.26215	0.999989160839157 .	55 x 38	9 p13	GLI pathogenesis related 2
ARHGAP30	229	ARHGAP30	ARHGAP30	0.363112	0.517815	1.93947	-0.363112	-0.112155	-4.10997	0.999979000696457 .	55 x 34	1 q23	Rho GTPase activating protein 30
IGFLR1	230	IGFLR1	IGFLR1	0.259024	0.444106	1.9382	-0.259024	0.00892062	0.324851	0.372672536582115 .	55 x 34	19 q13	IGF like family receptor 1
RFTN1	231	RFTN1	RFTN1	0.365595	0.529373	1.93699	-0.365595	-0.0648569	-2.3667	0.990954733785654 .	54 x 39	3 p24	raftlin, lipid raft linker 1
TNFAIP8L2	232	TNFAIP8L2	TNFAIP8L2	0.145084	0.337612	1.93436	-0.145084	-0.00546398	-0.19897	0.578841599063431 .	52 x 33	1 q21	TNF alpha induced protein 8 like 2
PSTPIP1	233	PSTPIP1	PSTPIP1	0.264216	0.474643	1.93301	-0.264216	-0.0692216	-2.52672	0.99418549504665 .	55 x 35	15 q24	proline-serine-threonine phosphatase interacting protein 1
NFKBID	234	NFKBID	NFKBID	0.264231	0.425659	1.93299	-0.264231	0.0878162	3.21016	0.000679193014440971 .	54 x 31	19 q13	NFKB inhibitor delta
ACP2	235	ACP2	ACP2	0.369617	0.499604	1.93297	-0.369617	0.103941	3.80554	7.39714781026191e-05 .	51 x 35	11 p11	acid phosphatase 2, lysosomal
STEAP2	236	STEAP2	STEAP2	0.36984	0.509571	1.93275	-0.36984	0.0106051	0.386197	0.349706310222337 .	55 x 41	7 q21	STEAP2 metalloreductase
CD28	237	CD28	CD28	0.14678	0.360811	1.93266	-0.14678	-0.0953993	-3.48981	0.999750398005023 .	55 x 33	2 q33	CD28 molecule
ITK	238	ITK	ITK	0.147664	0.354438	1.93178	-0.147664	-0.046331	-1.68892	0.954265369544249 .	55 x 33	5 q33	IL2 inducible T cell kinase
ENO2	239	ENO2	ENO2	0.265591	0.454869	1.93163	-0.265591	-0.110114	-4.03425	0.999971048731718 .	55 x 32	12 p13	enolase 2
ANTXR2	240	ANTXR2	ANTXR2	0.268832	0.479011	1.92839	-0.268832	-0.0814582	-2.97613	0.998514006569582 .	55 x 38	4 q21	ANTXR cell adhesion molecule 2
MRC1	241	MRC1	MRC1	0.270651	0.493155	1.92657	-0.270651	-0.0907824	-3.31948	0.999536828869277 .	53 x 40	10 p12	mannose receptor C-type 1
TNFAIP3	242	TNFAIP3	TNFAIP3	0.376158	0.512321	1.92643	-0.376158	0.0419144	1.52763	0.063422018048612 .	55 x 31	6 q23	TNF alpha induced protein 3
TRAJ13	243	TRAJ13		0.156469	0.360218	1.92297	-0.156469	-0.0782892	-2.85962	0.997846053001227 .	55 x 33	14 q11	T cell receptor alpha joining 13
SPN	244	SPN	SPN	0.158699	0.364341	1.92074	-0.158699	-0.0452899	-1.65089	0.950501464106251 .	55 x 33	16 p11	sialophorin
NEK6	245	NEK6	NEK6	0.481267	0.523016	1.91663	-0.481267	0.0186512	0.679289	0.24853664030942 .	55 x 38	9 q33	NIMA related kinase 6
GPR65	246	GPR65	GPR65	0.163404	0.358056	1.91604	-0.163404	-0.045196	-1.64746	0.95014993617218 .	53 x 33	14 q31	G protein-coupled receptor 65
CYFIP2	247	CYFIP2	CYFIP2	0.281744	0.450352	1.91548	-0.281744	0.13385	4.9183	4.91113575806779e-07 .	55 x 32	5 q33	cytoplasmic FMR1 interacting protein 2
FERMT3	248	FERMT3	FERMT3	0.283503	0.475426	1.91372	-0.283503	-0.0192378	-0.70066	0.758181052096096 .	55 x 36	11 q13	fermitin family member 3
RFLNB	249	RFLNB	RFLNB	0.283585	0.463157	1.91364	-0.283585	-0.0686971	-2.50748	0.993860824974729 .	55 x 31	17 p13	refilin B
DOCK11	250	DOCK11	DOCK11	0.286585	0.460133	1.91064	-0.286585	-0.0132828	-0.483728	0.68567050118138 .	55 x 39	X q24	dedicator of cytokinesis 11
CCDC88C	251	CCDC88C	CCDC88C	0.287594	0.465918	1.90963	-0.287594	0.0311618	1.13529	0.128230534106741 .	55 x 34	14 q32	coiled-coil domain containing 88C
BATF	252	BATF	BATF	0.170055	0.383411	1.90939	-0.170055	-0.0378083	-1.37775	0.915743283731227 .	55 x 33	14 q24	basic leucine zipper ATF-like transcription factor
RNF166	253	RNF166	RNF166	0.394082	0.529575	1.9085	-0.394082	-0.0281582	-1.02577	0.847405779586326 .	55 x 36	16 q24	ring finger protein 166
GSAP	254	GSAP	GSAP	0.400544	0.510146	1.90204	-0.400544	0.0941291	3.44293	0.000296685838241051 .	52 x 34	7 q11	gamma-secretase activating protein
GIMAP4	255	GIMAP4	GIMAP4	0.407602	0.577879	1.89498	-0.407602	-0.0830309	-3.03399	0.998769804608522 .	53 x 39	7 q36	GTPase, IMAP family member 4
GAB3	256	GAB3	GAB3	0.186184	0.383177	1.89326	-0.186184	-0.015454	-0.562814	0.713171650485835 .	54 x 33	X q28	GRB2 associated binding protein 3
EPB41L2	257	EPB41L2	EPB41L2	0.304283	0.485171	1.89294	-0.304283	-0.046706	-1.70262	0.955563590934785 .	53 x 37	6 q23	erythrocyte membrane protein band 4.1 like 2
MAP3K14	258	MAP3K14	MAP3K14	0.410508	0.521725	1.89208	-0.410508	-0.0214592	-0.7816	0.782705423799996 .	53 x 35	CHR_HSCHR17_2_CTG5 q21	mitogen-activated protein kinase kinase kinase 14
MT1F	259	MT1F	MT1F	0.187876	0.390021	1.89157	-0.187876	-0.0150767	-0.549069	0.708474869041746 .	53 x 33	16 q13	metallothionein 1F
SLC2A3	260	SLC2A3	SLC2A3	0.18829	0.393588	1.89115	-0.18829	-0.0433812	-1.58118	0.942962577034049 .	52 x 33	12 p13	solute carrier family 2 member 3
SGPP1	261	SGPP1	SGPP1	0.309338	0.484656	1.88789	-0.309338	-0.0761149	-2.77973	0.997241386858376 .	55 x 39	14 q23	sphingosine-1-phosphate phosphatase 1
SH2B3	262	SH2B3	SH2B3	0.313164	0.486801	1.88406	-0.313164	-0.0478626	-1.74488	0.959381343974738 .	54 x 38	12 q24	SH2B adaptor protein 3
PTPN6	263	PTPN6	PTPN6	0.603158	0.550083	1.88175	-0.603158	-0.166384	-6.14439	0.999999999470227 .	55 x 36	12 p13	protein tyrosine phosphatase non-receptor type 6
VAV1	264	VAV1	VAV1	0.315481	0.493953	1.88174	-0.315481	-0.0208024	-0.757668	0.775607762882852 .	55 x 37	19 p13	vav guanine nucleotide exchange factor 1
CHST11	265	CHST11	CHST11	0.198504	0.397661	1.88094	-0.198504	-0.0504651	-1.84	0.967003857655158 .	55 x 32	12 q23	carbohydrate sulfotransferase 11
PTGIR	266	PTGIR	PTGIR	0.198752	0.405315	1.88069	-0.198752	-0.116217	-4.26081	0.999989096486652 .	53 x 40	19 q13	prostaglandin I2 receptor
SP140L	267	SP140L	SP140L	0.203103	0.39532	1.87634	-0.203103	-0.0454067	-1.65516	0.950935744058087 .	53 x 35	2 q37	SP140 nuclear body protein like
PIK3CD	268	PIK3CD	PIK3CD	0.210125	0.405927	1.86932	-0.210125	-0.0454153	-1.65547	0.950967569546267 .	55 x 33	1 p36	phosphatidylinositol-4,5-bisphosphate 3-kinase catalytic subunit delta
ZNF101	269	ZNF101	ZNF101	0.328412	0.460945	1.86881	-0.328412	0.120367	4.41519	5.45615869840255e-06 .	53 x 32	19 p13	zinc finger protein 101
GPRIN3	270	GPRIN3	GPRIN3	0.217414	0.421059	1.86203	-0.217414	0.0544803	1.98681	0.0235743454298794 .	55 x 34	4 q22	GPRIN family member 3
ZFYVE28	271	ZFYVE28	ZFYVE28	0.336525	0.494769	1.8607	-0.336525	-0.00334826	-0.121925	0.548511661463256 .	55 x 36	4 p16	zinc finger FYVE-type containing 28
TMEM35B	272	TMEM35B	TMEM35B	0.337486	0.497155	1.85974	-0.337486	-0.00490967	-0.178784	0.570932782157424 .	53 x 38	1 p34	transmembrane protein 35B
LIX1L	273	LIX1L	LIX1L	0.444522	0.556077	1.85806	-0.444522	-0.0542202	-1.9773	0.975892680755797 .	54 x 40	1 q21	limb and CNS expressed 1 like
BIN2	274	BIN2	BIN2	0.22329	0.436691	1.85615	-0.22329	-0.0587605	-2.14343	0.983869828135949 .	55 x 36	12 q13	bridging integrator 2
MYO1F	275	MYO1F	MYO1F	0.223854	0.416968	1.85559	-0.223854	0.0292237	1.06462	0.143621655815273 .	55 x 35	19 p13	myosin IF
CLEC4A	276	CLEC4A	CLEC4A	0.225666	0.40687	1.85378	-0.225666	0.049872	1.81832	0.0346206112238714 .	53 x 34	12 p13	C-type lectin domain family 4 member A
LY96	277	LY96	LY96	0.22611	0.417863	1.85333	-0.22611	-0.0225574	-0.821621	0.794279797744912 .	53 x 37	8 q21	lymphocyte antigen 96
PARVG	278	PARVG	PARVG	0.22856	0.439058	1.85088	-0.22856	-0.00358424	-0.130518	0.551911968076134 .	55 x 36	22 q13	parvin gamma
ADA	279	ADA	ADA	0.346671	0.49082	1.85055	-0.346671	0.015048	0.548023	0.291884063826039 .	51 x 36	20 q13	adenosine deaminase
SAMD9L	280	SAMD9L	SAMD9L	0.230664	0.424848	1.84878	-0.230664	-0.0230175	-0.838388	0.799018027333018 .	51 x 36	7 q21	sterile alpha motif domain containing 9 like
IQGAP2	281	IQGAP2	IQGAP2	0.235182	0.425145	1.84426	-0.235182	0.00116023	0.0422488	0.483153352817677 .	52 x 35	5 q13	IQ motif containing GTPase activating protein 2
SEC24D	282	SEC24D	SEC24D	0.353103	0.498475	1.84412	-0.353103	-0.0268233	-0.977102	0.835651614282686 .	53 x 40	4 q26	SEC24 homolog D, COPII coat complex component
SIPA1	283	SIPA1	SIPA1	0.462955	0.541972	1.83963	-0.462955	0.038355	1.3977	0.081218508588627 .	54 x 37	11 q13	signal-induced proliferation-associated 1
CCR1	284	CCR1	CCR1	0.240199	0.446812	1.83924	-0.240199	-0.0675935	-2.46701	0.993124850143414 .	54 x 40	3 p21	C-C motif chemokine receptor 1
MCTP1	285	MCTP1	MCTP1	0.358833	0.530274	1.83839	-0.358833	-0.021765	-0.792744	0.785965685418776 .	52 x 39	5 q15	multiple C2 and transmembrane domain containing 1
LDLRAD4	286	LDLRAD4	LDLRAD4	0.241665	0.441114	1.83778	-0.241665	-0.0885976	-3.23896	0.999385293648118 .	55 x 39	18 p11	low density lipoprotein receptor class A domain containing 4
CEP170	287	CEP170	CEP170	0.362147	0.50202	1.83508	-0.362147	0.0388046	1.41411	0.0787823960481979 .	51 x 36	CHR_HSCHR1_3_CTG32_1 q43	centrosomal protein 170
TRAK2	288	TRAK2	TRAK2	0.365581	0.509892	1.83164	-0.365581	-0.0267468	-0.974315	0.834961104429172 .	52 x 39	2 q33	trafficking kinesin protein 2
C16orf54	289	C16orf54	C16orf54	0.1148	0.310029	1.83111	-0.1148	-0.0498845	-1.81877	0.965414232709401 .	55 x 31	16 p11	chromosome 16 open reading frame 54
MICAL1	290	MICAL1	MICAL1	0.474083	0.575637	1.8285	-0.474083	-0.139989	-5.14828	0.999999848734469 .	55 x 36	6 q21	microtubule associated monooxygenase, calponin and LIM domain containing 1
NRP2	291	NRP2	NRP2	0.369056	0.530286	1.82817	-0.369056	-0.029147	-1.06182	0.855743856305095 .	55 x 38	2 q33	neuropilin 2
ST8SIA4	292	ST8SIA4	ST8SIA4	0.369948	0.528331	1.82728	-0.369948	-0.0320243	-1.16674	0.878237791874303 .	55 x 36	5 q21	ST8 alpha-N-acetyl-neuraminide alpha-2,8-sialyltransferase 4
C1orf54	293	C1orf54	C1orf54	0.25252	0.440154	1.82692	-0.25252	-0.0331498	-1.20779	0.886328199238146 .	51 x 37	1 q21	chromosome 1 open reading frame 54
TRAJ6	294	TRAJ6		0.12044	0.312875	1.82547	-0.12044	0.00339977	0.123801	0.450745826138173 .	55 x 31	14 q11	T cell receptor alpha joining 6
FGD2	295	FGD2	FGD2	0.258274	0.448352	1.82117	-0.258274	-0.12376	-4.54154	0.999996954104926 .	55 x 37	6 p21	FYVE, RhoGEF and PH domain containing 2
TRAJ12	296	TRAJ12		0.126341	0.331885	1.81957	-0.126341	-0.0827068	-3.02206	0.998720637657748 .	55 x 32	14 q11	T cell receptor alpha joining 12
PEAK1	297	PEAK1	PEAK1	0.381315	0.512555	1.81591	-0.381315	-0.032026	-1.1668	0.878249846683255 .	52 x 39	15 q24	pseudopodium enriched atypical kinase 1
IL21R	298	IL21R	IL21R	0.130205	0.334255	1.81571	-0.130205	-0.0159925	-0.582428	0.719811351607393 .	55 x 33	16 p12	interleukin 21 receptor
RASA3	299	RASA3	RASA3	0.263787	0.439075	1.81565	-0.263787	-0.00537468	-0.195718	0.577569506811786 .	52 x 38	13 q34	RAS p21 protein activator 3
TRAJ11	300	TRAJ11		0.13146	0.32615	1.81445	-0.13146	0.0203299	0.740453	0.229578003743201 .	55 x 32	14 q11	T cell receptor alpha joining 11
CD40LG	301	CD40LG	CD40LG	0.131674	0.341255	1.81424	-0.131674	-0.0343853	-1.25286	0.894760876331388 .	55 x 32	X q26	CD40 ligand
RAB29	302	RAB29	RAB29	0.265732	0.439154	1.81371	-0.265732	0.0531289	1.93739	0.0264551381707794 .	51 x 35	1 q32	RAB29, member RAS oncogene family
DENND1C	303	DENND1C	DENND1C	0.13427	0.326801	1.81164	-0.13427	-0.0233734	-0.85136	0.802638438543446 .	55 x 32	19 p13	DENN domain containing 1C
TRAJ36	304	TRAJ36		0.134998	0.344517	1.81091	-0.134998	-0.0111332	-0.405434	0.657388046487527 .	55 x 32	14 q11	T cell receptor alpha joining 36
TRAJ24	305	TRAJ24		0.14073	0.344051	1.80518	-0.14073	-0.0178381	-0.649665	0.74198926884226 .	55 x 32	14 q11	T cell receptor alpha joining 24
PLEKHG2	306	PLEKHG2	PLEKHG2	0.394038	0.54668	1.80319	-0.394038	-0.0305144	-1.11168	0.866760970999501 .	53 x 39	19 q13	pleckstrin homology and RhoGEF domain containing G2
IFI35	307	IFI35	IFI35	0.395314	0.535102	1.80191	-0.395314	-0.0186313	-0.678563	0.751233421744083 .	55 x 40	17 q21	interferon induced protein 35
FYN	308	FYN	FYN	0.278058	0.470423	1.80138	-0.278058	-0.0458593	-1.67169	0.952589572290698 .	54 x 38	6 q21	FYN proto-oncogene, Src family tyrosine kinase
DTX3L	309	DTX3L	DTX3L	0.397321	0.51895	1.7999	-0.397321	0.0132817	0.483687	0.314343832809324 .	55 x 39	3 q21	deltex E3 ubiquitin ligase 3L
PARP15	310	PARP15	PARP15	0.146985	0.352902	1.79893	-0.146985	-0.0387858	-1.41342	0.921116432519329 .	55 x 32	3 q21	poly(ADP-ribose) polymerase family member 15
FMNL3	311	FMNL3	FMNL3	0.400136	0.530004	1.79709	-0.400136	0.0888502	3.24826	0.000595099526701226 .	54 x 36	12 q13	formin like 3
NCF4	312	NCF4	NCF4	0.282474	0.459063	1.79697	-0.282474	-0.0670798	-2.44818	0.992756550930811 .	55 x 38	22 q12	neutrophil cytosolic factor 4
GMIP	313	GMIP	GMIP	0.6038	0.520715	1.7941	-0.6038	-0.187019	-6.93246	0.99999999999678 .	55 x 33	19 p13	GEM interacting protein
HNMT	314	HNMT	HNMT	0.286234	0.455017	1.79321	-0.286234	0.0292602	1.06595	0.143320906493231 .	52 x 37	2 q22	histamine N-methyltransferase
DOCK10	315	DOCK10	DOCK10	0.291413	0.464661	1.78803	-0.291413	-0.00268412	-0.0977405	0.538923443452497 .	55 x 35	2 q36	dedicator of cytokinesis 10
ALOX5AP	316	ALOX5AP	ALOX5AP	0.293284	0.470017	1.78616	-0.293284	0.0367868	1.34047	0.0901607003573529 .	55 x 35	13 q12	arachidonate 5-lipoxygenase activating protein
POGLUT1	317	POGLUT1	POGLUT1	0.411834	0.510847	1.78539	-0.411834	-0.00816046	-0.297167	0.616807350685398 .	55 x 31	3 q13	protein O-glucosyltransferase 1
RELB	318	RELB	RELB	0.517632	0.527693	1.78495	-0.517632	-0.121082	-4.44179	0.99999516811554 .	55 x 32	19 q13	RELB proto-oncogene, NF-kB subunit
TLR4	319	TLR4	TLR4	0.161592	0.369035	1.78432	-0.161592	-0.0910626	-3.32981	0.999553539489107 .	55 x 41	9 q33	toll like receptor 4
RNASE6	320	RNASE6	RNASE6	0.162891	0.355683	1.78302	-0.162891	-0.0148384	-0.54039	0.705490690466148 .	52 x 34	14 q11	ribonuclease A family member k6
BCL2	321	BCL2	BCL2	0.418927	0.545487	1.7783	-0.418927	-0.0414754	-1.5116	0.934562699704391 .	55 x 39	18 q21	BCL2 apoptosis regulator
IFFO1	322	IFFO1	IFFO1	0.301245	0.489636	1.7782	-0.301245	-0.0934185	-3.41671	0.999673493027744 .	55 x 40	12 p13	intermediate filament family orphan 1
CD86	323	CD86	CD86	0.169025	0.355302	1.77689	-0.169025	-0.014719	-0.536039	0.703989178474405 .	51 x 33	3 q13	CD86 molecule
SP100	324	SP100	SP100	0.303393	0.460645	1.77605	-0.303393	0.0412625	1.50382	0.0664324310077664 .	52 x 35	2 q37	SP100 nuclear antigen
ALOX5	325	ALOX5	ALOX5	0.304899	0.486927	1.77454	-0.304899	-0.0299352	-1.09056	0.862166993766609 .	55 x 36	10 q11	arachidonate 5-lipoxygenase
NUB1	326	NUB1	NUB1	0.937038	0.544428	1.77101	-0.937038	-0.0835467	-3.05297	0.998844496092418 .	55 x 38	7 q36	negative regulator of ubiquitin like proteins 1
GIMAP7	327	GIMAP7	GIMAP7	0.177693	0.379532	1.76822	-0.177693	-0.0393848	-1.43528	0.924278757146888 .	51 x 37	7 q36	GTPase, IMAP family member 7
PDE1B	328	PDE1B	PDE1B	0.429942	0.54727	1.76728	-0.429942	0.0419516	1.52898	0.0632535695952104 .	51 x 37	12 q13	phosphodiesterase 1B
SLC4A7	329	SLC4A7	SLC4A7	0.430482	0.532294	1.76674	-0.430482	0.0793011	2.89681	0.00191580964862759 .	53 x 38	3 p24	solute carrier family 4 member 7
SMAP2	330	SMAP2	SMAP2	0.942849	0.598423	1.7652	-0.942849	-0.293408	-11.1761	1 .	55 x 35	1 p34	small ArfGAP2
SAMSN1	331	SAMSN1	SAMSN1	0.181527	0.396199	1.76438	-0.181527	-0.0771133	-2.81641	0.997535859371245 .	55 x 34	21 q11	SAM domain, SH3 domain and nuclear localization signals 1
ARHGAP31	332	ARHGAP31	ARHGAP31	0.433022	0.561017	1.7642	-0.433022	-0.130044	-4.77603	0.999999006719679 .	55 x 38	3 q13	Rho GTPase activating protein 31
ITGA4	333	ITGA4	ITGA4	0.184419	0.370957	1.76149	-0.184419	0.0751594	2.74464	0.00306974179533293 .	53 x 32	2 q31	integrin subunit alpha 4
FOXN2	334	FOXN2	FOXN2	0.319187	0.471252	1.76025	-0.319187	0.0606475	2.21251	0.0135507857955623 .	52 x 34	2 p16	forkhead box N2
FGD3	335	FGD3	FGD3	0.322529	0.486164	1.75691	-0.322529	-0.00171063	-0.0622916	0.524830007114631 .	55 x 34	9 q22	FYVE, RhoGEF and PH domain containing 3
RAPGEF6	336	RAPGEF6	RAPGEF6	0.440733	0.513368	1.75649	-0.440733	-0.0275622	-1.00404	0.842228714939488 .	55 x 32	5 q31	Rap guanine nucleotide exchange factor 6
C1orf162	337	C1orf162	C1orf162	0.196877	0.392893	1.74903	-0.196877	-0.0188884	-0.687931	0.75419167004328 .	53 x 36	1 p13	chromosome 1 open reading frame 162
XAF1	338	XAF1	XAF1	0.331234	0.491111	1.74821	-0.331234	0.0145909	0.531372	0.29762486293439 .	52 x 37	17 p13	XIAP associated factor 1
ADGRE2	339	ADGRE2	ADGRE2	0.197952	0.397363	1.74796	-0.197952	0.014501	0.5281	0.298759273635236 .	52 x 33	19 p13	adhesion G protein-coupled receptor E2
STX2	340	STX2	STX2	0.331575	0.497479	1.74787	-0.331575	-0.0310117	-1.12981	0.870620488796109 .	54 x 40	12 q24	syntaxin 2
SPRED1	341	SPRED1	SPRED1	0.450324	0.531197	1.7469	-0.450324	0.026853	0.978185	0.164080726072484 .	53 x 39	15 q14	sprouty related EVH1 domain containing 1
ELMO1	342	ELMO1	ELMO1	0.33363	0.480565	1.74581	-0.33363	0.161015	5.94075	1.81011516886542e-09 .	52 x 37	7 p14	engulfment and cell motility 1
FUOM	343	FUOM	FUOM	0.334961	0.477615	1.74448	-0.334961	0.0544382	1.98527	0.02365990391033 .	52 x 35	10 q26	fucose mutarotase
RTN1	344	RTN1	RTN1	0.202417	0.398456	1.74349	-0.202417	-0.00515335	-0.187658	0.574413314821902 .	53 x 34	14 q23	reticulon 1
HCST	345	HCST	HCST	0.203347	0.396189	1.74256	-0.203347	-0.043594	-1.58896	0.943845548376606 .	53 x 34	19 q13	hematopoietic cell signal transducer
EVI2A	346	EVI2A	EVI2A	0.204507	0.409785	1.7414	-0.204507	-0.0353581	-1.28835	0.901074945023725 .	55 x 35	17 q11	ecotropic viral integration site 2A
TGFB3	347	TGFB3	TGFB3	0.205119	0.39976	1.74079	-0.205119	-0.036654	-1.33563	0.90904962170471 .	52 x 36	14 q24	transforming growth factor beta 3
FCGR2A	348	FCGR2A	FCGR2A	0.343366	0.507538	1.73608	-0.343366	0.0736948	2.69086	0.00360819921961109 .	54 x 39	1 q23	Fc fragment of IgG receptor IIa
PGPEP1	349	PGPEP1	PGPEP1	0.215797	0.402237	1.73011	-0.215797	-0.0713631	-2.60528	0.995358676464039 .	55 x 41	19 p13	pyroglutamyl-peptidase I
AMPD2	350	AMPD2	AMPD2	0.349492	0.483914	1.72995	-0.349492	0.0363703	1.32527	0.0926541342918115 .	51 x 33	1 p13	adenosine monophosphate deaminase 2
PPT1	351	PPT1	PPT1	0.350409	0.496988	1.72903	-0.350409	0.073986	2.70155	0.00349481379312022 .	53 x 36	1 p34	palmitoyl-protein thioesterase 1
SYDE1	352	SYDE1	SYDE1	0.220038	0.410776	1.72587	-0.220038	-0.0861297	-3.14805	0.999159860433494 .	54 x 41	19 p13	synapse defective Rho GTPase homolog 1
CARD16	353	CARD16	CARD16	0.353583	0.50795	1.72586	-0.353583	0.0112798	0.41077	0.340653712771016 .	55 x 36	11 q22	caspase recruitment domain family member 16
TMEM106A	354	TMEM106A	TMEM106A	0.356715	0.518864	1.72273	-0.356715	-0.0243235	-0.885985	0.812106884995672 .	53 x 39	17 q21	transmembrane protein 106A
BTN2A2	355	BTN2A2	BTN2A2	0.227023	0.40687	1.71889	-0.227023	-0.0297372	-1.08334	0.860572467209404 .	55 x 32	6 p22	butyrophilin subfamily 2 member A2
GOLM1	356	GOLM1	GOLM1	0.362581	0.50727	1.71686	-0.362581	-0.0451827	-1.64698	0.950100126559645 .	53 x 40	9 q21	golgi membrane protein 1
TNFSF13	357	TNFSF13	TNFSF13	0.364061	0.499794	1.71538	-0.364061	0.0773628	2.82558	0.00239513536709024 .	52 x 36	17 p13	TNF superfamily member 13
ZNF267	358	ZNF267	ZNF267	0.365613	0.495044	1.71383	-0.365613	0.0293294	1.06847	0.142751646633044 .	55 x 33	16 p11	zinc finger protein 267
RASSF5	359	RASSF5	RASSF5	0.366089	0.510568	1.71335	-0.366089	-0.119613	-4.38711	0.999993801709315 .	55 x 33	1 q32	Ras association domain family member 5
TNFSF12	360	TNFSF12	TNFSF12	0.232769	0.425986	1.71314	-0.232769	-0.0126726	-0.461502	0.67774302626909 .	53 x 39	17 p13	TNF superfamily member 12
CORO7	361	CORO7	CORO7	0.366326	0.488965	1.71312	-0.366326	0.0670941	2.4487	0.0072330056134472 .	53 x 36	16 p13	coronin 7
PARP9	362	PARP9	PARP9	0.367743	0.505207	1.7117	-0.367743	0.0397102	1.44716	0.0740440909305857 .	52 x 37	3 q21	poly(ADP-ribose) polymerase family member 9
MDFIC	363	MDFIC	MDFIC	0.367952	0.501497	1.71149	-0.367952	0.028799	1.04913	0.147154489949156 .	52 x 38	7 q31	MyoD family inhibitor domain containing
OTULINL	364	OTULINL	OTULINL	0.235494	0.423215	1.71042	-0.235494	-0.0357134	-1.30131	0.903310542201831 .	53 x 36	5 p15	OTU deubiquitinase with linear linkage specificity like
FCHSD2	365	FCHSD2	FCHSD2	0.369422	0.510562	1.71002	-0.369422	-0.00880075	-0.320485	0.625674584513233 .	53 x 39	11 q13	FCH and double SH3 domains 2
NOL4L	366	NOL4L	NOL4L	0.237896	0.418711	1.70801	-0.237896	0.0389189	1.41828	0.0781721209807871 .	51 x 36	20 q11	nucleolar protein 4 like
C4orf48	367	C4orf48	C4orf48	0.24075	0.429265	1.70516	-0.24075	-0.037074	-1.35095	0.91152961718899 .	51 x 34	4 p16	chromosome 4 open reading frame 48
PAPSS2	368	PAPSS2	PAPSS2	0.242061	0.441941	1.70385	-0.242061	-0.109141	-3.99816	0.999966321965398 .	51 x 34	10 q23	3'-phosphoadenosine 5'-phosphosulfate synthase 2
RHOG	369	RHOG	RHOG	0.936134	0.536486	1.70292	-0.936134	-0.177647	-6.57344	0.99999999996475 .	55 x 38	11 p15	ras homolog family member G
RIPOR1	370	RIPOR1	RIPOR1	0.24532	0.424964	1.70059	-0.24532	-0.0470248	-1.71427	0.956643768322553 .	52 x 38	16 q22	RHO family interacting cell polarization regulator 1
SCARA3	371	SCARA3	SCARA3	0.380773	0.537168	1.69867	-0.380773	-0.151805	-5.59268	0.999999986439298 .	55 x 40	8 p21	scavenger receptor class A member 3
ORAI2	372	ORAI2	ORAI2	0.251671	0.419533	1.69424	-0.251671	0.0750114	2.7392	0.00312067222991796 .	52 x 35	7 q22	ORAI calcium release-activated calcium modulator 2
EIF2AK2	373	EIF2AK2	EIF2AK2	0.388927	0.522798	1.69051	-0.388927	0.0165091	0.601248	0.273888937049598 .	52 x 39	2 p22	eukaryotic translation initiation factor 2 alpha kinase 2
SHKBP1	374	SHKBP1	SHKBP1	1.01763	0.534544	1.69042	-1.01763	-0.134202	-4.93147	0.999999540319842 .	55 x 38	19 q13	SH3KBP1 binding protein 1
SAP25	375	SAP25	SAP25	0.259106	0.427287	1.6868	-0.259106	0.0344104	1.25377	0.10507275531892 .	52 x 33	7 q22	Sin3A associated protein 25
CYTH1	376	CYTH1	CYTH1	1.08674	0.534378	1.68585	-1.08674	-0.0901544	-3.29633	0.999497261816843 .	55 x 36	17 q25	cytohesin 1
MPP1	377	MPP1	MPP1	0.513182	0.543246	1.68404	-0.513182	-0.000787355	-0.028671	0.511434337035841 .	54 x 41	X q28	membrane palmitoylated protein 1
CALHM6	378	CALHM6	CALHM6	0.263777	0.432444	1.68213	-0.263777	0.123074	4.516	3.43086655529845e-06 .	53 x 31	6 q22	calcium homeostasis modulator family member 6
DMXL2	379	DMXL2	DMXL2	0.269333	0.442959	1.67658	-0.269333	0.0739206	2.69915	0.00351999683799886 .	51 x 36	15 q21	Dmx like 2
LPGAT1	380	LPGAT1	LPGAT1	0.404033	0.516538	1.67541	-0.404033	0.00380992	0.138737	0.444839719068721 .	51 x 37	1 q32	lysophosphatidylglycerol acyltransferase 1
UNC13D	381	UNC13D	UNC13D	0.270593	0.431262	1.67532	-0.270593	-0.00081413	-0.029646	0.511823068203631 .	55 x 31	17 q25	unc-13 homolog D
FUT8	382	FUT8	FUT8	0.276601	0.443332	1.66931	-0.276601	-0.0262728	-0.957035	0.830638022210238 .	51 x 33	14 q23	fucosyltransferase 8
PKD2	383	PKD2	PKD2	0.411118	0.522238	1.66832	-0.411118	0.00423649	0.15427	0.438710082798784 .	52 x 38	4 q22	polycystin 2, transient receptor potential cation channel
RGL1	384	RGL1	RGL1	0.280795	0.452852	1.66511	-0.280795	0.00575778	0.209669	0.416979133875114 .	52 x 38	1 q25	ral guanine nucleotide dissociation stimulator like 1
PARP12	385	PARP12	PARP12	0.284996	0.446116	1.66091	-0.284996	0.0220733	0.803981	0.210776160407049 .	52 x 33	7 q34	poly(ADP-ribose) polymerase family member 12
FCN1	386	FCN1	FCN1	0.136057	0.348901	1.6557	-0.136057	-0.0420225	-1.53157	0.937066539088103 .	53 x 33	9 q34	ficolin 1
TRAJ3	387	TRAJ3		0.138489	0.330757	1.65327	-0.138489	-0.0284834	-1.03762	0.850182910933609 .	55 x 31	14 q11	T cell receptor alpha joining 3
PTPRJ	388	PTPRJ	PTPRJ	0.293676	0.456362	1.65223	-0.293676	0.0215734	0.785762	0.216073723429617 .	53 x 35	11 p11	protein tyrosine phosphatase receptor type J
IRAK3	389	IRAK3	IRAK3	0.432462	0.530549	1.64698	-0.432462	-0.00786783	-0.28651	0.612734006468505 .	52 x 35	12 q14	interleukin 1 receptor associated kinase 3
STMN3	390	STMN3	STMN3	0.434226	0.539052	1.64522	-0.434226	0.00334745	0.121896	0.451500043038793 .	52 x 38	20 q13	stathmin 3
BTN3A3	391	BTN3A3	BTN3A3	0.3044	0.478398	1.64151	-0.3044	-0.0699532	-2.55355	0.994612905706081 .	55 x 39	6 p22	butyrophilin subfamily 3 member A3
CD84	392	CD84	CD84	0.151075	0.347042	1.64068	-0.151075	-0.047233	-1.72188	0.957337430125151 .	53 x 33	1 q23	CD84 molecule
KLHL6	393	KLHL6	KLHL6	0.155007	0.358774	1.63675	-0.155007	-0.0520436	-1.8977	0.971023863047871 .	55 x 32	3 q27	kelch like family member 6
SLAMF1	394	SLAMF1	SLAMF1	0.155556	0.356756	1.6362	-0.155556	-0.03766	-1.37234	0.914904453561671 .	55 x 33	1 q23	signaling lymphocytic activation molecule family member 1
LIME1	395	LIME1	LIME1	0.443557	0.515071	1.63588	-0.443557	-0.0318662	-1.16097	0.877069004447815 .	55 x 35	20 q13	Lck interacting transmembrane adaptor 1
CLIC2	396	CLIC2	CLIC2	0.159939	0.362299	1.63182	-0.159939	-0.0580267	-2.11657	0.982758792419596 .	51 x 35	X q28	chloride intracellular channel 2
HLX	397	HLX	HLX	0.160665	0.354157	1.63109	-0.160665	-0.0397845	-1.44987	0.926334831865294 .	51 x 33	1 q41	H2.0 like homeobox
WAS	398	WAS	WAS	0.162142	0.352532	1.62962	-0.162142	0.0147686	0.537848	0.295386238155173 .	54 x 33	X p11	WASP actin nucleation promoting factor
ZNF366	399	ZNF366	ZNF366	0.167698	0.363926	1.62406	-0.167698	-0.0524328	-1.91193	0.971949969118212 .	51 x 35	5 q13	zinc finger protein 366
ITGB7	400	ITGB7	ITGB7	0.322965	0.46324	1.62295	-0.322965	0.0863863	3.1575	0.000813575772192099 .	54 x 32	12 q13	integrin subunit beta 7
PIK3CG	401	PIK3CG	PIK3CG	0.170928	0.360758	1.62083	-0.170928	-0.0578754	-2.11103	0.982521717296213 .	53 x 31	7 q22	phosphatidylinositol-4,5-bisphosphate 3-kinase catalytic subunit gamma
JAK2	402	JAK2	JAK2	0.325972	0.469478	1.61994	-0.325972	0.0375136	1.36699	0.0859295553138313 .	51 x 34	9 p24	Janus kinase 2
ARRDC2	403	ARRDC2	ARRDC2	0.327383	0.489767	1.61853	-0.327383	-0.0518908	-1.89212	0.970653409230441 .	55 x 37	19 p13	arrestin domain containing 2
PTAFR	404	PTAFR	PTAFR	0.327492	0.471649	1.61842	-0.327492	0.00504485	0.183707	0.427135675209986 .	53 x 32	1 p35	platelet activating factor receptor
NFKBIE	405	NFKBIE	NFKBIE	0.328994	0.476023	1.61692	-0.328994	0.0139315	0.507354	0.305995467941593 .	55 x 33	6 p21	NFKB inhibitor epsilon
NAV1	406	NAV1	NAV1	0.333292	0.489493	1.61262	-0.333292	-0.0349035	-1.27176	0.898159327075652 .	53 x 40	1 q32	neuron navigator 1
GIT2	407	GIT2	GIT2	0.470523	0.525264	1.60892	-0.470523	0.0315087	1.14794	0.125601107496173 .	53 x 35	12 q24	GIT ArfGAP 2
PLEKHA2	408	PLEKHA2	PLEKHA2	0.339395	0.487611	1.60651	-0.339395	-0.110375	-4.04394	0.999972206306923 .	55 x 31	8 p11	pleckstrin homology domain containing A2
FAM49A	409	FAM49A	FAM49A	0.186949	0.372809	1.60481	-0.186949	-0.0237557	-0.86529	0.806481939505595 .	51 x 34	2 p24	family with sequence similarity 49 member A
GDPD5	410	GDPD5	GDPD5	0.187887	0.378117	1.60387	-0.187887	-0.0175079	-0.637636	0.738089698725096 .	51 x 33	11 q13	glycerophosphodiester phosphodiesterase domain containing 5
PHTF2	411	PHTF2	PHTF2	0.356568	0.503978	1.58934	-0.356568	-0.0280781	-1.02285	0.846716548509343 .	55 x 35	7 q11	putative homeodomain transcription factor 2
BTK	412	BTK	BTK	0.204462	0.387676	1.5873	-0.204462	-0.0429912	-1.56694	0.941316511636551 .	51 x 34	X q22	Bruton tyrosine kinase
SLC37A1	413	SLC37A1	SLC37A1	0.210254	0.38585	1.58151	-0.210254	0.0214809	0.782392	0.217062078934113 .	51 x 34	21 q22	solute carrier family 37 member 1
TRERF1	414	TRERF1	TRERF1	0.211131	0.399026	1.58063	-0.211131	-0.0745632	-2.72274	0.996720453182418 .	55 x 32	6 p21	transcriptional regulating factor 1
PIP4K2A	415	PIP4K2A	PIP4K2A	0.213964	0.397531	1.5778	-0.213964	0.0230223	0.838564	0.200932583158885 .	52 x 32	10 p12	phosphatidylinositol-5-phosphate 4-kinase type 2 alpha
SLC8A1	416	SLC8A1	SLC8A1	0.224886	0.403537	1.56687	-0.224886	-0.0211806	-0.77145	0.77971113969736 .	52 x 34	2 p22	solute carrier family 8 member A1
ST3GAL2	417	ST3GAL2	ST3GAL2	0.230264	0.415023	1.5615	-0.230264	-0.0435152	-1.58608	0.943520076496815 .	51 x 37	16 q22	ST3 beta-galactoside alpha-2,3-sialyltransferase 2
PLAUR	418	PLAUR	PLAUR	0.384429	0.528134	1.56148	-0.384429	-0.0610568	-2.22749	0.986959246056529 .	53 x 37	19 q13	plasminogen activator, urokinase receptor
INPP4A	419	INPP4A	INPP4A	0.40835	0.509492	1.53756	-0.40835	0.116677	4.27793	1.01088303343655e-05 .	51 x 35	2 q11	inositol polyphosphate-4-phosphatase type I A
RECQL	420	RECQL	RECQL	0.409115	0.507037	1.5368	-0.409115	0.0842896	3.08031	0.00105520339893372 .	51 x 36	12 p12	RecQ like helicase
MAST3	421	MAST3	MAST3	0.414384	0.511339	1.53153	-0.414384	-0.0275562	-1.00382	0.842176016649579 .	55 x 31	19 p13	microtubule associated serine/threonine kinase 3
VAMP1	422	VAMP1	VAMP1	0.264453	0.441415	1.52731	-0.264453	0.0195109	0.710612	0.238724742941959 .	51 x 36	12 p13	vesicle associated membrane protein 1
ZHX2	423	ZHX2	ZHX2	0.269464	0.448585	1.5223	-0.269464	-0.0719718	-2.62761	0.99565110037496 .	55 x 40	8 q24	zinc fingers and homeoboxes 2
CD200R1	424	CD200R1	CD200R1	0.278285	0.437728	1.51347	-0.278285	0.10609	3.8851	5.36678676188451e-05 .	51 x 34	3 q13	CD200 receptor 1
FAS	425	FAS	FAS	0.443063	0.522457	1.50285	-0.443063	0.0597578	2.17993	0.014718865415619 .	51 x 35	10 q23	Fas cell surface death receptor
PIK3R5	426	PIK3R5	PIK3R5	0.134597	0.318202	1.47484	-0.134597	-0.0181387	-0.660615	0.745513084831223 .	52 x 32	17 p13	phosphoinositide-3-kinase regulatory subunit 5
SERPINA1	427	SERPINA1	SERPINA1	0.137543	0.326938	1.4719	-0.137543	0.00768285	0.279774	0.389847413313496 .	53 x 33	CHR_HSCHR14_7_CTG1 q32	serpin family A member 1
SIRPB2	428	SIRPB2	SIRPB2	0.137808	0.325485	1.47163	-0.137808	0.0114352	0.416433	0.338580264076639 .	52 x 32	20 p13	signal regulatory protein beta 2
SP110	429	SP110	SP110	0.344686	0.473462	1.44707	-0.344686	0.0629085	2.29532	0.0109352956475738 .	51 x 34	2 q37	SP110 nuclear body protein
MAN2B1	430	MAN2B1	MAN2B1	1.60598	0.470541	1.33846	-1.60598	0.0222788	0.811467	0.208621724319661 .	52 x 35	19 p13	mannosidase alpha class 2B member 1
PFN1	431	PFN1	PFN1	4.07808	0.329018	0.978165	-1.68019	0.308256	11.7995	0 .	54 x 31	17 p13	profilin 1

## Sheet: G
	Rank	ID	Symbol	mean expression	SD	max delta e	min delta e	correlation	->t.score	->p.value	Metagene	Chromosome	Description
SLC12A2	1	SLC12A2	SLC12A2	0.657359	0.584054	3.9966	-0.657359	0.00932442	0.339557	0.367122077213677 .	35 x 55	5 q23	solute carrier family 12 member 2
MYL6B	2	MYL6B	MYL6B	0.600528	0.534857	2.34391	-0.600528	-0.119013	-4.36481	0.999993144449281 .	33 x 53	12 q13	myosin light chain 6B
TP53I13	3	TP53I13	TP53I13	0.57949	0.512237	2.12856	-0.57949	0.103551	3.79113	7.83494503386883e-05 .	34 x 52	17 q11	tumor protein p53 inducible protein 13
COQ8A	4	COQ8A	COQ8A	0.593295	0.544279	2.11476	-0.593295	-0.0716275	-2.61498	0.995487754807348 .	36 x 51	1 q42	coenzyme Q8A
RTL8C	5	RTL8C	RTL8C	0.679156	0.527788	2.09343	-0.679156	-0.0447216	-1.63014	0.948344900743932 .	36 x 55	X q26	retrotransposon Gag like 8C
TMC6	6	TMC6	TMC6	0.690227	0.521309	2.08236	-0.690227	-0.0374246	-1.36375	0.913560353031019 .	37 x 54	17 q25	transmembrane channel like 6
SEMA5A	7	SEMA5A	SEMA5A	0.540263	0.538427	2.02469	-0.540263	-0.217882	-8.12931	1 .	34 x 49	5 p15	semaphorin 5A
RPP25L	8	RPP25L	RPP25L	0.542021	0.497209	2.02293	-0.542021	0.121124	4.44334	4.79753381887882e-06 .	31 x 51	9 p13	ribonuclease P/MRP subunit p25 like
PANK2	9	PANK2	PANK2	0.624785	0.496301	2.01427	-0.624785	0.0369404	1.34608	0.0892538297934415 .	34 x 52	20 p13	pantothenate kinase 2
CCDC107	10	CCDC107	CCDC107	0.626362	0.5139	2.0127	-0.626362	0.0824801	3.01372	0.00131481011343004 .	34 x 54	9 p13	coiled-coil domain containing 107
JRK	11	JRK	JRK	0.564269	0.50931	2.00068	-0.564269	-0.080211	-2.93027	0.998277665788678 .	35 x 50	8 q24	Jrk helix-turn-helix protein
GAMT	12	GAMT	GAMT	0.570112	0.537921	1.99484	-0.570112	0.0483251	1.76178	0.0391681270488298 .	31 x 55	19 p13	guanidinoacetate N-methyltransferase
TPGS1	13	TPGS1	TPGS1	0.778793	0.498323	1.9938	-0.778793	-0.0128234	-0.466992	0.679708753215881 .	38 x 55	19 p13	tubulin polyglutamylase complex subunit 1
FAM76B	14	FAM76B	FAM76B	0.574825	0.514127	1.99012	-0.574825	-0.114234	-4.18714	0.999984943908768 .	35 x 50	11 q21	family with sequence similarity 76 member B
QDPR	15	QDPR	QDPR	0.648949	0.518225	1.99011	-0.648949	0.0802453	2.93153	0.00171541157195332 .	31 x 55	4 p15	quinoid dihydropteridine reductase
HMGXB4	16	HMGXB4	HMGXB4	0.610621	0.485891	1.95433	-0.610621	-0.101321	-3.70863	0.999891507041811 .	35 x 52	22 q12	HMG-box containing 4
TNFRSF25	17	TNFRSF25	TNFRSF25	0.541655	0.542403	1.94325	-0.541655	-0.28611	-10.873	1 .	35 x 49	1 p36	TNF receptor superfamily member 25
THBS3	18	THBS3	THBS3	0.555084	0.540891	1.92982	-0.555084	0.0555809	2.02707	0.021427480700047 .	34 x 49	1 q22	thrombospondin 3
AARS	19	AARS		0.637379	0.541236	1.92757	-0.637379	-0.205381	-7.64169	0.99999999999998 .	37 x 52
LIMK1	20	LIMK1	LIMK1	0.568952	0.489539	1.91595	-0.568952	0.000420974	0.0153295	0.493885822718294 .	34 x 50	7 q11	LIM domain kinase 1
PCCA	21	PCCA	PCCA	0.569391	0.509663	1.91552	-0.569391	-0.113402	-4.15625	0.999982787632482 .	34 x 51	13 q32	propionyl-CoA carboxylase subunit alpha
DLK2	22	DLK2	DLK2	0.571012	0.557328	1.91389	-0.571012	0.145688	5.36235	4.84048968685258e-08 .	30 x 54	6 p21	delta like non-canonical Notch ligand 2
SOGA1	23	SOGA1	SOGA1	0.575683	0.516366	1.90922	-0.575683	-0.00613374	-0.22336	0.588355105042302 .	32 x 52	20 q11	suppressor of glucose, autophagy associated 1
AGFG2	24	AGFG2	AGFG2	0.579438	0.506938	1.90547	-0.579438	-0.0431838	-1.57397	0.942133946576752 .	35 x 50	7 q22	ArfGAP with FG repeats 2
RC3H1	25	RC3H1	RC3H1	0.736702	0.487413	1.90236	-0.736702	-0.115093	-4.21908	0.99998690162485 .	38 x 54	1 q25	ring finger and CCCH-type domains 1
ZC3H7A	26	ZC3H7A	ZC3H7A	0.584633	0.509254	1.90027	-0.584633	0.00315965	0.115057	0.454208731453602 .	34 x 51	16 p13	zinc finger CCCH-type containing 7A
SIPA1L1	27	SIPA1L1	SIPA1L1	0.585636	0.488339	1.89927	-0.585636	0.0934142	3.41655	0.000326696760938883 .	33 x 53	14 q24	signal induced proliferation associated 1 like 1
CBFA2T2	28	CBFA2T2	CBFA2T2	0.680052	0.495935	1.8849	-0.680052	0.0528193	1.92607	0.0271549051378148 .	36 x 55	20 q11	CBFA2/RUNX1 partner transcriptional co-repressor 2
RFX1	29	RFX1	RFX1	0.519025	0.499862	1.87887	-0.519025	-0.0966613	-3.53641	0.999790209940547 .	33 x 48	19 p13	regulatory factor X1
BBS2	30	BBS2	BBS2	0.606589	0.510728	1.87832	-0.606589	-0.0863172	-3.15496	0.999179350510192 .	35 x 52	16 q13	Bardet-Biedl syndrome 2
TTL	31	TTL	TTL	0.69497	0.513831	1.86998	-0.69497	0.00874075	0.3183	0.375153665308351 .	37 x 55	2 q14	tubulin tyrosine ligase
QSER1	32	QSER1	QSER1	0.538066	0.49666	1.85983	-0.538066	-0.00696816	-0.253747	0.600134722193433 .	31 x 50	11 p13	glutamine and serine rich 1
TSPYL2	33	TSPYL2	TSPYL2	0.543739	0.539306	1.85416	-0.543739	-0.0618681	-2.25721	0.987921386421077 .	35 x 48	X p11	TSPY like 2
SPIDR	34	SPIDR	SPIDR	0.568273	0.491843	1.82962	-0.568273	-0.031206	-1.1369	0.872106523442755 .	33 x 51	8 q11	scaffold protein involved in DNA repair
IRX4	35	IRX4	IRX4	0.572143	0.519001	1.82575	-0.572143	-0.0583829	-2.1296	0.983305916949211 .	31 x 52	5 p15	iroquois homeobox 4
DDB2	36	DDB2	DDB2	0.575059	0.536756	1.82284	-0.575059	-0.252051	-9.48448	1 .	34 x 50	11 p11	damage specific DNA binding protein 2
GRK6	37	GRK6	GRK6	0.57663	0.50499	1.82126	-0.57663	-0.129096	-4.74059	0.999998819625095 .	35 x 49	5 q35	G protein-coupled receptor kinase 6
EXOSC2	38	EXOSC2	EXOSC2	0.595804	0.511797	1.80209	-0.595804	-0.0720172	-2.62928	0.995672275965234 .	31 x 53	9 q34	exosome component 2
TBL2	39	TBL2	TBL2	0.605856	0.487844	1.79204	-0.605856	0.178932	6.62257	2.5578428264339e-11 .	33 x 55	7 q11	transducin beta like 2
RAD17	40	RAD17	RAD17	0.606473	0.495946	1.79142	-0.606473	-0.00335741	-0.122258	0.548643540290245 .	33 x 54	CHR_HSCHR5_2_CTG1_1 q13	RAD17 checkpoint clamp loader component
ERICH1	41	ERICH1	ERICH1	0.608967	0.524147	1.78893	-0.608967	-0.189712	-7.036	0.999999999998419 .	36 x 51	8 p23	glutamate rich 1
TRAF3IP1	42	TRAF3IP1	TRAF3IP1	0.513895	0.500004	1.78869	-0.513895	-0.0307619	-1.1207	0.868690996849624 .	33 x 48	2 q37	TRAF3 interacting protein 1
TECPR1	43	TECPR1	TECPR1	0.517879	0.509333	1.78471	-0.517879	-0.0666189	-2.43128	0.992411318505285 .	33 x 48	7 q21	tectonin beta-propeller repeat containing 1
ZNF687	44	ZNF687	ZNF687	0.61329	0.505466	1.78461	-0.61329	-0.0808021	-2.952	0.998393631188629 .	35 x 53	1 q21	zinc finger protein 687
PSMG4	45	PSMG4	PSMG4	0.616018	0.523885	1.78188	-0.616018	0.0326584	1.18987	0.11715591920178 .	32 x 55	6 p25	proteasome assembly chaperone 4
RCC1	46	RCC1	RCC1	0.524003	0.509201	1.77858	-0.524003	-0.0458906	-1.67284	0.952702332650666 .	31 x 50	1 p35	regulator of chromosome condensation 1
WASHC2C	47	WASHC2C	WASHC2C	0.70726	0.508203	1.77765	-0.70726	-0.123828	-4.54406	0.999996989757416 .	38 x 55	10 q11	WASH complex subunit 2C
TAF12	48	TAF12	TAF12	0.709583	0.492718	1.77532	-0.709583	-0.0146863	-0.534849	0.703578027202209 .	38 x 55	1 p35	TATA-box binding protein associated factor 12
LRRC37A2	49	LRRC37A2	LRRC37A2	0.622629	0.51462	1.77527	-0.622629	0.0638007	2.328	0.010030998680461 .	33 x 54	CHR_HSCHR17_2_CTG5 q21	leucine rich repeat containing 37 member A2
NTN4	50	NTN4	NTN4	0.625378	0.549892	1.77252	-0.625378	0.141122	5.19079	1.21035075739684e-07 .	33 x 55	12 q22	netrin 4
USP1	51	USP1	USP1	0.53385	0.500345	1.76874	-0.53385	-0.0675089	-2.46391	0.993065395479726 .	32 x 49	1 p31	ubiquitin specific peptidase 1
DLL1	52	DLL1	DLL1	0.629266	0.555516	1.76863	-0.629266	-0.0108394	-0.394733	0.653448409788972 .	31 x 55	CHR_HSCHR6_1_CTG5 q27	delta like canonical Notch ligand 1
HDAC6	53	HDAC6	HDAC6	0.629337	0.513253	1.76856	-0.629337	0.0131257	0.478005	0.316362674854628 .	34 x 54	X p11	histone deacetylase 6
GCA	54	GCA	GCA	0.534789	0.523932	1.7678	-0.534789	-0.128716	-4.72642	0.99999873566945 .	35 x 47	2 q24	grancalcin
TFEB	55	TFEB	TFEB	0.53527	0.524933	1.76732	-0.53527	-0.225273	-8.41957	1 .	34 x 49	6 p21	transcription factor EB
OSBPL1A	56	OSBPL1A	OSBPL1A	0.538529	0.498706	1.76406	-0.538529	0.0689604	2.51714	0.0059742025810896 .	32 x 49	18 q11	oxysterol binding protein like 1A
ZC3H3	57	ZC3H3	ZC3H3	0.542888	0.507743	1.7597	-0.542888	-0.0515145	-1.87836	0.969724250811489 .	33 x 49	CHR_HSCHR8_3_CTG7 q24	zinc finger CCCH-type containing 3
LAMA3	58	LAMA3	LAMA3	0.54463	0.538639	1.75796	-0.54463	-0.122749	-4.50387	0.999996370326084 .	31 x 51	18 q11	laminin subunit alpha 3
FBRSL1	59	FBRSL1	FBRSL1	0.728314	0.482499	1.75659	-0.728314	-0.0918529	-3.35896	0.999597709580683 .	38 x 52	12 q24	fibrosin like 1
SMC4	60	SMC4	SMC4	0.546184	0.507455	1.7564	-0.546184	0.0535937	1.95438	0.0254329010905061 .	32 x 50	3 q25	structural maintenance of chromosomes 4
PNO1	61	PNO1	PNO1	0.644928	0.499484	1.75297	-0.644928	-0.000645143	-0.0234924	0.509369490032953 .	32 x 55	2 p14	partner of NOB1 homolog
SHPRH	62	SHPRH	SHPRH	0.550189	0.499901	1.7524	-0.550189	0.0174804	0.636632	0.262237310264357 .	33 x 49	6 q24	SNF2 histone linker PHD RING helicase
FAM200B	63	FAM200B	FAM200B	0.646234	0.503668	1.75166	-0.646234	0.128995	4.73682	1.20219862653759e-06 .	34 x 55	4 p15	family with sequence similarity 200 member B
ADCY6	64	ADCY6	ADCY6	0.648332	0.550737	1.74956	-0.648332	0.0401003	1.4614	0.0720714892723875 .	37 x 55	12 q13	adenylate cyclase 6
TCTN1	65	TCTN1	TCTN1	0.648768	0.510951	1.74913	-0.648768	0.068197	2.48914	0.00646357535327891 .	32 x 55	12 q24	tectonic family member 1
FAM120C	66	FAM120C	FAM120C	0.553908	0.51904	1.74868	-0.553908	-0.0401624	-1.46367	0.928239117742953 .	32 x 50	X p11	family with sequence similarity 120C
NIBAN1	67	NIBAN1	NIBAN1	0.655279	0.529044	1.74262	-0.655279	-0.0486241	-1.77271	0.961746588631383 .	36 x 53	1 q25	niban apoptosis regulator 1
MICAL3	68	MICAL3	MICAL3	0.658132	0.510936	1.73976	-0.658132	-0.00321772	-0.117172	0.546629107398234 .	32 x 55	22 q11	microtubule associated monooxygenase, calponin and LIM domain containing 3
TEX261	69	TEX261	TEX261	0.666529	0.503564	1.73137	-0.666529	0.0921261	3.36903	0.000387990652694903 .	31 x 55	2 p13	testis expressed 261
NOL9	70	NOL9	NOL9	0.666713	0.501864	1.73118	-0.666713	-0.0511615	-1.86545	0.968830548149102 .	36 x 55	1 p36	nucleolar protein 9
AGO4	71	AGO4	AGO4	0.572401	0.491208	1.73018	-0.572401	0.0177614	0.646872	0.258913347000502 .	33 x 51	1 p34	argonaute RISC component 4
C11orf98	72	C11orf98	C11orf98	0.574295	0.494128	1.72829	-0.574295	-0.0390987	-1.42484	0.922780448311301 .	32 x 51	11 q12	chromosome 11 open reading frame 98
C1orf35	73	C1orf35	C1orf35	0.670587	0.500225	1.72731	-0.670587	0.00866848	0.315668	0.376151967753757 .	33 x 55	1 q42	chromosome 1 open reading frame 35
VRK2	74	VRK2	VRK2	0.575603	0.501987	1.72698	-0.575603	-0.100694	-3.68545	0.999881248151168 .	35 x 50	2 p16	VRK serine/threonine kinase 2
DDX18	75	DDX18	DDX18	0.672922	0.507744	1.72497	-0.672922	-0.0938509	-3.43266	0.999691952480932 .	38 x 55	2 q14	DEAD-box helicase 18
SETD4	76	SETD4	SETD4	0.673644	0.506588	1.72425	-0.673644	-0.0282766	-1.03009	0.848421038895376 .	37 x 55	21 q22	SET domain containing 4
UGGT2	77	UGGT2	UGGT2	0.673921	0.523821	1.72397	-0.673921	0.0636433	2.32223	0.0101855881072856 .	37 x 55	13 q32	UDP-glucose glycoprotein glucosyltransferase 2
TMA16	78	TMA16	TMA16	0.675063	0.51143	1.72283	-0.675063	-0.0439774	-1.60296	0.945408830817613 .	32 x 55	4 q32	translation machinery associated 16 homolog
XPR1	79	XPR1	XPR1	0.583863	0.51316	1.71872	-0.583863	-0.0664845	-2.42635	0.992307975714628 .	34 x 50	1 q25	xenotropic and polytropic retrovirus receptor 1
CLK3	80	CLK3	CLK3	0.68092	0.49906	1.71697	-0.68092	0.0225797	0.822434	0.205488912127644 .	36 x 55	15 q24	CDC like kinase 3
FBXO34	81	FBXO34	FBXO34	0.588923	0.493534	1.71366	-0.588923	-0.0101774	-0.370624	0.644511479109799 .	34 x 52	14 q22	F-box protein 34
NAA25	82	NAA25	NAA25	0.68717	0.483928	1.71073	-0.68717	0.049829	1.81674	0.0347410469161424 .	36 x 55	12 q24	N(alpha)-acetyltransferase 25, NatB auxiliary subunit
PTAR1	83	PTAR1	PTAR1	0.69408	0.507698	1.70381	-0.69408	-0.0567991	-2.07164	0.980754124842563 .	37 x 55	9 q21	protein prenyltransferase alpha subunit repeat containing 1
ZNF141	84	ZNF141	ZNF141	0.694376	0.504377	1.70352	-0.694376	-0.0895334	-3.27344	0.999455076109478 .	38 x 55	4 p16	zinc finger protein 141
ALDH18A1	85	ALDH18A1	ALDH18A1	0.599362	0.503258	1.70322	-0.599362	-0.0795735	-2.90683	0.998144098493379 .	32 x 53	10 q24	aldehyde dehydrogenase 18 family member A1
TXNRD2	86	TXNRD2	TXNRD2	0.59988	0.498152	1.70271	-0.59988	0.0994458	3.63929	0.000141949014914711 .	33 x 54	22 q11	thioredoxin reductase 2
CREBBP	87	CREBBP	CREBBP	0.696583	0.518657	1.70131	-0.696583	-0.117241	-4.29889	0.999990789404324 .	38 x 55	16 p13	CREB binding protein
GPD1L	88	GPD1L	GPD1L	0.60147	0.54289	1.70112	-0.60147	0.0606845	2.21386	0.0135038698656375 .	31 x 55	3 p22	glycerol-3-phosphate dehydrogenase 1 like
DPH7	89	DPH7	DPH7	0.603354	0.49805	1.69923	-0.603354	-0.0797347	-2.91276	0.998178730249049 .	35 x 51	9 q34	diphthamide biosynthesis 7
ME2	90	ME2	ME2	0.604281	0.505798	1.6983	-0.604281	-0.155855	-5.74554	0.999999994324078 .	36 x 50	18 q21	malic enzyme 2
SBF2	91	SBF2	SBF2	0.60438	0.498384	1.69821	-0.60438	-0.0249129	-0.907467	0.817837572160651 .	34 x 53	11 p15	SET binding factor 2
GSTM3	92	GSTM3	GSTM3	0.70082	0.55301	1.69708	-0.70082	0.100436	3.67589	0.000123243034762743 .	30 x 55	1 p13	glutathione S-transferase mu 3
NEPRO	93	NEPRO	NEPRO	0.607642	0.500978	1.69494	-0.607642	0.093609	3.42374	0.000318249947847682 .	33 x 53	3 q13	nucleolus and neural progenitor protein
VAC14	94	VAC14	VAC14	0.705256	0.500566	1.69264	-0.705256	-0.0418205	-1.5242	0.936150956938475 .	38 x 55	16 q22	VAC14 component of PIKFYVE complex
CBY1	95	CBY1	CBY1	0.611398	0.496075	1.69119	-0.611398	0.0304314	1.10865	0.13389105251642 .	32 x 53	22 q13	chibby family member 1, beta catenin antagonist
ZNF317	96	ZNF317	ZNF317	0.612566	0.498026	1.69002	-0.612566	-0.114011	-4.17886	0.999984392377099 .	35 x 52	19 p13	zinc finger protein 317
TMEM8A	97	TMEM8A		0.613702	0.51811	1.68888	-0.613702	0.0655955	2.39377	0.00840727244472617 .	33 x 53
AC015802.6	98	AC015802.6		0.621015	0.525016	1.68157	-0.621015	0.112511	4.12321	1.98424412429787e-05 .	32 x 54
MRNIP	99	MRNIP	MRNIP	0.621383	0.535993	1.6812	-0.621383	-0.0509036	-1.85602	0.968164006173472 .	36 x 52	5 q35	MRN complex interacting protein
RNF111	100	RNF111	RNF111	0.516788	0.496428	1.68044	-0.516788	-0.0864353	-3.1593	0.999191403818383 .	33 x 48	15 q22	ring finger protein 111
TASOR2	101	TASOR2	TASOR2	0.624077	0.492172	1.67851	-0.624077	-0.0188435	-0.686294	0.753676007222399 .	35 x 55	10 p15	transcription activation suppressor family member 2
NUDC	102	NUDC	NUDC	0.62572	0.516082	1.67687	-0.62572	0.00710372	0.258683	0.397959801479877 .	33 x 55	1 p36	nuclear distribution C, dynein complex regulator
ATF5	103	ATF5	ATF5	0.72166	0.512411	1.67624	-0.72166	0.0222354	0.809886	0.209075521462504 .	38 x 55	19 q13	activating transcription factor 5
C1orf52	104	C1orf52	C1orf52	0.631114	0.48522	1.67147	-0.631114	-0.0486374	-1.77319	0.961787026205646 .	35 x 53	1 p22	chromosome 1 open reading frame 52
GMNN	105	GMNN	GMNN	0.525804	0.522087	1.67142	-0.525804	0.141628	5.2098	1.09489130206697e-07 .	30 x 51	6 p22	geminin DNA replication inhibitor
ANAPC1	106	ANAPC1	ANAPC1	0.632868	0.508232	1.66972	-0.632868	-0.0279877	-1.01955	0.845936019327979 .	32 x 55	2 q13	anaphase promoting complex subunit 1
AVEN	107	AVEN	AVEN	0.633431	0.512705	1.66915	-0.633431	-0.214253	-7.98734	0.999999999999999 .	36 x 52	15 q14	apoptosis and caspase activation inhibitor
TNFRSF10B	108	TNFRSF10B	TNFRSF10B	0.531239	0.510985	1.66599	-0.531239	-0.137346	-5.0492	0.999999747272788 .	34 x 48	8 p21	TNF receptor superfamily member 10b
MBD3	109	MBD3	MBD3	0.636983	0.508197	1.6656	-0.636983	-0.01533	-0.558296	0.711631648638532 .	35 x 55	19 p13	methyl-CpG binding domain protein 3
PIK3C3	110	PIK3C3	PIK3C3	0.638437	0.499738	1.66415	-0.638437	0.00533244	0.19418	0.423032497853546 .	34 x 55	18 q12	phosphatidylinositol 3-kinase catalytic subunit type 3
ZDHHC16	111	ZDHHC16	ZDHHC16	0.638472	0.504247	1.66411	-0.638472	-0.104107	-3.8117	0.999927826795124 .	36 x 53	10 q24	zinc finger DHHC-type containing 16
OTULIN	112	OTULIN	OTULIN	0.638527	0.496364	1.66406	-0.638527	-0.00588115	-0.214161	0.584772977065365 .	34 x 55	5 p15	OTU deubiquitinase with linear linkage specificity
CLK2	113	CLK2	CLK2	0.533551	0.500868	1.66367	-0.533551	-0.111751	-4.09499	0.999977613834437 .	34 x 48	CHR_HSCHR1_2_CTG31 q22	CDC like kinase 2
UNK	114	UNK	UNK	0.638964	0.509461	1.66362	-0.638964	-0.128982	-4.73634	0.999998795002213 .	36 x 53	17 q25	unk zinc finger
VPS11	115	VPS11	VPS11	0.63957	0.491282	1.66302	-0.63957	-0.00510935	-0.186056	0.573785255204291 .	35 x 55	11 q23	VPS11 core subunit of CORVET and HOPS complexes
ITGA2	116	ITGA2	ITGA2	0.535001	0.524114	1.66222	-0.535001	-0.120643	-4.42547	0.999994793776686 .	32 x 49	5 q11	integrin subunit alpha 2
CASP8AP2	117	CASP8AP2	CASP8AP2	0.640665	0.506264	1.66192	-0.640665	-0.0679784	-2.48113	0.993389985043469 .	35 x 54	6 q15	caspase 8 associated protein 2
MAN2B2	118	MAN2B2	MAN2B2	0.7377	0.520033	1.6602	-0.7377	-0.0295988	-1.07829	0.859450017302986 .	38 x 55	4 p16	mannosidase alpha class 2B member 2
ARHGAP12	119	ARHGAP12	ARHGAP12	0.643085	0.497444	1.6595	-0.643085	-0.0799773	-2.92167	0.998229736770807 .	35 x 54	10 p11	Rho GTPase activating protein 12
NTMT1	120	NTMT1	NTMT1	0.738641	0.505543	1.65925	-0.738641	-0.100112	-3.66393	0.999870915490463 .	38 x 55	9 q34	N-terminal Xaa-Pro-Lys N-methyltransferase 1
UBFD1	121	UBFD1	UBFD1	0.739064	0.511446	1.65883	-0.739064	-0.0820508	-2.99793	0.998615607765717 .	38 x 53	16 p12	ubiquitin family domain containing 1
CNTROB	122	CNTROB	CNTROB	0.539448	0.505119	1.65778	-0.539448	-0.0930537	-3.40325	0.999657126088258 .	33 x 50	17 p13	centrobin, centriole duplication and spindle assembly protein
MADD	123	MADD	MADD	0.539891	0.483007	1.65733	-0.539891	-0.0297015	-1.08204	0.860283589956693 .	33 x 49	11 p11	MAP kinase activating death domain
FBXO11	124	FBXO11	FBXO11	0.645628	0.495642	1.65696	-0.645628	-0.0456679	-1.6647	0.951895776410402 .	35 x 55	2 p16	F-box protein 11
PHF3	125	PHF3	PHF3	0.540445	0.525848	1.65678	-0.540445	0.0109372	0.398293	0.34523913514328 .	33 x 49	6 q12	PHD finger protein 3
ABHD18	126	ABHD18	ABHD18	0.54299	0.490433	1.65423	-0.54299	0.0941032	3.44197	0.00029772801326633 .	32 x 49	4 q28	abhydrolase domain containing 18
PPM1M	127	PPM1M	PPM1M	0.543326	0.52997	1.6539	-0.543326	0.0128216	0.466926	0.320314714715668 .	35 x 47	3 p21	protein phosphatase, Mg2+/Mn2+ dependent 1M
SMC6	128	SMC6	SMC6	0.544432	0.500049	1.65279	-0.544432	-0.0580948	-2.11906	0.982864541693163 .	32 x 50	2 p24	structural maintenance of chromosomes 6
FAM168A	129	FAM168A	FAM168A	0.544692	0.518125	1.65253	-0.544692	0.00359165	0.130788	0.447981331007298 .	33 x 48	11 q13	family with sequence similarity 168 member A
RBM18	130	RBM18	RBM18	0.650243	0.486951	1.65234	-0.650243	0.0747109	2.72817	0.00322639203408204 .	34 x 55	9 q33	RNA binding motif protein 18
GPR153	131	GPR153	GPR153	0.545135	0.539017	1.65209	-0.545135	-0.154753	-5.70392	0.999999992789834 .	35 x 47	1 p36	G protein-coupled receptor 153
CCDC137	132	CCDC137	CCDC137	0.651257	0.496743	1.65133	-0.651257	-0.0171057	-0.622983	0.733298433642981 .	32 x 55	17 q25	coiled-coil domain containing 137
PCGF2	133	PCGF2	PCGF2	0.545915	0.514368	1.65131	-0.545915	-0.166064	-6.13225	0.999999999429368 .	35 x 48	17 q12	polycomb group ring finger 2
RNF214	134	RNF214	RNF214	0.548663	0.502071	1.64856	-0.548663	-0.0518795	-1.8917	0.970625906142034 .	33 x 50	11 q23	ring finger protein 214
TRMT2A	135	TRMT2A	TRMT2A	0.749616	0.50866	1.64828	-0.749616	-0.0625823	-2.28337	0.988716773728949 .	38 x 55	22 q11	tRNA methyltransferase 2 homolog A
NFRKB	136	NFRKB	NFRKB	0.65451	0.490631	1.64808	-0.65451	-0.019828	-0.722164	0.764839586972047 .	34 x 55	11 q24	nuclear factor related to kappaB binding protein
NCOA5	137	NCOA5	NCOA5	0.655752	0.502685	1.64683	-0.655752	-0.0744331	-2.71797	0.996672998255686 .	37 x 55	20 q13	nuclear receptor coactivator 5
CENPP	138	CENPP	CENPP	0.550624	0.535578	1.6466	-0.550624	-0.193014	-7.16317	0.999999999999348 .	31 x 51	9 q22	centromere protein P
ARL14EP	139	ARL14EP	ARL14EP	0.550842	0.505797	1.64638	-0.550842	-0.0976938	-3.57455	0.999818286324366 .	34 x 48	11 p14	ADP ribosylation factor like GTPase 14 effector protein
HSPA14	140	HSPA14	HSPA14	0.551869	0.495243	1.64536	-0.551869	0.0820652	2.99846	0.00138200825405055 .	32 x 51	10 p13	heat shock protein family A (Hsp70) member 14
DENND1A	141	DENND1A	DENND1A	0.55544	0.51324	1.64178	-0.55544	-0.0984638	-3.603	0.999836896878507 .	35 x 49	9 q33	DENN domain containing 1A
IRF2BP1	142	IRF2BP1	IRF2BP1	0.66372	0.483562	1.63886	-0.66372	-0.0757225	-2.76532	0.997117237122314 .	38 x 55	19 q13	interferon regulatory factor 2 binding protein 1
ANKRD54	143	ANKRD54	ANKRD54	0.558732	0.491187	1.63849	-0.558732	0.0899466	3.28867	0.000516509156837097 .	32 x 51	22 q13	ankyrin repeat domain 54
GPN2	144	GPN2	GPN2	0.664516	0.485904	1.63807	-0.664516	0.0635433	2.31857	0.0102849470170616 .	34 x 55	1 p36	GPN-loop GTPase 2
CWC27	145	CWC27	CWC27	0.664764	0.4872	1.63782	-0.664764	-0.100067	-3.66226	0.999870078245711 .	36 x 55	5 q12	CWC27 spliceosome associated cyclophilin
NBAS	146	NBAS	NBAS	0.560815	0.48638	1.63641	-0.560815	-0.0142486	-0.518905	0.698043218229069 .	34 x 49	2 p24	NBAS subunit of NRZ tethering complex
SGSH	147	SGSH	SGSH	0.561116	0.493968	1.63611	-0.561116	0.0558831	2.03813	0.0208675480550558 .	33 x 50	17 q25	N-sulfoglucosamine sulfohydrolase
FAM118A	148	FAM118A	FAM118A	0.562548	0.521677	1.63468	-0.562548	-0.019494	-0.709994	0.761083628598394 .	34 x 49	22 q13	family with sequence similarity 118 member A
SMG9	149	SMG9	SMG9	0.562595	0.504193	1.63463	-0.562595	-0.0625903	-2.28366	0.988725464042128 .	34 x 49	19 q13	SMG9 nonsense mediated mRNA decay factor
ATXN2	150	ATXN2	ATXN2	0.668223	0.49728	1.63436	-0.668223	-0.0458807	-1.67247	0.952666602499429 .	37 x 54	12 q24	ataxin 2
MED29	151	MED29	MED29	0.564576	0.492964	1.63265	-0.564576	-0.0128382	-0.467534	0.679902701223076 .	34 x 50	19 q13	mediator complex subunit 29
GRWD1	152	GRWD1	GRWD1	0.671095	0.502937	1.63149	-0.671095	-0.0544956	-1.98737	0.97645672419927 .	37 x 55	19 q13	glutamate rich WD repeat containing 1
MLKL	153	MLKL	MLKL	0.566173	0.535029	1.63105	-0.566173	-0.0401806	-1.46433	0.928329579928951 .	36 x 48	16 q23	mixed lineage kinase domain like pseudokinase
SMC5	154	SMC5	SMC5	0.671809	0.526541	1.63078	-0.671809	-0.0833024	-3.04398	0.998809646115731 .	38 x 55	9 q21	structural maintenance of chromosomes 5
COL4A5	155	COL4A5	COL4A5	0.675651	0.51701	1.62693	-0.675651	0.00244136	0.0889007	0.464587112836275 .	31 x 55	X q22	collagen type IV alpha 5 chain
XPA	156	XPA	XPA	0.571511	0.489228	1.62571	-0.571511	0.0201288	0.733124	0.231806075039145 .	33 x 52	9 q22	XPA, DNA damage recognition and repair factor
RRP1B	157	RRP1B	RRP1B	0.574844	0.520131	1.62238	-0.574844	-0.137156	-5.0421	0.999999737902503 .	36 x 51	21 q22	ribosomal RNA processing 1B
CCDC130	158	CCDC130	CCDC130	0.680531	0.512712	1.62205	-0.680531	-0.146397	-5.389	0.999999958117711 .	37 x 55	19 p13	coiled-coil domain containing 130
RBM10	159	RBM10	RBM10	0.575975	0.499437	1.62125	-0.575975	-0.00281248	-0.102415	0.540778543634563 .	33 x 51	X p11	RNA binding motif protein 10
CTC1	160	CTC1	CTC1	0.576345	0.509493	1.62088	-0.576345	-0.0397741	-1.44949	0.926281534208035 .	34 x 50	17 p13	CST telomere replication complex component 1
MGAT4A	161	MGAT4A	MGAT4A	0.576396	0.516764	1.62083	-0.576396	0.120983	4.43813	4.91353356091295e-06 .	34 x 50	2 q11	alpha-1,3-mannosyl-glycoprotein 4-beta-N-acetylglucosaminyltransferase A
P4HTM	162	P4HTM	P4HTM	0.578143	0.501536	1.61908	-0.578143	-0.0764357	-2.79152	0.997339280915181 .	35 x 50	3 p21	prolyl 4-hydroxylase, transmembrane
PRPS2	163	PRPS2	PRPS2	0.684883	0.505764	1.6177	-0.684883	-0.0068501	-0.249448	0.598473360606039 .	31 x 55	X p22	phosphoribosyl pyrophosphate synthetase 2
TK2	164	TK2	TK2	0.685404	0.525815	1.61718	-0.685404	0.0303459	1.10553	0.134564433631205 .	38 x 55	16 q21	thymidine kinase 2
KANSL2	165	KANSL2	KANSL2	0.580985	0.511354	1.61624	-0.580985	-0.0114743	-0.417857	0.661940273323392 .	32 x 54	12 q13	KAT8 regulatory NSL complex subunit 2
C1orf109	166	C1orf109	C1orf109	0.581046	0.49679	1.61618	-0.581046	0.0502136	1.8308	0.0336771941794622 .	31 x 52	1 p34	chromosome 1 open reading frame 109
DPH1	167	DPH1	DPH1	0.581087	0.492017	1.61614	-0.581087	0.0407121	1.48373	0.0690588790483296 .	32 x 52	17 p13	diphthamide biosynthesis 1
SFMBT2	168	SFMBT2	SFMBT2	0.581692	0.530658	1.61553	-0.581692	-0.0178821	-0.651267	0.742506637827983 .	36 x 48	10 p14	Scm like with four mbt domains 2
EDRF1	169	EDRF1	EDRF1	0.581951	0.493407	1.61527	-0.581951	4.39779e-05	0.00160143	0.49936124445523 .	33 x 51	10 q26	erythroid differentiation regulatory factor 1
ZSCAN18	170	ZSCAN18	ZSCAN18	0.582189	0.528652	1.61504	-0.582189	0.021095	0.768329	0.221214408194784 .	34 x 53	19 q13	zinc finger and SCAN domain containing 18
CCNT2	171	CCNT2	CCNT2	0.68823	0.49872	1.61435	-0.68823	-0.0463486	-1.68957	0.954327186667565 .	36 x 55	2 q21	cyclin T2
OGFOD3	172	OGFOD3	OGFOD3	0.68858	0.507604	1.61401	-0.68858	-0.0192731	-0.701948	0.758582586087815 .	38 x 55	17 q25	2-oxoglutarate and iron dependent oxygenase domain containing 3
RMC1	173	RMC1	RMC1	0.688701	0.496849	1.61388	-0.688701	0.0401061	1.46161	0.0720424934815682 .	36 x 55	18 q11	regulator of MON1-CCZ1
CCDC43	174	CCDC43	CCDC43	0.688836	0.494801	1.61375	-0.688836	0.0401702	1.46395	0.0717220321112534 .	35 x 55	17 q21	coiled-coil domain containing 43
DCUN1D4	175	DCUN1D4	DCUN1D4	0.584754	0.497592	1.61247	-0.584754	-0.0309313	-1.12688	0.870001375765481 .	34 x 51	4 q12	defective in cullin neddylation 1 domain containing 4
ALG9	176	ALG9	ALG9	0.586122	0.493421	1.6111	-0.586122	-0.00159073	-0.0579253	0.523091580114623 .	33 x 52	11 q23	ALG9 alpha-1,2-mannosyltransferase
ADPGK	177	ADPGK	ADPGK	0.693217	0.509442	1.60937	-0.693217	-0.0982408	-3.59476	0.999831699665801 .	38 x 55	15 q24	ADP dependent glucokinase
EIF2AK4	178	EIF2AK4	EIF2AK4	0.587989	0.515242	1.60924	-0.587989	-0.0991719	-3.62917	0.999852424653272 .	36 x 49	15 q15	eukaryotic translation initiation factor 2 alpha kinase 4
TTC12	179	TTC12	TTC12	0.694784	0.494424	1.6078	-0.694784	0.020303	0.739471	0.22987598215202 .	37 x 55	11 q23	tetratricopeptide repeat domain 12
ZNF335	180	ZNF335	ZNF335	0.589568	0.496109	1.60766	-0.589568	-0.00412667	-0.150271	0.559713111003081 .	33 x 52	20 q13	zinc finger protein 335
YLPM1	181	YLPM1	YLPM1	0.696384	0.494751	1.6062	-0.696384	-0.0360521	-1.31366	0.905406733686243 .	38 x 55	14 q24	YLP motif containing 1
WDR5	182	WDR5	WDR5	0.593177	0.509916	1.60405	-0.593177	-0.072091	-2.63199	0.995706407572387 .	32 x 52	9 q34	WD repeat domain 5
ORC4	183	ORC4	ORC4	0.594615	0.493003	1.60261	-0.594615	0.104995	3.84457	6.32429769988896e-05 .	32 x 53	2 q23	origin recognition complex subunit 4
ERCC6L2	184	ERCC6L2	ERCC6L2	0.7005	0.519579	1.60208	-0.7005	-0.126287	-4.63576	0.999998046558089 .	38 x 55	9 q22	ERCC excision repair 6 like 2
NR2C1	185	NR2C1	NR2C1	0.59645	0.514856	1.60077	-0.59645	-0.0697205	-2.54502	0.994480112191365 .	36 x 51	12 q22	nuclear receptor subfamily 2 group C member 1
KDM1B	186	KDM1B	KDM1B	0.701928	0.482957	1.60066	-0.701928	0.0272037	0.990971	0.160940309778406 .	36 x 55	6 p22	lysine demethylase 1B
HIRA	187	HIRA	HIRA	0.596901	0.502627	1.60032	-0.596901	-0.0887622	-3.24502	0.999398138177077 .	32 x 52	22 q11	histone cell cycle regulator
PTPN4	188	PTPN4	PTPN4	0.59967	0.499641	1.59755	-0.59967	-0.0102861	-0.374582	0.645984255440647 .	33 x 53	2 q14	protein tyrosine phosphatase non-receptor type 4
BLOC1S5	189	BLOC1S5	BLOC1S5	0.599985	0.49822	1.59724	-0.599985	-0.0088534	-0.322403	0.626400822101271 .	34 x 52	6 p24	biogenesis of lysosomal organelles complex 1 subunit 5
EXOSC6	190	EXOSC6	EXOSC6	0.705424	0.500637	1.59716	-0.705424	-0.0994899	-3.64092	0.999858936990968 .	38 x 55	16 q22	exosome component 6
ATXN1	191	ATXN1	ATXN1	0.600958	0.5173	1.59627	-0.600958	-0.142043	-5.22538	0.999999899169724 .	35 x 51	6 p22	ataxin 1
ZMYM6	192	ZMYM6	ZMYM6	0.601033	0.499733	1.59619	-0.601033	-0.0897619	-3.28186	0.999470961026018 .	35 x 51	1 p34	zinc finger MYM-type containing 6
INTS7	193	INTS7	INTS7	0.706656	0.487455	1.59593	-0.706656	0.0149132	0.543112	0.293571862928919 .	38 x 55	1 q32	integrator complex subunit 7
POLR3D	194	POLR3D	POLR3D	0.601963	0.518881	1.59526	-0.601963	-0.111965	-4.10291	0.999978357023085 .	37 x 51	8 p21	RNA polymerase III subunit D
PIGX	195	PIGX	PIGX	0.603042	0.494603	1.59418	-0.603042	0.0306795	1.1177	0.131949176759176 .	32 x 55	3 q29	phosphatidylinositol glycan anchor biosynthesis class X
L3MBTL2	196	L3MBTL2	L3MBTL2	0.603126	0.507728	1.5941	-0.603126	0.108216	3.96388	3.88358829360724e-05 .	33 x 54	22 q13	L3MBTL histone methyl-lysine binding protein 2
PDCD11	197	PDCD11	PDCD11	0.603344	0.502372	1.59388	-0.603344	-0.121831	-4.46967	0.999995748948797 .	33 x 52	10 q24	programmed cell death 11
NUP93	198	NUP93	NUP93	0.603922	0.505313	1.5933	-0.603922	-0.166418	-6.14569	0.99999999947442 .	36 x 51	16 q13	nucleoporin 93
NAAA	199	NAAA	NAAA	0.605214	0.52107	1.59201	-0.605214	-0.0935205	-3.42047	0.999677937289957 .	36 x 49	4 q21	N-acylethanolamine acid amidase
ODF2L	200	ODF2L	ODF2L	0.605892	0.495837	1.59133	-0.605892	0.0510175	1.86019	0.0315400637482748 .	34 x 53	1 p22	outer dense fiber of sperm tails 2 like
EDEM2	201	EDEM2	EDEM2	0.606929	0.509175	1.5903	-0.606929	-0.0332125	-1.21008	0.886767279132546 .	33 x 52	20 q11	ER degradation enhancing alpha-mannosidase like protein 2
ARL3	202	ARL3	ARL3	0.607363	0.505957	1.58986	-0.607363	-0.146411	-5.38952	0.999999958237243 .	35 x 51	10 q24	ADP ribosylation factor like GTPase 3
SLC25A16	203	SLC25A16	SLC25A16	0.608411	0.49084	1.58881	-0.608411	0.079783	2.91453	0.00181101279536489 .	33 x 54	10 q21	solute carrier family 25 member 16
SYK	204	SYK	SYK	0.609779	0.517359	1.58745	-0.609779	-0.201502	-7.49123	0.999999999999938 .	36 x 51	9 q22	spleen associated tyrosine kinase
ARMC1	205	ARMC1	ARMC1	0.715989	0.486378	1.5866	-0.715989	0.0509777	1.85873	0.0316432611769903 .	36 x 55	8 q13	armadillo repeat containing 1
NOC4L	206	NOC4L	NOC4L	0.611408	0.496233	1.58582	-0.611408	-0.0642624	-2.34492	0.990410906968017 .	34 x 53	12 q24	nucleolar complex associated 4 homolog
FAM207A	207	FAM207A	FAM207A	0.718863	0.499383	1.58372	-0.718863	-0.0483267	-1.76184	0.960836566726313 .	38 x 55	21 q22	family with sequence similarity 207 member A
GTF2E2	208	GTF2E2	GTF2E2	0.614681	0.484079	1.58254	-0.614681	-0.0514667	-1.87661	0.969604574267032 .	34 x 53	8 p12	general transcription factor IIE subunit 2
METTL17	209	METTL17	METTL17	0.615658	0.499491	1.58157	-0.615658	-0.075934	-2.77309	0.997184748572144 .	32 x 54	14 q11	methyltransferase like 17
SMPD2	210	SMPD2	SMPD2	0.616263	0.494948	1.58096	-0.616263	-0.0219288	-0.798714	0.78770029966238 .	34 x 53	6 q21	sphingomyelin phosphodiesterase 2
NBDY	211	NBDY	NBDY	0.616659	0.494681	1.58057	-0.616659	-0.0418396	-1.52489	0.936237906546675 .	34 x 53	X p11	negative regulator of P-body association
NCBP3	212	NCBP3	NCBP3	0.617779	0.487706	1.57945	-0.617779	-0.0973851	-3.56314	0.999810282599922 .	35 x 53	17 p13	nuclear cap binding subunit 3
RHNO1	213	RHNO1	RHNO1	0.618709	0.510875	1.57852	-0.618709	0.0420758	1.53352	0.0626934273514319 .	31 x 55	12 p13	RAD9-HUS1-RAD1 interacting nuclear orphan 1
CHPF2	214	CHPF2	CHPF2	0.725254	0.496866	1.57733	-0.725254	-0.169756	-6.27259	0.999999999760171 .	38 x 52	7 q36	chondroitin polymerizing factor 2
TMEM98	215	TMEM98	TMEM98	0.620046	0.530484	1.57718	-0.620046	0.0571838	2.08572	0.0185974162734934 .	34 x 55	17 q11	transmembrane protein 98
ZNF622	216	ZNF622	ZNF622	0.620088	0.493739	1.57714	-0.620088	0.0251053	0.914481	0.180315153568258 .	34 x 53	5 p15	zinc finger protein 622
C7orf26	217	C7orf26	C7orf26	0.621339	0.500793	1.57589	-0.621339	-0.061977	-2.26119	0.988045647433406 .	35 x 53	7 p22	chromosome 7 open reading frame 26
GLYCTK	218	GLYCTK	GLYCTK	0.726855	0.508773	1.57573	-0.726855	0.0586096	2.1379	0.0163535212007477 .	38 x 55	3 p21	glycerate kinase
CC2D1B	219	CC2D1B	CC2D1B	0.622371	0.504108	1.57485	-0.622371	-0.00856752	-0.311991	0.6224519777157 .	35 x 53	1 p32	coiled-coil and C2 domain containing 1B
ZFYVE9	220	ZFYVE9	ZFYVE9	0.622422	0.493295	1.5748	-0.622422	0.0867879	3.17229	0.000773555441211493 .	33 x 55	1 p32	zinc finger FYVE-type containing 9
BLVRA	221	BLVRA	BLVRA	0.623175	0.525528	1.57405	-0.623175	0.0594304	2.16795	0.0151700088290412 .	32 x 55	7 p13	biliverdin reductase A
ABHD4	222	ABHD4	ABHD4	0.62346	0.495328	1.57376	-0.62346	0.0581857	2.12239	0.0169951722981563 .	34 x 55	14 q11	abhydrolase domain containing 4
VCPIP1	223	VCPIP1	VCPIP1	0.624041	0.489208	1.57318	-0.624041	-0.00353857	-0.128855	0.551254108210553 .	35 x 54	8 q13	valosin containing protein interacting protein 1
TRAFD1	224	TRAFD1	TRAFD1	0.625259	0.52158	1.57197	-0.625259	-0.20119	-7.47912	0.999999999999932 .	36 x 52	12 q24	TRAF-type zinc finger domain containing 1
ELP1	225	ELP1	ELP1	0.62592	0.496665	1.5713	-0.62592	-0.118537	-4.3471	0.999992575449466 .	36 x 52	9 q31	elongator complex protein 1
BRD3	226	BRD3	BRD3	0.6287	0.49897	1.56852	-0.6287	-0.108509	-3.97476	0.999962877202556 .	36 x 52	9 q34	bromodomain containing 3
PNPLA6	227	PNPLA6	PNPLA6	0.629103	0.504681	1.56812	-0.629103	-0.145769	-5.36537	0.99999995238147 .	37 x 52	19 p13	patatin like phospholipase domain containing 6
SRSF10	228	SRSF10	SRSF10	0.629385	0.521042	1.56784	-0.629385	-0.0115877	-0.421986	0.663448034694867 .	32 x 55	1 p36	serine and arginine rich splicing factor 10
EIF4ENIF1	229	EIF4ENIF1	EIF4ENIF1	0.633796	0.492021	1.56343	-0.633796	-0.103321	-3.78262	0.999918950828182 .	35 x 55	22 q12	eukaryotic translation initiation factor 4E nuclear import factor 1
PAF1	230	PAF1	PAF1	0.638659	0.498621	1.55857	-0.638659	-0.123993	-4.55022	0.999997075176933 .	36 x 52	19 q13	PAF1 homolog, Paf1/RNA polymerase II complex component
NPRL3	231	NPRL3	NPRL3	0.640007	0.494816	1.55722	-0.640007	-0.0182158	-0.663424	0.746412689772803 .	34 x 55	16 p13	NPR3 like, GATOR1 complex subunit
CDCA7L	232	CDCA7L	CDCA7L	0.641195	0.537867	1.55603	-0.641195	0.0181407	0.660688	0.254463566240199 .	30 x 55	7 p15	cell division cycle associated 7 like
SDCCAG8	233	SDCCAG8	SDCCAG8	0.64121	0.50954	1.55602	-0.64121	-0.0764719	-2.79285	0.997350137725368 .	36 x 53	CHR_HSCHR1_3_CTG32_1 q43	serologically defined colon cancer antigen 8
PTPN14	234	PTPN14	PTPN14	0.642381	0.519523	1.55484	-0.642381	0.0688022	2.51134	0.00607281890497269 .	32 x 55	1 q41	protein tyrosine phosphatase non-receptor type 14
FARS2	235	FARS2	FARS2	0.525678	0.505207	1.55376	-0.525678	-0.0326825	-1.19074	0.883016452799427 .	32 x 49	6 p25	phenylalanyl-tRNA synthetase 2, mitochondrial
RSBN1L	236	RSBN1L	RSBN1L	0.526356	0.503517	1.55309	-0.526356	-0.0794613	-2.9027	0.998119629060134 .	33 x 48	7 q11	round spermatid basic protein 1 like
PRKAG2	237	PRKAG2	PRKAG2	0.527058	0.493515	1.55238	-0.527058	0.0539329	1.96679	0.0247077215435891 .	33 x 48	7 q36	protein kinase AMP-activated non-catalytic subunit gamma 2
FDXR	238	FDXR	FDXR	0.5287	0.496845	1.55074	-0.5287	0.107435	3.93494	4.37658788885464e-05 .	31 x 51	17 q25	ferredoxin reductase
INPP5A	239	INPP5A	INPP5A	0.529371	0.484702	1.55007	-0.529371	0.057722	2.10542	0.0177213827789526 .	32 x 49	10 q26	inositol polyphosphate-5-phosphatase A
PISD	240	PISD	PISD	0.647899	0.506548	1.54933	-0.647899	-0.0764469	-2.79193	0.997342640001831 .	35 x 54	22 q12	phosphatidylserine decarboxylase
KSR1	241	KSR1	KSR1	0.648525	0.489148	1.5487	-0.648525	0.0710873	2.59516	0.0047795405764347 .	35 x 55	17 q11	kinase suppressor of ras 1
POLR1E	242	POLR1E	POLR1E	0.53079	0.515091	1.54865	-0.53079	-0.0385312	-1.40413	0.919742433538535 .	31 x 50	9 p13	RNA polymerase I subunit E
PHF21A	243	PHF21A	PHF21A	0.648817	0.519126	1.54841	-0.648817	-0.16836	-6.2195	0.99999999966641 .	38 x 54	11 p11	PHD finger protein 21A
CEP95	244	CEP95	CEP95	0.649024	0.498365	1.5482	-0.649024	-0.0652282	-2.38031	0.991280610829208 .	36 x 54	17 q23	centrosomal protein 95
KRTCAP2	245	KRTCAP2	KRTCAP2	0.65048	0.503652	1.54674	-0.65048	0.0833106	3.04428	0.00118915912227446 .	35 x 55	1 q22	keratinocyte associated protein 2
MYCBP2	246	MYCBP2	MYCBP2	0.651989	0.52149	1.54524	-0.651989	-0.244045	-9.1638	1 .	38 x 53	13 q22	MYC binding protein 2
RBBP8	247	RBBP8	RBBP8	0.534548	0.514522	1.54489	-0.534548	0.0542051	1.97675	0.0241385541832084 .	31 x 51	18 q11	RB binding protein 8, endonuclease
HUS1	248	HUS1	HUS1	0.534563	0.504277	1.54488	-0.534563	-0.00166951	-0.0607942	0.52423388082593 .	33 x 48	7 p12	HUS1 checkpoint clamp component
ADO	249	ADO	ADO	0.53494	0.490329	1.5445	-0.53494	0.0511839	1.86627	0.0311120934407094 .	31 x 50	10 q21	2-aminoethanethiol dioxygenase
NAA35	250	NAA35	NAA35	0.652956	0.489616	1.54427	-0.652956	0.0381966	1.39192	0.0820906615457614 .	34 x 55	9 q21	N(alpha)-acetyltransferase 35, NatC auxiliary subunit
FRA10AC1	251	FRA10AC1	FRA10AC1	0.53527	0.518215	1.54417	-0.53527	-0.0726236	-2.65154	0.995945959981446 .	33 x 49	10 q23	FRA10A associated CGG repeat 1
ELP5	252	ELP5	ELP5	0.535537	0.498414	1.5439	-0.535537	-0.0990357	-3.62413	0.999849549569833 .	33 x 49	17 p13	elongator acetyltransferase complex subunit 5
RBM22	253	RBM22	RBM22	0.653693	0.480724	1.54353	-0.653693	-0.208123	-7.74833	0.999999999999991 .	37 x 53	5 q33	RNA binding motif protein 22
SIK2	254	SIK2	SIK2	0.654492	0.521704	1.54273	-0.654492	-0.0178706	-0.650848	0.742371385307849 .	37 x 55	11 q23	salt inducible kinase 2
SAP130	255	SAP130	SAP130	0.654753	0.488224	1.54247	-0.654753	0.00287773	0.104791	0.458278758704185 .	35 x 55	2 q14	Sin3A associated protein 130
NFIL3	256	NFIL3	NFIL3	0.654877	0.503863	1.54235	-0.654877	0.0929203	3.39833	0.000349046867376357 .	35 x 55	9 q22	nuclear factor, interleukin 3 regulated
C2orf74	257	C2orf74	C2orf74	0.537379	0.490614	1.54206	-0.537379	0.121841	4.47007	4.24330180681665e-06 .	32 x 49	2 p15	chromosome 2 open reading frame 74
PCF11	258	PCF11	PCF11	0.65745	0.500928	1.53977	-0.65745	-0.0694887	-2.53651	0.994344901549929 .	37 x 55	11 q14	PCF11 cleavage and polyadenylation factor subunit
TBCK	259	TBCK	TBCK	0.657625	0.503255	1.5396	-0.657625	-0.0341663	-1.24487	0.89330001519443 .	36 x 55	4 q24	TBC1 domain containing kinase
FBXO46	260	FBXO46	FBXO46	0.658695	0.478606	1.53853	-0.658695	0.109351	4.00596	3.25978160989893e-05 .	34 x 55	19 q13	F-box protein 46
TM9SF4	261	TM9SF4	TM9SF4	0.659696	0.490014	1.53753	-0.659696	-0.121108	-4.44276	0.999995189626679 .	36 x 55	20 q11	transmembrane 9 superfamily member 4
GTPBP3	262	GTPBP3	GTPBP3	0.542376	0.487485	1.53707	-0.542376	-0.0977253	-3.57571	0.99981908607827 .	33 x 49	19 p13	GTP binding protein 3, mitochondrial
VHL	263	VHL	VHL	0.543403	0.499996	1.53604	-0.543403	-0.0878194	-3.21028	0.999321081508808 .	34 x 49	3 p25	von Hippel-Lindau tumor suppressor
FAM20B	264	FAM20B	FAM20B	0.545669	0.490849	1.53377	-0.545669	0.0723035	2.63979	0.00419651822693845 .	32 x 51	1 q25	FAM20B glycosaminoglycan xylosylkinase
IRF2	265	IRF2	IRF2	0.663836	0.508961	1.53339	-0.663836	-0.194359	-7.21504	0.999999999999548 .	37 x 53	4 q35	interferon regulatory factor 2
NPHP3	266	NPHP3	NPHP3	0.665005	0.537382	1.53222	-0.665005	-0.0613198	-2.23713	0.987278158352538 .	37 x 55	3 q22	nephrocystin 3
EIF2AK3	267	EIF2AK3	EIF2AK3	0.665224	0.499274	1.532	-0.665224	-0.0929686	-3.40011	0.999653199722516 .	36 x 54	2 p11	eukaryotic translation initiation factor 2 alpha kinase 3
WRAP73	268	WRAP73	WRAP73	0.666226	0.50363	1.531	-0.666226	-0.0613195	-2.23712	0.987277843332157 .	37 x 55	1 p36	WD repeat containing, antisense to TP73
RC3H2	269	RC3H2	RC3H2	0.666878	0.492461	1.53035	-0.666878	-0.0587557	-2.14325	0.983862668254012 .	36 x 55	9 q33	ring finger and CCCH-type domains 2
HEBP1	270	HEBP1	HEBP1	0.549124	0.509124	1.53032	-0.549124	-0.00637621	-0.23219	0.591786773839893 .	30 x 51	12 p13	heme binding protein 1
METTL2A	271	METTL2A	METTL2A	0.549628	0.501873	1.52981	-0.549628	0.0444648	1.62076	0.0526537496310887 .	32 x 51	17 q23	methyltransferase like 2A
CHD1	272	CHD1	CHD1	0.550293	0.513852	1.52915	-0.550293	-0.0429358	-1.56492	0.941079661004147 .	34 x 49	5 q21	chromodomain helicase DNA binding protein 1
TOR1A	273	TOR1A	TOR1A	0.550436	0.494696	1.52901	-0.550436	0.00372706	0.135719	0.446032001625574 .	33 x 49	9 q34	torsin family 1 member A
CCDC9	274	CCDC9	CCDC9	0.668247	0.495482	1.52898	-0.668247	-0.0514185	-1.87485	0.969483463540793 .	35 x 55	19 q13	coiled-coil domain containing 9
OXSR1	275	OXSR1	OXSR1	0.668486	0.491265	1.52874	-0.668486	-0.0307119	-1.11888	0.868302577361411 .	35 x 55	3 p22	oxidative stress responsive kinase 1
PAK1IP1	276	PAK1IP1	PAK1IP1	0.551359	0.501531	1.52808	-0.551359	-0.0738998	-2.69839	0.996471954880882 .	31 x 50	6 p24	PAK1 interacting protein 1
AIMP2	277	AIMP2	AIMP2	0.669344	0.499505	1.52788	-0.669344	0.0218527	0.795939	0.213104895926904 .	31 x 55	7 p22	aminoacyl tRNA synthetase complex interacting multifunctional protein 2
POLM	278	POLM	POLM	0.551733	0.490054	1.52771	-0.551733	0.0200094	0.728773	0.233134658613771 .	33 x 50	7 p13	DNA polymerase mu
FKBP15	279	FKBP15	FKBP15	0.66965	0.488137	1.52757	-0.66965	-0.0564916	-2.06039	0.980222068613058 .	37 x 54	9 q32	FKBP prolyl isomerase 15
FOXRED1	280	FOXRED1	FOXRED1	0.669659	0.50026	1.52757	-0.669659	0.031291	1.14	0.12724641591516 .	32 x 55	11 q24	FAD dependent oxidoreductase domain containing 1
UNKL	281	UNKL	UNKL	0.55263	0.504026	1.52681	-0.55263	0.0207679	0.756411	0.22476873445758 .	34 x 49	16 p13	unk like zinc finger
C5orf22	282	C5orf22	C5orf22	0.552918	0.49554	1.52652	-0.552918	0.0815628	2.97998	0.00146758064423946 .	33 x 50	5 p13	chromosome 5 open reading frame 22
PMS2	283	PMS2	PMS2	0.671057	0.510236	1.52617	-0.671057	-0.0577992	-2.10824	0.982401378229722 .	38 x 55	7 p22	PMS1 homolog 2, mismatch repair system component
LRP5	284	LRP5	LRP5	0.671182	0.52335	1.52604	-0.671182	0.0885393	3.23681	0.000619312165880181 .	31 x 55	11 q13	LDL receptor related protein 5
CIR1	285	CIR1	CIR1	0.671361	0.491455	1.52586	-0.671361	-0.0579976	-2.1155	0.982713419136509 .	37 x 55	2 q31	corepressor interacting with RBPJ, 1
KLHL12	286	KLHL12	KLHL12	0.553675	0.489958	1.52577	-0.553675	0.0130831	0.476452	0.316915290594649 .	32 x 51	1 q32	kelch like family member 12
SIRT6	287	SIRT6	SIRT6	0.553818	0.489063	1.52562	-0.553818	-0.0797316	-2.91264	0.998178055854772 .	33 x 50	19 p13	sirtuin 6
GCLC	288	GCLC	GCLC	0.671946	0.491028	1.52528	-0.671946	0.0027239	0.0991893	0.460501467343396 .	37 x 55	6 p12	glutamate-cysteine ligase catalytic subunit
TARBP2	289	TARBP2	TARBP2	0.671987	0.486234	1.52524	-0.671987	0.0199198	0.725508	0.234134122984412 .	35 x 55	12 q13	TARBP2 subunit of RISC loading complex
BRAT1	290	BRAT1	BRAT1	0.554265	0.50517	1.52518	-0.554265	-0.100933	-3.69428	0.999885258162958 .	34 x 49	7 p22	BRCA1 associated ATM activator 1
MGA	291	MGA	MGA	0.554383	0.511282	1.52506	-0.554383	-0.0436158	-1.58975	0.943935483635767 .	34 x 50	15 q15	MAX dimerization protein MGA
XRN1	292	XRN1	XRN1	0.55443	0.502385	1.52501	-0.55443	-0.0409869	-1.49376	0.932262132775143 .	34 x 50	3 q23	5'-3' exoribonuclease 1
NAE1	293	NAE1	NAE1	0.672883	0.472473	1.52434	-0.672883	0.00779952	0.284022	0.388218749876326 .	37 x 55	16 q22	NEDD8 activating enzyme E1 subunit 1
TSEN54	294	TSEN54	TSEN54	0.555992	0.488656	1.52345	-0.555992	-0.00744922	-0.271265	0.606885445819246 .	32 x 51	17 q25	tRNA splicing endonuclease subunit 54
NAGLU	295	NAGLU	NAGLU	0.557073	0.528806	1.52237	-0.557073	0.0359145	1.30865	0.0954405544572764 .	33 x 51	17 q21	N-acetyl-alpha-glucosaminidase
R3HCC1	296	R3HCC1	R3HCC1	0.674967	0.51314	1.52226	-0.674967	-0.107399	-3.93362	0.999955995370325 .	37 x 55	8 p21	R3H domain and coiled-coil containing 1
TAOK3	297	TAOK3	TAOK3	0.557755	0.488692	1.52169	-0.557755	-0.104876	-3.84017	0.999935624861641 .	34 x 49	12 q24	TAO kinase 3
MIIP	298	MIIP	MIIP	0.557913	0.49821	1.52153	-0.557913	-0.0670003	-2.44526	0.992697982758691 .	34 x 49	1 p36	migration and invasion inhibitory protein
RPUSD1	299	RPUSD1	RPUSD1	0.559842	0.49222	1.5196	-0.559842	-0.0454417	-1.65644	0.951065274363956 .	32 x 51	16 p13	RNA pseudouridine synthase domain containing 1
NDRG3	300	NDRG3	NDRG3	0.677734	0.50452	1.51949	-0.677734	-0.0642901	-2.34593	0.990436860115577 .	38 x 55	20 q11	NDRG family member 3
CASP6	301	CASP6	CASP6	0.678025	0.498507	1.5192	-0.678025	0.094862	3.46998	0.000268597584018981 .	30 x 55	4 q25	caspase 6
CHST12	302	CHST12	CHST12	0.560631	0.513873	1.51881	-0.560631	-0.136113	-5.00302	0.999999679952624 .	35 x 49	7 p22	carbohydrate sulfotransferase 12
ZFP64	303	ZFP64	ZFP64	0.678816	0.487358	1.51841	-0.678816	-0.0319661	-1.16462	0.877808067389838 .	37 x 55	20 q13	ZFP64 zinc finger protein
MEX3C	304	MEX3C	MEX3C	0.679475	0.491322	1.51775	-0.679475	-0.151637	-5.58634	0.999999985946966 .	38 x 54	18 q21	mex-3 RNA binding family member C
DCAF6	305	DCAF6	DCAF6	0.561905	0.499901	1.51754	-0.561905	0.0131673	0.479518	0.315824593203972 .	32 x 51	1 q24	DDB1 and CUL4 associated factor 6
ASPSCR1	306	ASPSCR1	ASPSCR1	0.679972	0.502328	1.51725	-0.679972	-0.0227533	-0.828761	0.796305610925744 .	36 x 55	17 q25	ASPSCR1 tether for SLC2A4, UBX domain containing
LY6G5B	307	LY6G5B	LY6G5B	0.680033	0.513598	1.51719	-0.680033	-0.172889	-6.39188	0.999999999886791 .	37 x 53	CHR_HSCHR6_MHC_SSTO_CTG1 p21	lymphocyte antigen 6 family member G5B
WDR70	308	WDR70	WDR70	0.680627	0.51308	1.5166	-0.680627	-0.0984074	-3.60091	0.999835596734447 .	38 x 55	5 p13	WD repeat domain 70
PIP5K1C	309	PIP5K1C	PIP5K1C	0.680801	0.508539	1.51642	-0.680801	-0.0384196	-1.40006	0.919134672351459 .	37 x 55	19 p13	phosphatidylinositol-4-phosphate 5-kinase type 1 gamma
ARID4A	310	ARID4A	ARID4A	0.680877	0.515478	1.51635	-0.680877	-0.0947252	-3.46493	0.999726353280298 .	37 x 55	14 q23	AT-rich interaction domain 4A
SDAD1	311	SDAD1	SDAD1	0.563229	0.495402	1.51621	-0.563229	-0.0223212	-0.813012	0.791821424472744 .	33 x 50	4 q21	SDA1 domain containing 1
KDM6A	312	KDM6A	KDM6A	0.681073	0.500524	1.51615	-0.681073	-0.00422306	-0.153781	0.561097148494623 .	36 x 55	X p11	lysine demethylase 6A
BICRA	313	BICRA	BICRA	0.563701	0.487876	1.51574	-0.563701	-0.0667948	-2.43773	0.992544727048244 .	35 x 51	19 q13	BRD4 interacting chromatin remodeling complex associated protein
ZBTB1	314	ZBTB1	ZBTB1	0.563774	0.493751	1.51567	-0.563774	0.115219	4.22374	1.28341185441361e-05 .	32 x 51	14 q23	zinc finger and BTB domain containing 1
ZNF384	315	ZNF384	ZNF384	0.682316	0.492301	1.51491	-0.682316	-0.0900908	-3.29399	0.999493079991893 .	38 x 54	12 p13	zinc finger protein 384
STK35	316	STK35	STK35	0.683036	0.497063	1.51419	-0.683036	0.0141899	0.516769	0.302701900464495 .	35 x 55	20 p13	serine/threonine kinase 35
PLCG2	317	PLCG2	PLCG2	0.565438	0.503548	1.514	-0.565438	-0.0497121	-1.81247	0.964930372395437 .	34 x 50	16 q23	phospholipase C gamma 2
ADARB1	318	ADARB1	ADARB1	0.683276	0.49942	1.51395	-0.683276	-0.105956	-3.88017	0.99994524509526 .	37 x 55	21 q22	adenosine deaminase RNA specific B1
WDR59	319	WDR59	WDR59	0.566541	0.486638	1.5129	-0.566541	0.0173406	0.63154	0.263898290019712 .	33 x 51	16 q23	WD repeat domain 59
TBC1D10B	320	TBC1D10B	TBC1D10B	0.684938	0.49853	1.51229	-0.684938	-0.0813579	-2.97244	0.998496153209707 .	36 x 55	16 p11	TBC1 domain family member 10B
CDC26	321	CDC26	CDC26	0.685597	0.497463	1.51163	-0.685597	-0.0217464	-0.792066	0.78576813701806 .	36 x 55	9 q32	cell division cycle 26
DCAF10	322	DCAF10	DCAF10	0.686254	0.483644	1.51097	-0.686254	0.071558	2.61243	0.00454583990089463 .	34 x 55	9 p13	DDB1 and CUL4 associated factor 10
SNX11	323	SNX11	SNX11	0.569042	0.495913	1.5104	-0.569042	0.0201231	0.732916	0.231869452937984 .	33 x 51	17 q21	sorting nexin 11
RNF138	324	RNF138	RNF138	0.569194	0.504638	1.51025	-0.569194	-0.115297	-4.22665	0.999987328776824 .	34 x 50	18 q12	ring finger protein 138
LLGL1	325	LLGL1	LLGL1	0.569342	0.494092	1.5101	-0.569342	-0.0699104	-2.55198	0.994588687106985 .	34 x 51	17 p11	LLGL scribble cell polarity complex component 1
RNF41	326	RNF41	RNF41	0.569392	0.49888	1.51005	-0.569392	0.0796378	2.90919	0.00184202389299226 .	34 x 50	12 q13	ring finger protein 41
AHI1	327	AHI1	AHI1	0.569765	0.520014	1.50968	-0.569765	-0.0479089	-1.74657	0.95952856253356 .	35 x 49	6 q23	Abelson helper integration site 1
ZNF362	328	ZNF362	ZNF362	0.569828	0.51416	1.50961	-0.569828	-0.153251	-5.64723	0.999999990037424 .	35 x 48	1 p35	zinc finger protein 362
MITD1	329	MITD1	MITD1	0.68859	0.513443	1.50863	-0.68859	-0.184903	-6.85124	0.999999999994411 .	38 x 53	2 q11	microtubule interacting and trafficking domain containing 1
FASTKD1	330	FASTKD1	FASTKD1	0.570861	0.492121	1.50858	-0.570861	-0.0504079	-1.8379	0.966849923822466 .	32 x 51	2 q31	FAST kinase domains 1
WDR46	331	WDR46	WDR46	0.688667	0.497556	1.50856	-0.688667	-0.0733477	-2.67812	0.996252411321314 .	38 x 55	CHR_HSCHR6_MHC_DBB_CTG1 p21	WD repeat domain 46
METTL8	332	METTL8	METTL8	0.571148	0.513458	1.50829	-0.571148	-0.0770854	-2.81539	0.997528035920103 .	31 x 52	2 q31	methyltransferase like 8
MTAP	333	MTAP	MTAP	0.571775	0.486932	1.50767	-0.571775	0.0186345	0.67868	0.248729476246592 .	32 x 52	9 p21	methylthioadenosine phosphorylase
KAT2A	334	KAT2A	KAT2A	0.5721	0.51393	1.50734	-0.5721	-0.0258875	-0.942992	0.827071663221587 .	31 x 52	17 q21	lysine acetyltransferase 2A
SYNJ2BP	335	SYNJ2BP	SYNJ2BP	0.572533	0.519203	1.50691	-0.572533	-0.0224186	-0.816561	0.792837107813413 .	33 x 52	14 q24	synaptojanin 2 binding protein
KCTD13	336	KCTD13	KCTD13	0.690634	0.489675	1.50659	-0.690634	-0.0640365	-2.33664	0.990196835301758 .	37 x 55	16 p11	potassium channel tetramerization domain containing 13
MZF1	337	MZF1	MZF1	0.690649	0.508331	1.50658	-0.690649	0.0373794	1.3621	0.0866995527832948 .	36 x 55	19 q13	myeloid zinc finger 1
ANKZF1	338	ANKZF1	ANKZF1	0.57333	0.51041	1.50611	-0.57333	-0.217109	-8.09904	0.999999999999999 .	35 x 50	2 q35	ankyrin repeat and zinc finger peptidyl tRNA hydrolase 1
SPATA13	339	SPATA13	SPATA13	0.691618	0.523855	1.50561	-0.691618	0.0876595	3.20439	0.000692854493216322 .	36 x 55	13 q12	spermatogenesis associated 13
UCK1	340	UCK1	UCK1	0.573925	0.488806	1.50552	-0.573925	0.0380477	1.38648	0.0829162915077895 .	33 x 52	9 q34	uridine-cytidine kinase 1
USP42	341	USP42	USP42	0.574095	0.498879	1.50535	-0.574095	-0.0883882	-3.23124	0.99936858966457 .	34 x 50	7 p22	ubiquitin specific peptidase 42
NUP133	342	NUP133	NUP133	0.575382	0.473944	1.50406	-0.575382	0.0681732	2.48827	0.00647936925536863 .	33 x 52	1 q42	nucleoporin 133
GLE1	343	GLE1	GLE1	0.575426	0.493883	1.50402	-0.575426	0.0464196	1.69216	0.0454250843529277 .	32 x 52	9 q34	GLE1 RNA export mediator
CMTM7	344	CMTM7	CMTM7	0.576466	0.517963	1.50298	-0.576466	0.112104	4.10806	2.11711755878641e-05 .	31 x 51	3 p22	CKLF like MARVEL transmembrane domain containing 7
BCLAF3	345	BCLAF3	BCLAF3	0.576687	0.510802	1.50275	-0.576687	-0.0293648	-1.06976	0.85753925280049 .	35 x 50	X p22	BCLAF1 and THRAP3 family member 3
TEF	346	TEF	TEF	0.69482	0.515637	1.5024	-0.69482	-0.0743436	-2.71468	0.996639990814502 .	37 x 55	22 q13	TEF transcription factor, PAR bZIP family member
TRAPPC11	347	TRAPPC11	TRAPPC11	0.696209	0.492293	1.50102	-0.696209	-0.0627696	-2.29023	0.988917696410439 .	38 x 55	4 q35	trafficking protein particle complex 11
COG7	348	COG7	COG7	0.578861	0.500711	1.50058	-0.578861	0.00147465	0.0536983	0.478591810731473 .	34 x 51	16 p12	component of oligomeric golgi complex 7
HSCB	349	HSCB	HSCB	0.579049	0.50711	1.50039	-0.579049	0.106827	3.91243	4.80016991020182e-05 .	32 x 54	22 q12	HscB mitochondrial iron-sulfur cluster cochaperone
SNX15	350	SNX15	SNX15	0.697448	0.47527	1.49978	-0.697448	-0.0989561	-3.62119	0.999847844215152 .	37 x 55	11 q13	sorting nexin 15
TRIM14	351	TRIM14	TRIM14	0.580979	0.500822	1.49846	-0.580979	-0.219215	-8.18154	1 .	34 x 51	9 q22	tripartite motif containing 14
IKZF5	352	IKZF5	IKZF5	0.581457	0.481933	1.49798	-0.581457	0.0677961	2.47444	0.00673444964778347 .	33 x 52	10 q26	IKAROS family zinc finger 5
TTC31	353	TTC31	TTC31	0.700056	0.533022	1.49717	-0.700056	-0.157322	-5.801	0.999999995883295 .	38 x 55	2 p13	tetratricopeptide repeat domain 31
IFT122	354	IFT122	IFT122	0.582355	0.512614	1.49709	-0.582355	-0.14683	-5.4053	0.999999961679399 .	36 x 51	3 q21	intraflagellar transport 122
SPEN	355	SPEN	SPEN	0.700264	0.505815	1.49696	-0.700264	-0.0957311	-3.50207	0.999761499057918 .	38 x 55	1 p36	spen family transcriptional repressor
DTYMK	356	DTYMK	DTYMK	0.583742	0.505368	1.4957	-0.583742	0.0834083	3.04787	0.00117512938730502 .	31 x 53	2 q37	deoxythymidylate kinase
MAN2A2	357	MAN2A2	MAN2A2	0.584777	0.511483	1.49466	-0.584777	-0.0129649	-0.472146	0.68155001228969 .	35 x 50	15 q26	mannosidase alpha class 2A member 2
DNAJB14	358	DNAJB14	DNAJB14	0.702586	0.510625	1.49464	-0.702586	-0.0408513	-1.48881	0.931612740039762 .	37 x 55	4 q23	DnaJ heat shock protein family (Hsp40) member B14
C2orf49	359	C2orf49	C2orf49	0.584987	0.50181	1.49445	-0.584987	-0.0123201	-0.448663	0.673126086235963 .	33 x 52	2 q12	chromosome 2 open reading frame 49
ZNF700	360	ZNF700	ZNF700	0.705483	0.493277	1.49174	-0.705483	0.0759661	2.77427	0.00280510599442074 .	36 x 55	19 p13	zinc finger protein 700
PPIL3	361	PPIL3	PPIL3	0.58784	0.478285	1.4916	-0.58784	0.00524821	0.191112	0.424233373108657 .	33 x 52	2 q33	peptidylprolyl isomerase like 3
NSMCE3	362	NSMCE3	NSMCE3	0.588352	0.507286	1.49109	-0.588352	-0.0256456	-0.934174	0.824807938502464 .	35 x 51	CHR_HSCHR15_4_CTG8 q13	NSE3 homolog, SMC5-SMC6 complex component
BTRC	363	BTRC	BTRC	0.589171	0.488296	1.49027	-0.589171	-0.0139231	-0.50705	0.693897903692422 .	34 x 53	10 q24	beta-transducin repeat containing E3 ubiquitin protein ligase
BAX	364	BAX	BAX	0.589405	0.503681	1.49004	-0.589405	-0.230415	-8.62239	1 .	35 x 51	19 q13	BCL2 associated X, apoptosis regulator
ZNRD1	365	ZNRD1	ZNRD1	0.589796	0.489429	1.48965	-0.589796	-0.0592664	-2.16194	0.984599485607303 .	33 x 52	CHR_HSCHR6_MHC_MCF_CTG1 p22	zinc ribbon domain containing 1
ZBTB17	366	ZBTB17	ZBTB17	0.589796	0.499972	1.48965	-0.589796	-0.145663	-5.3614	0.999999951346028 .	36 x 51	1 p36	zinc finger and BTB domain containing 17
TP53RK	367	TP53RK	TP53RK	0.589996	0.49182	1.48945	-0.589996	-0.0914545	-3.34426	0.999575974228792 .	33 x 52	20 q13	TP53 regulating kinase
CSTF1	368	CSTF1	CSTF1	0.590192	0.49484	1.48925	-0.590192	0.014407	0.524674	0.299948830686799 .	32 x 52	20 q13	cleavage stimulation factor subunit 1
ANKRD12	369	ANKRD12	ANKRD12	0.590767	0.491693	1.48867	-0.590767	-0.0471538	-1.71899	0.957074814408231 .	35 x 51	18 p11	ankyrin repeat domain 12
CACTIN	370	CACTIN	CACTIN	0.709174	0.494967	1.48805	-0.709174	-0.0518052	-1.88899	0.97044415870495 .	37 x 55	19 p13	cactin, spliceosome C complex subunit
PPP5C	371	PPP5C	PPP5C	0.70992	0.472288	1.4873	-0.70992	0.0821016	2.9998	0.00137598899075497 .	36 x 55	19 q13	protein phosphatase 5 catalytic subunit
SLC25A24	372	SLC25A24	SLC25A24	0.593528	0.504044	1.48591	-0.593528	-0.117632	-4.31344	0.99999136751305 .	36 x 50	1 p13	solute carrier family 25 member 24
PPTC7	373	PPTC7	PPTC7	0.711659	0.488331	1.48557	-0.711659	0.0777398	2.83943	0.00229418305992868 .	36 x 55	12 q24	PTC7 protein phosphatase homolog
URGCP	374	URGCP	URGCP	0.595182	0.505389	1.48426	-0.595182	-0.015946	-0.580738	0.719242058902721 .	34 x 54	7 p13	upregulator of cell proliferation
DGKQ	375	DGKQ	DGKQ	0.599131	0.491187	1.48031	-0.599131	0.0348131	1.26846	0.102427460642118 .	32 x 53	4 p16	diacylglycerol kinase theta
RASA1	376	RASA1	RASA1	0.718202	0.496875	1.47902	-0.718202	-0.104003	-3.80785	0.999926709097275 .	38 x 55	5 q14	RAS p21 protein activator 1
ZBED4	377	ZBED4	ZBED4	0.601353	0.490997	1.47809	-0.601353	-0.0755229	-2.75799	0.997052139024802 .	35 x 53	22 q13	zinc finger BED-type containing 4
RCOR3	378	RCOR3	RCOR3	0.71946	0.494826	1.47776	-0.71946	-0.0220019	-0.801378	0.788471812582893 .	38 x 55	1 q32	REST corepressor 3
RAB12	379	RAB12	RAB12	0.719979	0.508789	1.47725	-0.719979	-0.0336453	-1.22586	0.889765878930467 .	38 x 55	18 p11	RAB12, member RAS oncogene family
MRS2	380	MRS2	MRS2	0.602955	0.482802	1.47649	-0.602955	0.0292047	1.06392	0.14377912960838 .	32 x 53	6 p22	magnesium transporter MRS2
KMT2A	381	KMT2A	KMT2A	0.603879	0.512194	1.47556	-0.603879	-0.0712506	-2.60115	0.995302697385514 .	36 x 51	11 q23	lysine methyltransferase 2A
C11orf24	382	C11orf24	C11orf24	0.604244	0.507745	1.4752	-0.604244	-0.0668673	-2.44039	0.992599156560676 .	34 x 52	11 q13	chromosome 11 open reading frame 24
DPP8	383	DPP8	DPP8	0.605006	0.497898	1.47444	-0.605006	-0.00762779	-0.277769	0.60938341265468 .	35 x 52	15 q22	dipeptidyl peptidase 8
CCS	384	CCS	CCS	0.723101	0.508514	1.47412	-0.723101	0.0597764	2.18062	0.0146935604235848 .	37 x 55	11 q13	copper chaperone for superoxide dismutase
HMG20A	385	HMG20A	HMG20A	0.60534	0.507394	1.4741	-0.60534	-0.0786888	-2.87431	0.99794313749617 .	35 x 52	15 q24	high mobility group 20A
HSPB11	386	HSPB11	HSPB11	0.605594	0.502544	1.47385	-0.605594	-0.0724634	-2.64566	0.995875203911263 .	32 x 53	1 p32	heat shock protein family B (small) member 11
NFYA	387	NFYA	NFYA	0.605606	0.492796	1.47384	-0.605606	0.0404381	1.47373	0.0703959129777174 .	32 x 55	6 p21	nuclear transcription factor Y subunit alpha
PPID	388	PPID	PPID	0.60569	0.503887	1.47375	-0.60569	-0.000182582	-0.00664861	0.502651891587055 .	33 x 52	4 q32	peptidylprolyl isomerase D
BTBD3	389	BTBD3	BTBD3	0.605794	0.50396	1.47365	-0.605794	-0.0295281	-1.07571	0.858874306251169 .	34 x 53	20 p12	BTB domain containing 3
ATXN1L	390	ATXN1L	ATXN1L	0.60603	0.5036	1.47341	-0.60603	-0.0704314	-2.5711	0.994877011841457 .	35 x 52	16 q22	ataxin 1 like
MAGEF1	391	MAGEF1	MAGEF1	0.606652	0.513065	1.47279	-0.606652	-0.0277791	-1.01195	0.84412574461487 .	34 x 52	3 q27	MAGE family member F1
TTC21B	392	TTC21B	TTC21B	0.606949	0.53288	1.47249	-0.606949	0.0587456	2.14288	0.0161521291337061 .	31 x 55	2 q24	tetratricopeptide repeat domain 21B
DNAJC17	393	DNAJC17	DNAJC17	0.607877	0.500195	1.47156	-0.607877	-0.0105144	-0.382897	0.649071269617604 .	34 x 52	15 q15	DnaJ heat shock protein family (Hsp40) member C17
RNGTT	394	RNGTT	RNGTT	0.609866	0.493155	1.46958	-0.609866	-0.0797131	-2.91196	0.998174112589384 .	35 x 51	6 q15	RNA guanylyltransferase and 5'-phosphatase
IL17RA	395	IL17RA	IL17RA	0.610023	0.487888	1.46942	-0.610023	-0.00409437	-0.149095	0.559249186025878 .	35 x 52	22 q11	interleukin 17 receptor A
ERC1	396	ERC1	ERC1	0.610265	0.505945	1.46918	-0.610265	-0.145415	-5.35208	0.999999948826166 .	35 x 52	12 p13	ELKS/RAB6-interacting/CAST family member 1
XPO5	397	XPO5	XPO5	0.610526	0.490164	1.46892	-0.610526	-0.018717	-0.681686	0.752221643743207 .	34 x 53	6 p21	exportin 5
NCBP2AS2	398	NCBP2AS2	NCBP2AS2	0.610535	0.48655	1.46891	-0.610535	0.0395663	1.44191	0.074782435024898 .	32 x 55	3 q29	NCBP2 antisense 2 (head to head)
TSEN15	399	TSEN15	TSEN15	0.611147	0.491516	1.46829	-0.611147	0.0345818	1.26003	0.103940727943121 .	31 x 54	1 q25	tRNA splicing endonuclease subunit 15
EXOSC3	400	EXOSC3	EXOSC3	0.611271	0.499567	1.46817	-0.611271	0.0288043	1.04932	0.147109897401717 .	33 x 55	9 p13	exosome component 3
TRIP11	401	TRIP11	TRIP11	0.611789	0.493416	1.46765	-0.611789	0.0817446	2.98667	0.00143607482309771 .	33 x 53	14 q32	thyroid hormone receptor interactor 11
TMX3	402	TMX3	TMX3	0.612327	0.499785	1.46711	-0.612327	-0.0180263	-0.656521	0.744198454232891 .	34 x 55	18 q22	thioredoxin related transmembrane protein 3
IL17RE	403	IL17RE	IL17RE	0.612947	0.513412	1.46649	-0.612947	-0.0570928	-2.08239	0.981250940674233 .	33 x 54	3 p25	interleukin 17 receptor E
KLHL42	404	KLHL42	KLHL42	0.613642	0.498504	1.4658	-0.613642	0.00136209	0.0495996	0.480224469078043 .	34 x 51	12 p11	kelch like family member 42
SLC15A4	405	SLC15A4	SLC15A4	0.613836	0.507948	1.46561	-0.613836	-0.184885	-6.85055	0.999999999994385 .	36 x 52	12 q24	solute carrier family 15 member 4
LIG3	406	LIG3	LIG3	0.614175	0.488041	1.46527	-0.614175	0.0051165	0.186316	0.426112694035858 .	33 x 53	17 q12	DNA ligase 3
TMEM223	407	TMEM223	TMEM223	0.614959	0.50265	1.46448	-0.614959	0.0463066	1.68803	0.0458201743328922 .	32 x 55	11 q12	transmembrane protein 223
N4BP2	408	N4BP2	N4BP2	0.615083	0.495912	1.46436	-0.615083	-0.0612088	-2.23306	0.987144446546297 .	33 x 53	4 p14	NEDD4 binding protein 2
TRMT11	409	TRMT11	TRMT11	0.733012	0.505822	1.46421	-0.733012	-0.00565606	-0.205965	0.581575002298709 .	38 x 55	6 q22	tRNA methyltransferase 11 homolog
MST1R	410	MST1R	MST1R	0.735055	0.519188	1.46217	-0.735055	0.0305764	1.11394	0.132753987201727 .	30 x 55	3 p21	macrophage stimulating 1 receptor
PRPSAP2	411	PRPSAP2	PRPSAP2	0.618652	0.488066	1.46079	-0.618652	0.0128316	0.467292	0.320183731265846 .	33 x 53	17 p11	phosphoribosyl pyrophosphate synthetase associated protein 2
WDR37	412	WDR37	WDR37	0.620478	0.496297	1.45896	-0.620478	-0.0524143	-1.91126	0.971906434060398 .	36 x 52	10 p15	WD repeat domain 37
UBA6	413	UBA6	UBA6	0.620636	0.482969	1.45881	-0.620636	0.0171607	0.624985	0.266044096244131 .	33 x 54	4 q13	ubiquitin like modifier activating enzyme 6
KDM4C	414	KDM4C	KDM4C	0.740002	0.494837	1.45722	-0.740002	-0.118529	-4.34681	0.999992565610792 .	38 x 55	9 p24	lysine demethylase 4C
NGDN	415	NGDN	NGDN	0.623032	0.503676	1.45641	-0.623032	-0.0617291	-2.25212	0.987760991862476 .	34 x 54	14 q11	neuroguidin
PRR14L	416	PRR14L	PRR14L	0.74087	0.492872	1.45635	-0.74087	0.0245625	0.894697	0.18555563812446 .	36 x 55	22 q12	proline rich 14 like
NMI	417	NMI	NMI	0.625827	0.496276	1.45361	-0.625827	0.0113394	0.412942	0.339857967518216 .	34 x 54	2 q23	N-myc and STAT interactor
MPP5	418	MPP5	MPP5	0.6259	0.481659	1.45354	-0.6259	0.0418622	1.52572	0.0636591821062875 .	33 x 55	14 q23	membrane palmitoylated protein 5
C19orf12	419	C19orf12	C19orf12	0.744207	0.497977	1.45302	-0.744207	0.0326063	1.18797	0.117529400703703 .	37 x 55	19 q12	chromosome 19 open reading frame 12
WDR73	420	WDR73	WDR73	0.744447	0.482626	1.45278	-0.744447	0.0297863	1.08513	0.13903093471914 .	38 x 55	15 q25	WD repeat domain 73
FBXO28	421	FBXO28	FBXO28	0.627568	0.482791	1.45187	-0.627568	-0.0600071	-2.18906	0.985616880310514 .	35 x 54	1 q42	F-box protein 28
RAB11FIP3	422	RAB11FIP3	RAB11FIP3	0.627689	0.511422	1.45175	-0.627689	-0.127469	-4.67985	0.999998417575198 .	36 x 52	16 p13	RAB11 family interacting protein 3
WDR81	423	WDR81	WDR81	0.746174	0.500576	1.45105	-0.746174	-0.063987	-2.33482	0.990149396962575 .	38 x 52	CHR_HSCHR17_1_CTG2 p13	WD repeat domain 81
SMARCAD1	424	SMARCAD1	SMARCAD1	0.630109	0.497817	1.44933	-0.630109	-0.0710271	-2.59295	0.995189834073236 .	35 x 53	4 q22	SWI/SNF-related, matrix-associated actin-dependent regulator of chromatin, subfamily a, containing DEAD/H box 1
FXR2	425	FXR2	FXR2	0.631445	0.489042	1.448	-0.631445	0.0733428	2.67794	0.00374960992784956 .	32 x 55	17 p13	FMR1 autosomal homolog 2
ELK1	426	ELK1	ELK1	0.749255	0.491381	1.44797	-0.749255	-0.0287835	-1.04857	0.852715294999917 .	38 x 55	X p11	ETS transcription factor ELK1
GORASP1	427	GORASP1	GORASP1	0.632181	0.495955	1.44726	-0.632181	0.0626725	2.28667	0.0111860855955259 .	34 x 55	3 p22	golgi reassembly stacking protein 1
TOP1MT	428	TOP1MT	TOP1MT	0.634304	0.52589	1.44514	-0.634304	-0.0786019	-2.87112	0.997922371619328 .	32 x 55	8 q24	DNA topoisomerase I mitochondrial
FAM122B	429	FAM122B	FAM122B	0.635118	0.500551	1.44432	-0.635118	-0.0366985	-1.33725	0.909314652246152 .	36 x 53	X q26	family with sequence similarity 122B
XIAP	430	XIAP	XIAP	0.635564	0.485786	1.44388	-0.635564	0.0227405	0.828294	0.203826523299274 .	34 x 55	X q25	X-linked inhibitor of apoptosis
TAF11	431	TAF11	TAF11	0.636179	0.48558	1.44326	-0.636179	0.0460817	1.67982	0.046614272236351 .	34 x 55	6 p21	TATA-box binding protein associated factor 11
MKRN2	432	MKRN2	MKRN2	0.636259	0.494674	1.44318	-0.636259	-0.00958358	-0.348995	0.636425826444752 .	34 x 55	3 p25	makorin ring finger protein 2
FAM76A	433	FAM76A	FAM76A	0.637077	0.500806	1.44236	-0.637077	0.0937356	3.42841	0.000312870654405661 .	35 x 55	1 p35	family with sequence similarity 76 member A
TMEM68	434	TMEM68	TMEM68	0.638249	0.495092	1.44119	-0.638249	0.0817887	2.98829	0.00142852937289129 .	33 x 55	8 q12	transmembrane protein 68
ATP6V1C1	435	ATP6V1C1	ATP6V1C1	0.639445	0.496355	1.44	-0.639445	-0.062822	-2.29215	0.988973336557573 .	36 x 53	8 q22	ATPase H+ transporting V1 subunit C1
NUDT9	436	NUDT9	NUDT9	0.639446	0.501909	1.44	-0.639446	0.0436607	1.59139	0.0558798590240733 .	34 x 55	4 q22	nudix hydrolase 9
ADNP2	437	ADNP2	ADNP2	0.757624	0.482939	1.4396	-0.757624	-0.0262814	-0.957348	0.830716955801709 .	38 x 53	18 q23	ADNP homeobox 2
UVSSA	438	UVSSA	UVSSA	0.639866	0.503266	1.43958	-0.639866	-0.0144694	-0.52695	0.70084161026049 .	35 x 54	4 p16	UV stimulated scaffold protein A
PHACTR2	439	PHACTR2	PHACTR2	0.641503	0.514579	1.43794	-0.641503	-0.121503	-4.45745	0.999995503163363 .	37 x 53	6 q24	phosphatase and actin regulator 2
TRNAU1AP	440	TRNAU1AP	TRNAU1AP	0.641704	0.481836	1.43774	-0.641704	-0.104492	-3.82593	0.999931829569343 .	36 x 52	1 p35	tRNA selenocysteine 1 associated protein 1
USP21	441	USP21	USP21	0.641938	0.490504	1.4375	-0.641938	-0.157577	-5.81066	0.999999996108321 .	36 x 54	1 q23	ubiquitin specific peptidase 21
ZNF592	442	ZNF592	ZNF592	0.643284	0.494258	1.43616	-0.643284	-0.0338063	-1.23174	0.890866994038821 .	35 x 54	15 q25	zinc finger protein 592
GRK3	443	GRK3	GRK3	0.643784	0.52291	1.43566	-0.643784	0.0387911	1.41361	0.0788552249991473 .	35 x 55	22 q12	G protein-coupled receptor kinase 3
AXIN1	444	AXIN1	AXIN1	0.643893	0.502819	1.43555	-0.643893	-0.109329	-4.00516	0.999967292247471 .	35 x 53	16 p13	axin 1
TRAPPC9	445	TRAPPC9	TRAPPC9	0.510854	0.4992	1.43506	-0.510854	-0.0819724	-2.99505	0.998602531199592 .	33 x 48	8 q24	trafficking protein particle complex 9
RASSF1	446	RASSF1	RASSF1	0.644389	0.514198	1.43505	-0.644389	-0.12645	-4.64186	0.999998102456627 .	37 x 51	3 p21	Ras association domain family member 1
CPT1B	447	CPT1B	CPT1B	0.64444	0.499186	1.435	-0.64444	0.0675523	2.4655	0.00690403078803437 .	35 x 55	22 q13	carnitine palmitoyltransferase 1B
ABTB1	448	ABTB1	ABTB1	0.644619	0.521118	1.43482	-0.644619	-0.0394533	-1.43778	0.924634064845209 .	36 x 53	3 q21	ankyrin repeat and BTB domain containing 1
ZNF518B	449	ZNF518B	ZNF518B	0.645163	0.484948	1.43428	-0.645163	0.0617473	2.25278	0.0122178590132949 .	34 x 55	4 p16	zinc finger protein 518B
ANKRD28	450	ANKRD28	ANKRD28	0.645393	0.495765	1.43405	-0.645393	0.0268789	0.97913	0.163847278591195 .	35 x 55	3 p25	ankyrin repeat domain 28
ASXL2	451	ASXL2	ASXL2	0.646091	0.499084	1.43335	-0.646091	-0.134276	-4.93426	0.999999546713324 .	37 x 53	2 p23	ASXL transcriptional regulator 2
DTWD1	452	DTWD1	DTWD1	0.646177	0.519906	1.43326	-0.646177	0.0450562	1.64236	0.0503764849217043 .	34 x 55	15 q21	DTW domain containing 1
HAT1	453	HAT1	HAT1	0.646317	0.493465	1.43312	-0.646317	0.0311725	1.13568	0.12814889066884 .	34 x 55	2 q31	histone acetyltransferase 1
TCTN3	454	TCTN3	TCTN3	0.647586	0.495243	1.43186	-0.647586	0.0702762	2.5654	0.00520742682123876 .	32 x 55	10 q24	tectonic family member 3
NF2	455	NF2	NF2	0.649715	0.489247	1.42973	-0.649715	-0.0976672	-3.57357	0.999817609549204 .	34 x 55	22 q12	neurofibromin 2
CDK11B	456	CDK11B	CDK11B	0.65013	0.492086	1.42931	-0.65013	-0.132015	-4.84966	0.99999930853758 .	37 x 55	1 p36	cyclin dependent kinase 11B
ZNF644	457	ZNF644	ZNF644	0.650188	0.503685	1.42925	-0.650188	-0.00186995	-0.0680929	0.527139009898229 .	35 x 55	1 p22	zinc finger protein 644
RIOK1	458	RIOK1	RIOK1	0.65072	0.501977	1.42872	-0.65072	-0.0489269	-1.78378	0.962655628279638 .	35 x 55	6 p24	RIO kinase 1
GLB1	459	GLB1	GLB1	0.651358	0.489132	1.42808	-0.651358	-0.0919692	-3.36325	0.999603855322685 .	35 x 55	3 p22	galactosidase beta 1
DCP1A	460	DCP1A	DCP1A	0.651937	0.505682	1.4275	-0.651937	-0.0809337	-2.95684	0.998418465644315 .	37 x 55	3 p21	decapping mRNA 1A
C8orf76	461	C8orf76	C8orf76	0.518917	0.493269	1.42699	-0.518917	-0.0479672	-1.74871	0.959713369150852 .	33 x 48	8 q24	chromosome 8 open reading frame 76
ANKS1A	462	ANKS1A	ANKS1A	0.653082	0.493367	1.42636	-0.653082	-0.0496267	-1.80935	0.964688515720651 .	35 x 55	6 p21	ankyrin repeat and sterile alpha motif domain containing 1A
FDX2	463	FDX2	FDX2	0.520633	0.483598	1.42528	-0.520633	0.0670997	2.44891	0.00722887800949423 .	32 x 50	19 p13	ferredoxin 2
NOL8	464	NOL8	NOL8	0.654361	0.506673	1.42508	-0.654361	-0.0843035	-3.08082	0.998946601782877 .	35 x 55	9 q22	nucleolar protein 8
CERT1	465	CERT1	CERT1	0.521549	0.482561	1.42436	-0.521549	-0.0260762	-0.94987	0.828824355691106 .	33 x 48	5 q13	ceramide transporter 1
CPSF2	466	CPSF2	CPSF2	0.655116	0.493196	1.42433	-0.655116	-0.0290546	-1.05845	0.854978555841049 .	35 x 55	14 q32	cleavage and polyadenylation specific factor 2
CUL9	467	CUL9	CUL9	0.655145	0.505127	1.4243	-0.655145	-0.0816506	-2.98321	0.998547716259289 .	36 x 55	6 p21	cullin 9
HSPA14.1	468	HSPA14.1		0.65785	0.511847	1.42159	-0.65785	0.0317104	1.15529	0.124089065580581 .	33 x 55
CUL7	469	CUL7	CUL7	0.65851	0.493539	1.42093	-0.65851	0.08397	3.06855	0.00109733050234184 .	35 x 55	6 p21	cullin 7
MEN1	470	MEN1	MEN1	0.52542	0.494581	1.42049	-0.52542	-0.000631377	-0.0229912	0.509169604561664 .	31 x 50	11 q13	menin 1
ANKRD39	471	ANKRD39	ANKRD39	0.659383	0.493779	1.42006	-0.659383	0.0661638	2.4146	0.00794362387929115 .	34 x 55	2 q11	ankyrin repeat domain 39
PPIL1	472	PPIL1	PPIL1	0.659828	0.484453	1.41961	-0.659828	0.0418237	1.52431	0.0638346023760378 .	32 x 55	6 p21	peptidylprolyl isomerase like 1
SLC30A5	473	SLC30A5	SLC30A5	0.660243	0.480685	1.4192	-0.660243	0.0154619	0.5631	0.286731129106235 .	34 x 55	5 q13	solute carrier family 30 member 5
CRBN	474	CRBN	CRBN	0.660444	0.496373	1.419	-0.660444	0.0310657	1.13178	0.128965365296701 .	36 x 55	3 p26	cereblon
NTPCR	475	NTPCR	NTPCR	0.660788	0.489757	1.41865	-0.660788	0.0544423	1.98542	0.023651684380297 .	33 x 55	1 q42	nucleoside-triphosphatase, cancer-related
FHL2	476	FHL2	FHL2	0.66082	0.5203	1.41862	-0.66082	0.0666564	2.43266	0.00756004699776702 .	31 x 55	2 q12	four and a half LIM domains 2
TUSC2	477	TUSC2	TUSC2	0.527572	0.477519	1.41834	-0.527572	0.104985	3.84419	6.3341055828614e-05 .	32 x 49	3 p21	tumor suppressor 2, mitochondrial calcium regulator
SNX5	478	SNX5	SNX5	0.528866	0.488724	1.41704	-0.528866	0.0172942	0.62985	0.264450755581811 .	31 x 50	20 p11	sorting nexin 5
INTS14	479	INTS14	INTS14	0.662836	0.482442	1.41661	-0.662836	-0.0540729	-1.97191	0.975586337009416 .	37 x 55	15 q22	integrator complex subunit 14
RPF2	480	RPF2	RPF2	0.66336	0.503656	1.41608	-0.66336	-0.0111937	-0.407635	0.658196260730653 .	32 x 55	6 q21	ribosome production factor 2 homolog
POLA1	481	POLA1	POLA1	0.530466	0.507415	1.41544	-0.530466	-0.0539895	-1.96886	0.97541155183049 .	32 x 49	X p22	DNA polymerase alpha 1, catalytic subunit
ARID4B	482	ARID4B	ARID4B	0.664082	0.493164	1.41536	-0.664082	-0.0307321	-1.11962	0.868460237724174 .	36 x 55	1 q42	AT-rich interaction domain 4B
BOD1L1	483	BOD1L1	BOD1L1	0.664248	0.507585	1.41519	-0.664248	-0.200958	-7.47012	0.999999999999928 .	37 x 52	4 p15	biorientation of chromosomes in cell division 1 like 1
MAD2L1BP	484	MAD2L1BP	MAD2L1BP	0.530863	0.492132	1.41505	-0.530863	0.0101478	0.369544	0.355890679145876 .	32 x 49	6 p21	MAD2L1 binding protein
CRNKL1	485	CRNKL1	CRNKL1	0.530935	0.495481	1.41498	-0.530935	-0.0681212	-2.48636	0.993485961349932 .	33 x 49	20 p11	crooked neck pre-mRNA splicing factor 1
RARS	486	RARS		1.35775	0.493363	1.41484	-1.35775	-0.114661	-4.20301	0.999985949075112 .	30 x 55
MED17	487	MED17	MED17	0.531929	0.487548	1.41398	-0.531929	-0.0746882	-2.72733	0.996765468420159 .	33 x 48	11 q21	mediator complex subunit 17
LDLRAP1	488	LDLRAP1	LDLRAP1	0.66575	0.5034	1.41369	-0.66575	-0.0469573	-1.7118	0.956416583037803 .	37 x 55	1 p36	low density lipoprotein receptor adaptor protein 1
VIRMA	489	VIRMA	VIRMA	0.66703	0.505887	1.41241	-0.66703	-0.0263306	-0.959143	0.83116931811702 .	36 x 55	8 q22	vir like m6A methyltransferase associated
TAB1	490	TAB1	TAB1	0.533979	0.491115	1.41193	-0.533979	-0.127653	-4.68674	0.999998469041257 .	33 x 48	22 q13	TGF-beta activated kinase 1 (MAP3K7) binding protein 1
C19orf47	491	C19orf47	C19orf47	0.535244	0.496629	1.41067	-0.535244	0.0437394	1.59426	0.0555576954454057 .	32 x 50	19 q13	chromosome 19 open reading frame 47
COX19	492	COX19	COX19	0.536176	0.493013	1.40973	-0.536176	0.0530213	1.93345	0.0266966210496047 .	32 x 50	7 p22	cytochrome c oxidase assembly factor COX19
STIM2	493	STIM2	STIM2	0.669803	0.497785	1.40964	-0.669803	-0.124003	-4.55059	0.999997080204048 .	37 x 55	4 p15	stromal interaction molecule 2
BRAP	494	BRAP	BRAP	0.669869	0.476613	1.40957	-0.669869	-0.0381896	-1.39166	0.917870754989361 .	35 x 55	12 q24	BRCA1 associated protein
TBC1D2	495	TBC1D2	TBC1D2	0.536807	0.497458	1.4091	-0.536807	-0.0921953	-3.37159	0.999615557840337 .	32 x 50	9 q22	TBC1 domain family member 2
TMEM94	496	TMEM94	TMEM94	0.671616	0.497861	1.40783	-0.671616	-0.0538473	-1.96366	0.975110838494209 .	36 x 55	17 q25	transmembrane protein 94
BX255925.3	497	BX255925.3		0.672259	0.484529	1.40718	-0.672259	-0.00948458	-0.34539	0.635071861655822 .	34 x 55
CREM	498	CREM	CREM	0.672553	0.505141	1.40689	-0.672553	0.137068	5.03878	2.66600190035327e-07 .	35 x 55	10 p11	cAMP responsive element modulator
CUX1	499	CUX1	CUX1	0.539185	0.510124	1.40673	-0.539185	-0.192988	-7.16216	0.999999999999344 .	34 x 49	7 q22	cut like homeobox 1
CRELD1	500	CRELD1	CRELD1	0.672863	0.489282	1.40658	-0.672863	0.134746	4.95185	4.14839021023461e-07 .	36 x 55	3 p25	cysteine rich with EGF like domains 1
UTP18	501	UTP18	UTP18	0.674371	0.481351	1.40507	-0.674371	0.0182711	0.66544	0.252942552917844 .	35 x 55	17 q21	UTP18 small subunit processome component
REV1	502	REV1	REV1	0.541812	0.503853	1.4041	-0.541812	-0.00186814	-0.068027	0.527112789825472 .	33 x 49	2 q11	REV1 DNA directed polymerase
FRS2	503	FRS2	FRS2	0.542277	0.489526	1.40363	-0.542277	-0.0168289	-0.612899	0.72997572885329 .	33 x 50	12 q15	fibroblast growth factor receptor substrate 2
TGFBRAP1	504	TGFBRAP1	TGFBRAP1	0.676663	0.483615	1.40278	-0.676663	-0.0128319	-0.467305	0.679820639503482 .	36 x 55	2 q12	transforming growth factor beta receptor associated protein 1
INPP1	505	INPP1	INPP1	0.543237	0.498631	1.40267	-0.543237	0.0379852	1.3842	0.0832648430181235 .	31 x 50	2 q32	inositol polyphosphate-1-phosphatase
RFNG	506	RFNG	RFNG	0.676911	0.474437	1.40253	-0.676911	0.0221216	0.805739	0.210268879495145 .	36 x 55	17 q25	RFNG O-fucosylpeptide 3-beta-N-acetylglucosaminyltransferase
BRF1	507	BRF1	BRF1	0.543475	0.502748	1.40244	-0.543475	-0.0560195	-2.04312	0.979380971162311 .	33 x 49	14 q32	BRF1 RNA polymerase III transcription initiation factor subunit
CAMTA1	508	CAMTA1	CAMTA1	0.678057	0.489539	1.40138	-0.678057	-0.0894382	-3.26993	0.999448322551039 .	38 x 55	1 p36	calmodulin binding transcription activator 1
TIGAR	509	TIGAR	TIGAR	0.544721	0.486878	1.40119	-0.544721	-7.48766e-05	-0.00272658	0.50108754056018 .	32 x 50	12 p13	TP53 induced glycolysis regulatory phosphatase
NCKIPSD	510	NCKIPSD	NCKIPSD	0.678417	0.490708	1.40102	-0.678417	0.0423395	1.54315	0.0615170036313921 .	35 x 55	3 p21	NCK interacting protein with SH3 domain
IRF2BPL	511	IRF2BPL	IRF2BPL	0.545449	0.501174	1.40046	-0.545449	-0.0390729	-1.4239	0.92264462692395 .	31 x 51	14 q24	interferon regulatory factor 2 binding protein like
CEP68	512	CEP68	CEP68	0.679754	0.514769	1.39969	-0.679754	0.0193406	0.704407	0.240651466605505 .	38 x 55	2 p14	centrosomal protein 68
CEPT1	513	CEPT1	CEPT1	0.6804	0.509068	1.39904	-0.6804	0.0732187	2.67338	0.00380061642991059 .	31 x 55	1 p13	choline/ethanolamine phosphotransferase 1
PPP2R5D	514	PPP2R5D	PPP2R5D	0.681307	0.499496	1.39813	-0.681307	-0.0587617	-2.14347	0.983871523398378 .	38 x 55	6 p21	protein phosphatase 2 regulatory subunit B'delta
CTCF	515	CTCF	CTCF	0.548273	0.484508	1.39764	-0.548273	-0.0562798	-2.05264	0.979848434989805 .	33 x 49	16 q22	CCCTC-binding factor
MTM1	516	MTM1	MTM1	0.548933	0.483119	1.39698	-0.548933	0.0891153	3.25803	0.000575147974464785 .	32 x 51	X q28	myotubularin 1
TNRC6A	517	TNRC6A	TNRC6A	0.549602	0.487197	1.39631	-0.549602	-0.0104032	-0.378847	0.64756885409202 .	34 x 48	16 p12	trinucleotide repeat containing adaptor 6A
NSUN4	518	NSUN4	NSUN4	0.684583	0.491445	1.39486	-0.684583	0.0329313	1.19982	0.115211589818641 .	37 x 55	1 p33	NOP2/Sun RNA methyltransferase 4
DPY19L4	519	DPY19L4	DPY19L4	0.551468	0.509762	1.39444	-0.551468	-0.0136658	-0.497678	0.69060321935642 .	33 x 50	8 q22	dpy-19 like 4
NAPG	520	NAPG	NAPG	0.686034	0.484039	1.39341	-0.686034	0.0660713	2.41121	0.00801751069856138 .	35 x 55	18 p11	NSF attachment protein gamma
RAP2C	521	RAP2C	RAP2C	0.686845	0.481928	1.3926	-0.686845	0.0233908	0.851992	0.197186220135581 .	36 x 55	X q26	RAP2C, member of RAS oncogene family
NUP107	522	NUP107	NUP107	0.553336	0.512956	1.39257	-0.553336	-0.0552898	-2.01642	0.97802149356901 .	32 x 50	12 q15	nucleoporin 107
POLB	523	POLB	POLB	0.553339	0.509983	1.39257	-0.553339	-0.0969283	-3.54627	0.999797835077043 .	33 x 50	8 p11	DNA polymerase beta
UBR7	524	UBR7	UBR7	0.688693	0.502372	1.39075	-0.688693	-0.0508224	-1.85305	0.967951686187665 .	38 x 53	CHR_HSCHR14_7_CTG1 q32	ubiquitin protein ligase E3 component n-recognin 7 (putative)
TFIP11	525	TFIP11	TFIP11	0.689272	0.48743	1.39017	-0.689272	-0.173408	-6.41167	0.999999999900164 .	38 x 52	22 q12	tuftelin interacting protein 11
FBXO44	526	FBXO44	FBXO44	0.689379	0.509297	1.39006	-0.689379	-0.121482	-4.45669	0.999995487337537 .	38 x 55	1 p36	F-box protein 44
TARBP1	527	TARBP1	TARBP1	0.556086	0.499047	1.38982	-0.556086	0.0272839	0.993894	0.160227892371705 .	31 x 52	1 q42	TAR (HIV-1) RNA binding protein 1
USP39	528	USP39	USP39	0.689716	0.489004	1.38973	-0.689716	-0.0505886	-1.84451	0.967334044018244 .	38 x 55	2 p11	ubiquitin specific peptidase 39
RPAP1	529	RPAP1	RPAP1	0.5564	0.486526	1.38951	-0.5564	-0.00275768	-0.100419	0.53998672745702 .	33 x 51	15 q15	RNA polymerase II associated protein 1
YEATS2	530	YEATS2	YEATS2	0.556427	0.515358	1.38948	-0.556427	-0.160538	-5.92269	0.999999997985033 .	34 x 49	3 q27	YEATS domain containing 2
METAP1	531	METAP1	METAP1	0.690489	0.484423	1.38895	-0.690489	-0.0818361	-2.99003	0.99857955145678 .	36 x 55	4 q23	methionyl aminopeptidase 1
MFAP1	532	MFAP1	MFAP1	0.690898	0.497067	1.38854	-0.690898	-0.0616885	-2.25063	0.987713814963211 .	37 x 55	15 q15	microfibril associated protein 1
RHBDD1	533	RHBDD1	RHBDD1	0.557512	0.491801	1.3884	-0.557512	0.0605795	2.21002	0.0136370434628474 .	34 x 50	2 q36	rhomboid domain containing 1
ZBTB11	534	ZBTB11	ZBTB11	0.69111	0.485714	1.38833	-0.69111	-0.0248165	-0.903952	0.816907498561666 .	38 x 55	3 q12	zinc finger and BTB domain containing 11
SENP5	535	SENP5	SENP5	0.691797	0.484352	1.38764	-0.691797	-0.000953769	-0.0347308	0.513850197782446 .	36 x 55	3 q29	SUMO specific peptidase 5
CDK5RAP2	536	CDK5RAP2	CDK5RAP2	0.558632	0.49844	1.38728	-0.558632	0.0867873	3.17227	0.000773613872654844 .	33 x 50	9 q33	CDK5 regulatory subunit associated protein 2
TAF1C	537	TAF1C	TAF1C	0.55871	0.49668	1.3872	-0.55871	-0.099877	-3.65523	0.999866502241786 .	34 x 49	16 q24	TATA-box binding protein associated factor, RNA polymerase I subunit C
EXOC2	538	EXOC2	EXOC2	0.558854	0.496284	1.38706	-0.558854	-0.0599561	-2.18719	0.985548749591914 .	34 x 50	6 p25	exocyst complex component 2
MTMR1	539	MTMR1	MTMR1	0.559087	0.495041	1.38682	-0.559087	-0.149536	-5.50717	0.999999978128352 .	33 x 50	X q28	myotubularin related protein 1
CDC23	540	CDC23	CDC23	0.692862	0.499283	1.38658	-0.692862	-0.0232362	-0.846357	0.801246737301962 .	38 x 55	5 q31	cell division cycle 23
SERGEF	541	SERGEF	SERGEF	0.559946	0.51554	1.38596	-0.559946	-0.0322818	-1.17613	0.880123409557668 .	35 x 49	11 p15	secretion regulating guanine nucleotide exchange factor
VTI1B	542	VTI1B	VTI1B	0.5601	0.488401	1.38581	-0.5601	0.0458748	1.67226	0.0473547434029618 .	33 x 51	14 q24	vesicle transport through interaction with t-SNAREs 1B
CEP63	543	CEP63	CEP63	0.560147	0.515404	1.38576	-0.560147	-0.00568265	-0.206933	0.58195298240429 .	34 x 49	3 q22	centrosomal protein 63
TRAF2	544	TRAF2	TRAF2	0.693756	0.496675	1.38569	-0.693756	-0.0837235	-3.05947	0.998869132850449 .	38 x 55	9 q34	TNF receptor associated factor 2
PCIF1	545	PCIF1	PCIF1	0.560448	0.486287	1.38546	-0.560448	-0.0822265	-3.00439	0.998644471424969 .	35 x 50	20 q13	PDX1 C-terminal inhibiting factor 1
MTERF3	546	MTERF3	MTERF3	0.561272	0.495147	1.38464	-0.561272	0.0990209	3.62358	0.000150766661937585 .	32 x 51	8 q22	mitochondrial transcription termination factor 3
RBMXL1	547	RBMXL1	RBMXL1	0.561506	0.48602	1.3844	-0.561506	0.0225221	0.820335	0.206086249155901 .	32 x 51	1 p22	RBMX like 1
WWP2	548	WWP2	WWP2	0.695334	0.483012	1.38411	-0.695334	-0.0594736	-2.16953	0.98489021034965 .	36 x 55	16 q22	WW domain containing E3 ubiquitin protein ligase 2
DESI2	549	DESI2	DESI2	0.562449	0.495645	1.38346	-0.562449	-0.16782	-6.19895	0.999999999621219 .	34 x 50	1 q44	desumoylating isopeptidase 2
ZNF277	550	ZNF277	ZNF277	0.696709	0.501199	1.38273	-0.696709	0.0473696	1.72687	0.0422120871958134 .	37 x 55	7 q31	zinc finger protein 277
CRAMP1	551	CRAMP1	CRAMP1	0.564174	0.498498	1.38174	-0.564174	-0.0638941	-2.33142	0.990059844802942 .	34 x 49	16 p13	cramped chromatin regulator homolog 1
DIS3	552	DIS3	DIS3	0.564355	0.498356	1.38156	-0.564355	-0.0831209	-3.0373	0.998783143267955 .	35 x 50	13 q21	DIS3 homolog, exosome endoribonuclease and 3'-5' exoribonuclease
DIS3L2	553	DIS3L2	DIS3L2	0.566045	0.495542	1.37987	-0.566045	-0.0116806	-0.425369	0.664681658033417 .	33 x 51	2 q37	DIS3 like 3'-5' exoribonuclease 2
KLHL36	554	KLHL36	KLHL36	0.699813	0.491159	1.37963	-0.699813	-0.0944017	-3.45299	0.999714066855 .	37 x 54	16 q24	kelch like family member 36
ATR	555	ATR	ATR	0.566568	0.512443	1.37934	-0.566568	0.0391484	1.42665	0.0769575066216101 .	31 x 52	3 q23	ATR serine/threonine kinase
TMEM234	556	TMEM234	TMEM234	0.700842	0.504981	1.3786	-0.700842	0.00188815	0.0687556	0.472597265474237 .	37 x 55	1 p35	transmembrane protein 234
C11orf68	557	C11orf68	C11orf68	0.701957	0.495765	1.37748	-0.701957	-0.0150626	-0.548558	0.708299339772485 .	37 x 55	11 q13	chromosome 11 open reading frame 68
DCAF12	558	DCAF12	DCAF12	0.568912	0.488987	1.377	-0.568912	-0.0021843	-0.0795399	0.531692398764832 .	33 x 51	9 p13	DDB1 and CUL4 associated factor 12
TIMM22	559	TIMM22	TIMM22	0.702612	0.482418	1.37683	-0.702612	0.00372271	0.135561	0.446094482066242 .	36 x 55	CHR_HSCHR17_2_CTG2 p13	translocase of inner mitochondrial membrane 22
PPIL4	560	PPIL4	PPIL4	0.702985	0.514328	1.37646	-0.702985	-0.143955	-5.29718	0.999999931223142 .	38 x 55	6 q25	peptidylprolyl isomerase like 4
ELP6	561	ELP6	ELP6	0.57087	0.49935	1.37504	-0.57087	0.0110464	0.40227	0.343774899496357 .	32 x 52	3 p21	elongator acetyltransferase complex subunit 6
YIPF5	562	YIPF5	YIPF5	0.704413	0.489297	1.37503	-0.704413	0.0560848	2.04551	0.0205010073228691 .	36 x 55	5 q31	Yip1 domain family member 5
XRCC1	563	XRCC1	XRCC1	0.704451	0.485951	1.37499	-0.704451	-0.0402139	-1.46555	0.928495578624268 .	37 x 55	19 q13	X-ray repair cross complementing 1
CEP164	564	CEP164	CEP164	0.704863	0.507841	1.37458	-0.704863	-0.0679235	-2.47911	0.993352685370854 .	37 x 55	11 q23	centrosomal protein 164
IFT80	565	IFT80	IFT80	0.70543	0.513841	1.37401	-0.70543	0.0190918	0.695339	0.243482301103899 .	37 x 55	3 q25	intraflagellar transport 80
RIPK1	566	RIPK1	RIPK1	0.571961	0.488233	1.37395	-0.571961	-0.0111334	-0.40544	0.657390366257278 .	34 x 51	6 p25	receptor interacting serine/threonine kinase 1
B4GALT7	567	B4GALT7	B4GALT7	0.572299	0.500153	1.37361	-0.572299	-0.10677	-3.91031	0.999951578647715 .	34 x 51	5 q35	beta-1,4-galactosyltransferase 7
HDHD5	568	HDHD5	HDHD5	0.573033	0.488744	1.37288	-0.573033	0.0864013	3.15805	0.000812054399923379 .	32 x 52	22 q11	haloacid dehalogenase like hydrolase domain containing 5
ZFYVE16	569	ZFYVE16	ZFYVE16	0.573243	0.492348	1.37267	-0.573243	-0.0274852	-1.00123	0.841551162352555 .	34 x 51	5 q14	zinc finger FYVE-type containing 16
PTRH1	570	PTRH1	PTRH1	0.707512	0.494361	1.37193	-0.707512	-0.0269556	-0.981927	0.836842465153737 .	36 x 55	9 q34	peptidyl-tRNA hydrolase 1 homolog
GCC2	571	GCC2	GCC2	0.574935	0.495836	1.37098	-0.574935	0.0229909	0.83742	0.201253775879355 .	34 x 50	2 q12	GRIP and coiled-coil domain containing 2
VRK3	572	VRK3	VRK3	0.708853	0.491986	1.37059	-0.708853	0.0276565	1.00748	0.156944387193427 .	36 x 55	19 q13	VRK serine/threonine kinase 3
PIAS4	573	PIAS4	PIAS4	0.57556	0.48403	1.37035	-0.57556	-0.03713	-1.353	0.91185619334247 .	33 x 51	19 p13	protein inhibitor of activated STAT 4
TRIM66	574	TRIM66	TRIM66	0.709523	0.493956	1.36992	-0.709523	-0.0042121	-0.153382	0.560939857015337 .	38 x 55	11 p15	tripartite motif containing 66
FOXJ3	575	FOXJ3	FOXJ3	0.709643	0.500263	1.3698	-0.709643	0.0154032	0.560965	0.287458218601434 .	38 x 55	1 p34	forkhead box J3
ZNF12	576	ZNF12	ZNF12	0.57689	0.481522	1.36902	-0.57689	-0.0661891	-2.41552	0.99207646114155 .	33 x 51	7 p22	zinc finger protein 12
MIS12	577	MIS12	MIS12	0.577188	0.490129	1.36872	-0.577188	0.0459714	1.67579	0.0470077414854608 .	34 x 51	17 p13	MIS12 kinetochore complex component
SLC9A6	578	SLC9A6	SLC9A6	0.57736	0.473785	1.36855	-0.57736	0.0158097	0.57577	0.282434343525051 .	34 x 51	X q26	solute carrier family 9 member A6
[truncated: 123 more rows]

## Sheet: H
	Rank	ID	Symbol	mean expression	SD	max delta e	min delta e	correlation	->t.score	->p.value	Metagene	Chromosome	Description
[truncated: 699 more rows]

[truncated: 2 more sheets: I, J]
