# Supplementary material for: A spatial portrait of the human sebaceous gland transcriptional program
Source: J Biol Chem. 2024 Jun 3;300(7):107442. doi: 10.1016/j.jbc.2024.107442 (PMC11261126; doi:10.1016/j.jbc.2024.107442)
Supplement: Supporting Table S3 [file mmc3.xlsx]

## Sheet: A
Rank

## Sheet: B
Rank

## Sheet: C
Rank

## Sheet: D
Rank

## Sheet: E
Rank

## Sheet: F
Rank

## Sheet: G
Rank
